# Supplementary material for: Crystal structure of tetra­kis­(isonicotinamide-κN)bis­(thio­cyanato-κN)cobalt(II)–isonicotinamide–ethanol (1/2/1)
Source: Acta Crystallogr E Crystallogr Commun. 2016 Jul 12;72(Pt 8):1077–80. doi: 10.1107/S2056989016010951 (PMC4971845; doi:10.1107/S2056989016010951)
Supplement: Supplementary file 1 [file e-72-01077-sup1.cif]

##############################################################################
#                                                                            #
# This CIF contains the data in a paper accepted for publication in          #
# Acta Crystallographica Section E. It conforms to the requirements of       #
# Notes for Authors for Acta Crystallographica Section E, and has been       #
# peer reviewed under the auspices of the IUCr Commission on Journals.       #
#                                                                            #
# Full details of the Crystallographic Information File format               #
# are given in the paper "The Crystallographic Information File (CIF):       #
# a New Standard Archive File for Crystallography" by S. R. Hall, F. H.      #
# Allen and I. D. Brown [Acta Cryst. (1991), A47, 655-685].                  #
#                                                                            #
# The current version of the core CIF dictionary is obtainable from          #
# ftp://ftp.iucr.org/pub/cif_core.dic.                                       #
#                                                                            #
# Software is freely available for graphical display of the structure(s)     #
# in this CIF. For information consult the CIF software page                 #
# http://www.iucr.org/resources/cif/software.                                #
#                                                                            #
# This file may be used for bona fide research purposes within the           #
# scientific community so long as proper attribution is given to the journal # 
# article from which it was obtained.                                        #
#                                                                            #
##############################################################################
data_I
_database_code_depnum_ccdc_archive 'CCDC 1491089'
_audit_creation_method     SHELXL-2014
_journal_date_recd_electronic     2016-06-23
_journal_date_accepted     2016-07-06
_journal_name_full     'Acta Crystallographica, Section E'
_journal_year     2016
_journal_volume     72
_journal_issue      8
_journal_page_first     1077
_journal_page_last     1080
_journal_paper_category     GM
_journal_paper_doi     10.1107/S2056989016010951
_journal_coeditor_code     WM5305
_publ_contact_author_name     'Tristan Neumann'
_publ_contact_author_address
;
Institut f\"ur Anorganische Chemie
Christian-Albrechts-Universit\"at Kiel
Max-Eyth Strasse 2
D-24118 Kiel
Germany
;
_publ_contact_author_email     t.neumann@ac.uni-kiel.de
_publ_contact_author_fax     +431-880-1520
_publ_contact_author_phone     +431-880-5546
_publ_section_title
;\
Crystal structure of
tetrakis(isonicotinamide-\k<i>N</i>)bis(thiocyanato-\k<i>N</i>)cobalt(II)--\
isonicotinamide--ethanol (1/2/1)
;
_publ_section_title_footnote     .
loop_
    _publ_author_name
    _publ_author_footnote
    _publ_author_address
    'Neumann, Tristan' .
;
Institut f\"ur Anorganische Chemie
Christian-Albrechts-Universit\"at Kiel
Max-Eyth Strasse 2
D-24118 Kiel
Germany
;
    'Jess, Inke' .
;
Institut f\"ur Anorganische Chemie
Christian-Albrechts-Universit\"at Kiel
Max-Eyth Strasse 2
D-24118 Kiel
Germany
;
    'N\"ather, Christian' .
;
Institut f\"ur Anorganische Chemie
Christian-Albrechts-Universit\"at Kiel
Max-Eyth Strasse 2
D-24118 Kiel
Germany
;
_publ_section_synopsis
;
The crystal structure of the title compound consists of discrete octahedral
cobalt(II) complexes that are linked by a variety of hydrogen-bonding
interactions into a three-dimensional network.
;
_chemical_name_systematic
;\
Tetrakis(isonicotinamide-\k<i>N</i>)bis(thiocyanato-\k<i>N</i>)cobalt(II)--\
isonicotinamide--ethanol (1/2/1)
;
_chemical_name_common     ?
_chemical_formula_moiety     'C26 H24 Co N10 O4 S2, 2(C6 H6 N2 O), C2 H6 O'
_chemical_formula_sum     'C40 H42 Co N14 O7 S2'
_chemical_formula_iupac     '[Co (N C S)2 (C6 H6 N2 O)4], 2C6 H6 N2 O, C2 H6 O'
_chemical_formula_weight     953.92
_chemical_melting_point     ?
_shelx_space_group_comment
;
The symmetry employed for this shelxl refinement is uniquely defined
by the following loop, which should always be used as a source of
symmetry information in preference to the above space-group names.
They are only intended as comments.
;
_space_group_crystal_system     triclinic
_space_group_name_H-M_alt     'P -1'
_space_group_name_Hall     '-P 1'
loop_
    _space_group_symop_operation_xyz
    'x, y, z'
    '-x, -y, -z'
_cell_length_a     9.1877(4)
_cell_length_b     13.6779(5)
_cell_length_c     20.3185(8)
_cell_angle_alpha     104.027(3)
_cell_angle_beta     97.256(3)
_cell_angle_gamma     109.576(3)
_cell_volume     2273.12(17)
_cell_formula_units_Z     2
_cell_measurement_reflns_used     9885
_cell_measurement_theta_min     3.3
_cell_measurement_theta_max     54.0
_cell_measurement_temperature     200(2)
_exptl_crystal_description     block
_exptl_crystal_colour     red
_exptl_crystal_size_max     0.42
_exptl_crystal_size_mid     0.35
_exptl_crystal_size_min     0.25
_exptl_crystal_density_diffrn     1.394
_exptl_crystal_density_meas     ?
_exptl_crystal_density_method     ?
_exptl_crystal_F_000     990
_exptl_absorpt_coefficient_mu     0.533
_exptl_absorpt_correction_type     numerical
_exptl_absorpt_process_details
;
(X-SHAPE and X-RED32; Stoe, 2008)
;
_shelx_estimated_absorpt_T_min     ?
_shelx_estimated_absorpt_T_max     ?
_exptl_absorpt_correction_T_min     0.6370
_exptl_absorpt_correction_T_max     0.8053
_exptl_special_details     ?
_diffrn_ambient_temperature     200(2)
_diffrn_radiation_type     MoK\a
_diffrn_radiation_wavelength     0.71073
_diffrn_measurement_device_type     'Stoe IPDS-2'
_diffrn_measurement_method     'Omega scans'
_diffrn_detector_area_resol_mean     ?
_diffrn_reflns_number     23938
_diffrn_reflns_av_R_equivalents     0.0440
_diffrn_reflns_theta_min     1.659
_diffrn_reflns_theta_max     27.005
_diffrn_reflns_theta_full     25.242
_diffrn_measured_fraction_theta_max     0.994
_diffrn_measured_fraction_theta_full     0.995
_diffrn_reflns_limit_h_min     -11
_diffrn_reflns_limit_h_max     10
_diffrn_reflns_limit_k_min     -17
_diffrn_reflns_limit_k_max     17
_diffrn_reflns_limit_l_min     -24
_diffrn_reflns_limit_l_max     25
_refine_special_details     ?
_reflns_number_total     9885
_reflns_number_gt     8035
_reflns_threshold_expression     'I > 2\s(I)'
_refine_ls_structure_factor_coef     Fsqd
_refine_ls_matrix_type     full
_refine_ls_R_factor_all     0.0701
_refine_ls_R_factor_gt     0.0541
_refine_ls_wR_factor_gt     0.1346
_refine_ls_wR_factor_ref     0.1420
_refine_ls_goodness_of_fit_ref     1.098
_refine_ls_restrained_S_all     1.098
_refine_ls_number_reflns     9885
_refine_ls_number_parameters     606
_refine_ls_number_restraints     0
_refine_ls_hydrogen_treatment     constr
_refine_ls_weighting_scheme     calc
_refine_ls_weighting_details
              'w=1/[\s^2^(Fo^2^)+(0.0507P)^2^+3.0411P] where P=(Fo^2^+2Fc^2^)/3'
_atom_sites_solution_hydrogens     geom
_atom_sites_solution_primary     ?
_atom_sites_solution_secondary     ?
_refine_ls_shift/su_max     0.001
_refine_ls_shift/su_mean     0.000
_refine_diff_density_max     0.751
_refine_diff_density_min     -0.390
_refine_ls_extinction_method     none
_refine_ls_extinction_coef     .
loop_
    _atom_type_symbol
    _atom_type_description
    _atom_type_scat_dispersion_real
    _atom_type_scat_dispersion_imag
    _atom_type_scat_source
    'C' 'C' 0.0033 0.0016
                         'International Tables Vol C Tables 4.2.6.8 and 6.1.1.4'
    'H' 'H' 0.0000 0.0000
                         'International Tables Vol C Tables 4.2.6.8 and 6.1.1.4'
    'N' 'N' 0.0061 0.0033
                         'International Tables Vol C Tables 4.2.6.8 and 6.1.1.4'
    'O' 'O' 0.0106 0.0060
                         'International Tables Vol C Tables 4.2.6.8 and 6.1.1.4'
    'S' 'S' 0.1246 0.1234
                         'International Tables Vol C Tables 4.2.6.8 and 6.1.1.4'
    'Co' 'Co' 0.3494 0.9721
                         'International Tables Vol C Tables 4.2.6.8 and 6.1.1.4'
_computing_data_collection
;
X-AREA (Stoe, 2008)
;
_computing_cell_refinement
;
X-AREA (Stoe, 2008)
;
_computing_data_reduction
;
X-AREA (Stoe, 2008)
;
_computing_structure_solution
;
SHELXS97 (Sheldrick, 2008)
;
_computing_structure_refinement
;
SHELXL2014 (Sheldrick, 2015)
;
_computing_molecular_graphics
;
XP in SHELXTL (Sheldrick, 2008) and DIAMOND (Brandenburg, 1999)
;
_computing_publication_material
;
publCIF (Westrip, 2010)
;
loop_
    _atom_site_type_symbol
    _atom_site_label
    _atom_site_fract_x
    _atom_site_fract_y
    _atom_site_fract_z
    _atom_site_U_iso_or_equiv
    _atom_site_adp_type
    _atom_site_calc_flag
    _atom_site_occupancy
    _atom_site_disorder_assembly
    _atom_site_disorder_group
    Co Co1 0.61592(5) 0.35492(3) 0.21691(2) 0.02592(11) Uani d 1 . .
    N N1 0.8459(3) 0.4542(2) 0.22065(14) 0.0336(6) Uani d 1 . .
    C C1 0.9652(4) 0.4826(2) 0.20375(15) 0.0304(6) Uani d 1 . .
    S S1 1.13121(10) 0.52353(9) 0.17835(5) 0.0467(2) Uani d 1 . .
    N N2 0.3879(3) 0.2543(2) 0.21571(14) 0.0361(6) Uani d 1 . .
    C C2 0.2534(4) 0.2022(2) 0.20567(15) 0.0307(6) Uani d 1 . .
    S S2 0.06525(11) 0.12699(8) 0.18989(5) 0.0497(2) Uani d 1 . .
    N N11 0.5978(3) 0.4880(2) 0.29563(13) 0.0297(5) Uani d 1 . .
    C C11 0.4652(4) 0.5085(3) 0.29031(16) 0.0357(7) Uani d 1 . .
    H H11 0.3771 0.4615 0.2530 0.043 Uiso calc 1 . .
    C C12 0.4506(4) 0.5955(3) 0.33693(17) 0.0363(7) Uani d 1 . .
    H H12 0.3547 0.6080 0.3310 0.044 Uiso calc 1 . .
    C C13 0.5767(4) 0.6641(2) 0.39224(16) 0.0302(6) Uani d 1 . .
    C C14 0.7152(4) 0.6439(3) 0.39744(16) 0.0335(6) Uani d 1 . .
    H H14 0.8048 0.6895 0.4344 0.040 Uiso calc 1 . .
    C C15 0.7213(4) 0.5563(2) 0.34796(16) 0.0316(6) Uani d 1 . .
    H H15 0.8175 0.5442 0.3514 0.038 Uiso calc 1 . .
    C C16 0.5541(4) 0.7534(3) 0.44494(16) 0.0335(6) Uani d 1 . .
    O O11 0.4191(3) 0.7524(2) 0.44465(12) 0.0401(5) Uani d 1 . .
    N N12 0.6808(4) 0.8311(3) 0.49009(18) 0.0560(9) Uani d 1 . .
    H H12A 0.6701 0.8842 0.5211 0.067 Uiso calc 1 . .
    H H12B 0.7755 0.8297 0.4891 0.067 Uiso calc 1 . .
    N N21 0.6386(3) 0.2271(2) 0.13538(13) 0.0307(5) Uani d 1 . .
    C C21 0.5924(4) 0.1226(2) 0.13461(16) 0.0312(6) Uani d 1 . .
    H H21 0.5311 0.1002 0.1665 0.037 Uiso calc 1 . .
    C C22 0.6302(4) 0.0461(2) 0.08948(16) 0.0319(6) Uani d 1 . .
    H H22 0.5951 -0.0271 0.0906 0.038 Uiso calc 1 . .
    C C23 0.7195(3) 0.0771(2) 0.04279(15) 0.0282(6) Uani d 1 . .
    C C24 0.7621(4) 0.1837(2) 0.04143(16) 0.0344(7) Uani d 1 . .
    H H24 0.8198 0.2074 0.0088 0.041 Uiso calc 1 . .
    C C25 0.7195(4) 0.2552(2) 0.08825(16) 0.0346(7) Uani d 1 . .
    H H25 0.7494 0.3280 0.0868 0.041 Uiso calc 1 . .
    C C26 0.7649(4) -0.0066(2) -0.00419(15) 0.0309(6) Uani d 1 . .
    O O21 0.7255(3) -0.09870(17) 0.00063(12) 0.0410(5) Uani d 1 . .
    N N22 0.8473(4) 0.0237(2) -0.04995(15) 0.0406(6) Uani d 1 . .
    H H22A 0.8752 -0.0233 -0.0781 0.049 Uiso calc 1 . .
    H H22B 0.8739 0.0907 -0.0522 0.049 Uiso calc 1 . .
    N N31 0.7061(3) 0.2929(2) 0.29549(13) 0.0303(5) Uani d 1 . .
    C C31 0.6391(4) 0.2855(3) 0.34932(16) 0.0313(6) Uani d 1 . .
    H H31 0.5510 0.3067 0.3519 0.038 Uiso calc 1 . .
    C C32 0.6913(4) 0.2485(3) 0.40192(16) 0.0318(6) Uani d 1 . .
    H H32 0.6415 0.2460 0.4400 0.038 Uiso calc 1 . .
    C C33 0.8176(4) 0.2152(2) 0.39785(15) 0.0300(6) Uani d 1 . .
    C C34 0.8853(4) 0.2197(3) 0.34056(17) 0.0365(7) Uani d 1 . .
    H H34 0.9702 0.1957 0.3353 0.044 Uiso calc 1 . .
    C C35 0.8271(4) 0.2594(3) 0.29166(16) 0.0348(7) Uani d 1 . .
    H H35 0.8752 0.2634 0.2531 0.042 Uiso calc 1 . .
    C C36 0.8902(4) 0.1787(3) 0.45389(16) 0.0335(6) Uani d 1 . .
    O O31 1.0142(3) 0.1628(2) 0.44981(13) 0.0444(6) Uani d 1 . .
    N N32 0.8179(4) 0.1652(3) 0.50476(16) 0.0490(8) Uani d 1 . .
    H H32A 0.8575 0.1440 0.5379 0.059 Uiso calc 1 . .
    H H32B 0.7299 0.1774 0.5056 0.059 Uiso calc 1 . .
    N N41 0.5176(3) 0.4126(2) 0.13757(13) 0.0306(5) Uani d 1 . .
    C C41 0.3896(4) 0.3416(2) 0.08872(16) 0.0353(7) Uani d 1 . .
    H H41 0.3594 0.2664 0.0844 0.042 Uiso calc 1 . .
    C C42 0.2986(4) 0.3719(3) 0.04405(16) 0.0346(7) Uani d 1 . .
    H H42 0.2092 0.3183 0.0097 0.041 Uiso calc 1 . .
    C C43 0.3392(3) 0.4808(2) 0.05005(15) 0.0279(6) Uani d 1 . .
    C C44 0.4744(4) 0.5551(2) 0.09968(17) 0.0325(6) Uani d 1 . .
    H H44 0.5079 0.6307 0.1046 0.039 Uiso calc 1 . .
    C C45 0.5596(4) 0.5178(2) 0.14181(16) 0.0319(6) Uani d 1 . .
    H H45 0.6523 0.5694 0.1753 0.038 Uiso calc 1 . .
    C C46 0.2421(4) 0.5236(3) 0.00764(15) 0.0313(6) Uani d 1 . .
    O O41 0.2731(3) 0.62182(19) 0.02170(13) 0.0428(6) Uani d 1 . .
    N N42 0.1222(3) 0.4499(2) -0.04437(15) 0.0390(6) Uani d 1 . .
    H H42A 0.0620 0.4713 -0.0701 0.047 Uiso calc 1 . .
    H H42B 0.1037 0.3801 -0.0529 0.047 Uiso calc 1 . .
    N N51 0.6258(4) 0.9683(2) 0.61213(16) 0.0460(7) Uani d 1 . .
    C C51 0.5455(5) 1.0340(3) 0.61289(19) 0.0459(8) Uani d 1 . .
    H H51 0.5017 1.0398 0.5698 0.055 Uiso calc 1 . .
    C C52 0.5234(4) 1.0931(3) 0.67293(18) 0.0406(7) Uani d 1 . .
    H H52 0.4627 1.1370 0.6710 0.049 Uiso calc 1 . .
    C C53 0.5905(4) 1.0883(3) 0.73626(17) 0.0344(6) Uani d 1 . .
    C C54 0.6730(4) 1.0196(3) 0.73642(19) 0.0397(7) Uani d 1 . .
    H H54 0.7194 1.0129 0.7788 0.048 Uiso calc 1 . .
    C C55 0.6854(4) 0.9609(3) 0.6724(2) 0.0447(8) Uani d 1 . .
    H H55 0.7398 0.9128 0.6722 0.054 Uiso calc 1 . .
    C C56 0.5693(4) 1.1562(3) 0.80151(18) 0.0405(7) Uani d 1 . .
    O O51 0.4479(3) 1.1764(3) 0.79954(15) 0.0655(9) Uani d 1 . .
    N N52 0.6846(3) 1.1943(2) 0.85867(15) 0.0406(6) Uani d 1 . .
    H H52A 0.6762 1.2358 0.8973 0.049 Uiso calc 1 . .
    H H52B 0.7693 1.1779 0.8578 0.049 Uiso calc 1 . .
    N N61 1.0108(4) -0.1655(3) 0.36132(16) 0.0445(7) Uani d 1 . .
    C C61 1.0359(4) -0.2371(3) 0.3113(2) 0.0429(8) Uani d 1 . .
    H H61 1.0812 -0.2845 0.3245 0.052 Uiso calc 1 . .
    C C62 1.0002(4) -0.2467(3) 0.24140(19) 0.0377(7) Uani d 1 . .
    H H62 1.0214 -0.2988 0.2078 0.045 Uiso calc 1 . .
    C C63 0.9329(3) -0.1788(2) 0.22133(17) 0.0317(6) Uani d 1 . .
    C C64 0.9026(4) -0.1056(3) 0.27224(17) 0.0355(7) Uani d 1 . .
    H H64 0.8538 -0.0592 0.2602 0.043 Uiso calc 1 . .
    C C65 0.9444(4) -0.1010(3) 0.34117(19) 0.0429(8) Uani d 1 . .
    H H65 0.9250 -0.0494 0.3759 0.051 Uiso calc 1 . .
    C C66 0.9038(4) -0.1824(2) 0.14579(15) 0.0292(6) Uani d 1 . .
    O O61 0.9960(3) -0.20254(18) 0.10943(12) 0.0367(5) Uani d 1 . .
    N N62 0.7810(3) -0.1622(2) 0.12232(14) 0.0365(6) Uani d 1 . .
    H H62A 0.7600 -0.1624 0.0788 0.044 Uiso calc 1 . .
    H H62B 0.7194 -0.1484 0.1501 0.044 Uiso calc 1 . .
    C C71 0.678(2) 0.5974(12) 0.5795(11) 0.106(6) Uani d 0.4 A 1
    H H71A 0.5657 0.5518 0.5749 0.127 Uiso calc 0.4 A 1
    H H71B 0.7317 0.6140 0.6286 0.127 Uiso calc 0.4 A 1
    C C72 0.742(3) 0.526(3) 0.5390(12) 0.095(8) Uani d 0.4 A 1
    H H72A 0.7252 0.4627 0.5554 0.142 Uiso calc 0.4 A 1
    H H72B 0.6874 0.5028 0.4899 0.142 Uiso calc 0.4 A 1
    H H72C 0.8553 0.5657 0.5442 0.142 Uiso calc 0.4 A 1
    O O71 0.6780(16) 0.6932(13) 0.5727(8) 0.122(4) Uani d 0.4 A 1
    H H71 0.7702 0.7335 0.5731 0.182 Uiso calc 0.4 A 1
    C C81 0.9012(14) 0.5036(8) 0.5864(8) 0.111(4) Uani d 0.6 B 2
    H H81A 1.0100 0.5458 0.5836 0.133 Uiso calc 0.6 B 2
    H H81B 0.8927 0.5336 0.6346 0.133 Uiso calc 0.6 B 2
    C C82 0.802(2) 0.531(2) 0.5447(13) 0.137(10) Uani d 0.6 B 2
    H H82A 0.8318 0.6097 0.5598 0.205 Uiso calc 0.6 B 2
    H H82B 0.8111 0.5068 0.4963 0.205 Uiso calc 0.6 B 2
    H H82C 0.6926 0.4945 0.5478 0.205 Uiso calc 0.6 B 2
    O O81 0.8947(8) 0.4053(5) 0.5805(5) 0.096(2) Uani d 0.6 B 2
    H H81 0.8285 0.3619 0.5439 0.145 Uiso calc 0.6 B 2
loop_
    _atom_site_aniso_label
    _atom_site_aniso_U_11
    _atom_site_aniso_U_22
    _atom_site_aniso_U_33
    _atom_site_aniso_U_12
    _atom_site_aniso_U_13
    _atom_site_aniso_U_23
    Co1 0.0294(2) 0.02770(19) 0.02199(19) 0.01389(16) 0.00461(15) 0.00611(14)
    N1 0.0332(14) 0.0347(13) 0.0328(14) 0.0136(11) 0.0090(11) 0.0081(11)
    C1 0.0347(16) 0.0326(15) 0.0265(14) 0.0175(13) 0.0046(12) 0.0083(12)
    S1 0.0337(4) 0.0697(6) 0.0498(5) 0.0260(4) 0.0163(4) 0.0288(5)
    N2 0.0343(14) 0.0376(14) 0.0356(14) 0.0141(12) 0.0046(11) 0.0108(11)
    C2 0.0342(16) 0.0330(15) 0.0262(14) 0.0159(13) 0.0082(12) 0.0062(12)
    S2 0.0331(4) 0.0516(5) 0.0533(5) 0.0102(4) 0.0159(4) 0.0018(4)
    N11 0.0324(13) 0.0331(13) 0.0239(12) 0.0164(11) 0.0043(10) 0.0046(10)
    C11 0.0336(16) 0.0433(17) 0.0279(15) 0.0198(14) 0.0010(12) 0.0025(13)
    C12 0.0338(16) 0.0438(17) 0.0324(16) 0.0222(14) 0.0035(13) 0.0052(13)
    C13 0.0317(15) 0.0335(15) 0.0280(14) 0.0158(12) 0.0096(12) 0.0076(12)
    C14 0.0315(15) 0.0343(15) 0.0309(15) 0.0143(13) 0.0042(12) 0.0018(12)
    C15 0.0279(14) 0.0366(15) 0.0291(15) 0.0160(12) 0.0039(12) 0.0040(12)
    C16 0.0351(16) 0.0368(16) 0.0313(15) 0.0191(13) 0.0081(13) 0.0071(13)
    O11 0.0372(12) 0.0475(13) 0.0394(13) 0.0247(11) 0.0120(10) 0.0059(10)
    N12 0.0380(16) 0.0531(18) 0.059(2) 0.0232(15) 0.0022(14) -0.0179(15)
    N21 0.0387(14) 0.0302(12) 0.0260(12) 0.0180(11) 0.0053(10) 0.0077(10)
    C21 0.0348(15) 0.0316(15) 0.0303(15) 0.0142(12) 0.0100(12) 0.0114(12)
    C22 0.0349(15) 0.0271(14) 0.0331(15) 0.0111(12) 0.0062(13) 0.0098(12)
    C23 0.0326(15) 0.0275(13) 0.0221(13) 0.0129(12) -0.0001(11) 0.0043(11)
    C24 0.0494(18) 0.0315(15) 0.0247(14) 0.0163(14) 0.0112(13) 0.0099(12)
    C25 0.0534(19) 0.0260(14) 0.0271(15) 0.0166(14) 0.0117(14) 0.0095(12)
    C26 0.0344(15) 0.0293(14) 0.0258(14) 0.0125(12) 0.0018(12) 0.0047(11)
    O21 0.0643(16) 0.0288(11) 0.0333(12) 0.0224(11) 0.0129(11) 0.0078(9)
    N22 0.0535(17) 0.0324(13) 0.0403(16) 0.0196(13) 0.0216(13) 0.0089(12)
    N31 0.0322(13) 0.0379(13) 0.0251(12) 0.0176(11) 0.0065(10) 0.0110(10)
    C31 0.0301(15) 0.0414(16) 0.0276(15) 0.0181(13) 0.0084(12) 0.0123(12)
    C32 0.0330(15) 0.0416(16) 0.0261(14) 0.0173(13) 0.0089(12) 0.0140(12)
    C33 0.0306(14) 0.0342(15) 0.0263(14) 0.0144(12) 0.0052(12) 0.0084(12)
    C34 0.0385(17) 0.0498(19) 0.0305(16) 0.0278(15) 0.0095(13) 0.0117(14)
    C35 0.0370(16) 0.0507(18) 0.0258(15) 0.0248(15) 0.0125(12) 0.0133(13)
    C36 0.0348(16) 0.0392(16) 0.0290(15) 0.0186(13) 0.0046(12) 0.0096(13)
    O31 0.0434(13) 0.0684(16) 0.0370(13) 0.0367(13) 0.0098(10) 0.0210(12)
    N32 0.0450(17) 0.084(2) 0.0408(16) 0.0394(17) 0.0153(13) 0.0352(17)
    N41 0.0368(13) 0.0313(12) 0.0251(12) 0.0172(11) 0.0041(10) 0.0064(10)
    C41 0.0502(19) 0.0257(14) 0.0261(15) 0.0162(13) -0.0004(13) 0.0030(11)
    C42 0.0422(17) 0.0320(15) 0.0250(14) 0.0150(13) -0.0010(13) 0.0040(12)
    C43 0.0324(14) 0.0336(14) 0.0232(13) 0.0167(12) 0.0107(11) 0.0102(11)
    C44 0.0349(16) 0.0276(14) 0.0361(16) 0.0114(12) 0.0084(13) 0.0122(12)
    C45 0.0311(15) 0.0305(14) 0.0310(15) 0.0097(12) 0.0042(12) 0.0085(12)
    C46 0.0379(16) 0.0378(16) 0.0254(14) 0.0198(13) 0.0107(12) 0.0126(12)
    O41 0.0587(15) 0.0357(12) 0.0384(13) 0.0232(11) 0.0045(11) 0.0144(10)
    N42 0.0413(15) 0.0409(15) 0.0371(15) 0.0212(13) -0.0002(12) 0.0125(12)
    N51 0.0463(17) 0.0402(16) 0.0415(17) 0.0134(13) 0.0096(14) -0.0006(13)
    C51 0.052(2) 0.048(2) 0.0357(18) 0.0201(17) 0.0089(16) 0.0080(15)
    C52 0.0428(18) 0.0433(18) 0.0354(17) 0.0198(15) 0.0057(14) 0.0079(14)
    C53 0.0294(15) 0.0380(16) 0.0328(16) 0.0112(13) 0.0090(12) 0.0070(13)
    C54 0.0361(17) 0.0373(17) 0.0421(18) 0.0120(14) 0.0060(14) 0.0097(14)
    C55 0.0404(18) 0.0334(17) 0.054(2) 0.0139(15) 0.0079(16) 0.0049(15)
    C56 0.0352(17) 0.052(2) 0.0369(17) 0.0205(15) 0.0128(14) 0.0110(15)
    O51 0.0451(15) 0.109(3) 0.0438(15) 0.0458(17) 0.0086(12) 0.0024(16)
    N52 0.0380(15) 0.0519(17) 0.0300(14) 0.0213(13) 0.0050(12) 0.0045(12)
    N61 0.0411(16) 0.0533(17) 0.0388(16) 0.0142(14) 0.0039(13) 0.0217(14)
    C61 0.0440(19) 0.0446(19) 0.046(2) 0.0190(16) 0.0059(16) 0.0236(16)
    C62 0.0389(17) 0.0339(16) 0.0440(18) 0.0154(14) 0.0089(14) 0.0166(14)
    C63 0.0259(14) 0.0318(15) 0.0349(16) 0.0087(12) 0.0021(12) 0.0117(12)
    C64 0.0352(16) 0.0432(17) 0.0314(16) 0.0195(14) 0.0058(13) 0.0118(13)
    C65 0.0422(18) 0.051(2) 0.0350(17) 0.0186(16) 0.0071(14) 0.0112(15)
    C66 0.0314(14) 0.0265(13) 0.0289(14) 0.0106(12) 0.0056(12) 0.0081(11)
    O61 0.0379(12) 0.0409(12) 0.0349(12) 0.0194(10) 0.0093(10) 0.0109(10)
    N62 0.0386(14) 0.0471(15) 0.0296(13) 0.0219(13) 0.0083(11) 0.0135(12)
    C71 0.125(14) 0.056(8) 0.129(15) 0.016(9) 0.034(12) 0.038(9)
    C72 0.12(2) 0.091(15) 0.071(12) 0.022(16) 0.041(14) 0.036(11)
    O71 0.108(9) 0.155(12) 0.136(11) 0.059(9) 0.054(9) 0.077(10)
    C81 0.091(7) 0.065(6) 0.169(13) 0.017(5) 0.006(8) 0.051(7)
    C82 0.096(13) 0.088(10) 0.167(17) -0.029(9) -0.051(11) 0.070(11)
    O81 0.064(4) 0.073(4) 0.132(7) 0.014(3) 0.001(4) 0.023(4)
_geom_special_details
;
 All esds (except the esd in the dihedral angle between two l.s. planes)
 are estimated using the full covariance matrix.  The cell esds are taken
 into account individually in the estimation of esds in distances, angles
 and torsion angles; correlations between esds in cell parameters are only
 used when they are defined by crystal symmetry.  An approximate (isotropic)
 treatment of cell esds is used for estimating esds involving l.s. planes.
;
loop_
    _geom_bond_atom_site_label_1
    _geom_bond_atom_site_label_2
    _geom_bond_site_symmetry_2
    _geom_bond_distance
    _geom_bond_publ_flag
    Co1 N1 . 2.074(3) ?
    Co1 N2 . 2.079(3) ?
    Co1 N31 . 2.179(2) ?
    Co1 N11 . 2.181(2) ?
    Co1 N41 . 2.183(2) ?
    Co1 N21 . 2.185(2) ?
    N1 C1 . 1.160(4) ?
    C1 S1 . 1.635(3) ?
    N2 C2 . 1.162(4) ?
    C2 S2 . 1.631(3) ?
    N11 C11 . 1.337(4) ?
    N11 C15 . 1.339(4) ?
    C11 C12 . 1.387(4) ?
    C11 H11 . 0.9500 ?
    C12 C13 . 1.385(4) ?
    C12 H12 . 0.9500 ?
    C13 C14 . 1.387(4) ?
    C13 C16 . 1.508(4) ?
    C14 C15 . 1.388(4) ?
    C14 H14 . 0.9500 ?
    C15 H15 . 0.9500 ?
    C16 O11 . 1.236(4) ?
    C16 N12 . 1.325(4) ?
    N12 H12A . 0.8800 ?
    N12 H12B . 0.8800 ?
    N21 C25 . 1.336(4) ?
    N21 C21 . 1.343(4) ?
    C21 C22 . 1.384(4) ?
    C21 H21 . 0.9500 ?
    C22 C23 . 1.382(4) ?
    C22 H22 . 0.9500 ?
    C23 C24 . 1.387(4) ?
    C23 C26 . 1.512(4) ?
    C24 C25 . 1.383(4) ?
    C24 H24 . 0.9500 ?
    C25 H25 . 0.9500 ?
    C26 O21 . 1.221(4) ?
    C26 N22 . 1.328(4) ?
    N22 H22A . 0.8800 ?
    N22 H22B . 0.8800 ?
    N31 C31 . 1.330(4) ?
    N31 C35 . 1.341(4) ?
    C31 C32 . 1.388(4) ?
    C31 H31 . 0.9500 ?
    C32 C33 . 1.386(4) ?
    C32 H32 . 0.9500 ?
    C33 C34 . 1.392(4) ?
    C33 C36 . 1.515(4) ?
    C34 C35 . 1.375(4) ?
    C34 H34 . 0.9500 ?
    C35 H35 . 0.9500 ?
    C36 O31 . 1.238(4) ?
    C36 N32 . 1.314(4) ?
    N32 H32A . 0.8800 ?
    N32 H32B . 0.8800 ?
    N41 C41 . 1.336(4) ?
    N41 C45 . 1.336(4) ?
    C41 C42 . 1.385(4) ?
    C41 H41 . 0.9500 ?
    C42 C43 . 1.378(4) ?
    C42 H42 . 0.9500 ?
    C43 C44 . 1.391(4) ?
    C43 C46 . 1.511(4) ?
    C44 C45 . 1.384(4) ?
    C44 H44 . 0.9500 ?
    C45 H45 . 0.9500 ?
    C46 O41 . 1.227(4) ?
    C46 N42 . 1.338(4) ?
    N42 H42A . 0.8800 ?
    N42 H42B . 0.8800 ?
    N51 C55 . 1.319(5) ?
    N51 C51 . 1.338(5) ?
    C51 C52 . 1.370(5) ?
    C51 H51 . 0.9500 ?
    C52 C53 . 1.381(5) ?
    C52 H52 . 0.9500 ?
    C53 C54 . 1.391(5) ?
    C53 C56 . 1.499(4) ?
    C54 C55 . 1.393(5) ?
    C54 H54 . 0.9500 ?
    C55 H55 . 0.9500 ?
    C56 O51 . 1.235(4) ?
    C56 N52 . 1.330(4) ?
    N52 H52A . 0.8800 ?
    N52 H52B . 0.8800 ?
    N61 C61 . 1.333(5) ?
    N61 C65 . 1.339(5) ?
    C61 C62 . 1.379(5) ?
    C61 H61 . 0.9500 ?
    C62 C63 . 1.384(4) ?
    C62 H62 . 0.9500 ?
    C63 C64 . 1.381(5) ?
    C63 C66 . 1.510(4) ?
    C64 C65 . 1.385(5) ?
    C64 H64 . 0.9500 ?
    C65 H65 . 0.9500 ?
    C66 O61 . 1.247(4) ?
    C66 N62 . 1.309(4) ?
    N62 H62A . 0.8800 ?
    N62 H62B . 0.8800 ?
    C71 O71 . 1.351(19) ?
    C71 C72 . 1.44(4) ?
    C71 H71A . 0.9900 ?
    C71 H71B . 0.9900 ?
    C72 H72A . 0.9800 ?
    C72 H72B . 0.9800 ?
    C72 H72C . 0.9800 ?
    O71 H71 . 0.8400 ?
    C81 O81 . 1.300(11) ?
    C81 C82 . 1.37(2) ?
    C81 H81A . 0.9900 ?
    C81 H81B . 0.9900 ?
    C82 H82A . 0.9800 ?
    C82 H82B . 0.9800 ?
    C82 H82C . 0.9800 ?
    O81 H81 . 0.8400 ?
loop_
    _geom_angle_atom_site_label_1
    _geom_angle_atom_site_label_2
    _geom_angle_atom_site_label_3
    _geom_angle_site_symmetry_1
    _geom_angle_site_symmetry_3
    _geom_angle
    _geom_angle_publ_flag
    N1 Co1 N2 . . 178.32(11) ?
    N1 Co1 N31 . . 90.01(10) ?
    N2 Co1 N31 . . 88.33(10) ?
    N1 Co1 N11 . . 89.42(10) ?
    N2 Co1 N11 . . 90.36(10) ?
    N31 Co1 N11 . . 92.30(9) ?
    N1 Co1 N41 . . 91.91(10) ?
    N2 Co1 N41 . . 89.74(10) ?
    N31 Co1 N41 . . 178.04(10) ?
    N11 Co1 N41 . . 88.09(9) ?
    N1 Co1 N21 . . 88.74(10) ?
    N2 Co1 N21 . . 91.53(10) ?
    N31 Co1 N21 . . 89.72(9) ?
    N11 Co1 N21 . . 177.27(10) ?
    N41 Co1 N21 . . 89.95(9) ?
    C1 N1 Co1 . . 158.0(2) ?
    N1 C1 S1 . . 178.5(3) ?
    C2 N2 Co1 . . 169.1(3) ?
    N2 C2 S2 . . 178.5(3) ?
    C11 N11 C15 . . 117.6(3) ?
    C11 N11 Co1 . . 120.6(2) ?
    C15 N11 Co1 . . 121.68(19) ?
    N11 C11 C12 . . 122.8(3) ?
    N11 C11 H11 . . 118.6 ?
    C12 C11 H11 . . 118.6 ?
    C13 C12 C11 . . 119.5(3) ?
    C13 C12 H12 . . 120.2 ?
    C11 C12 H12 . . 120.2 ?
    C12 C13 C14 . . 117.9(3) ?
    C12 C13 C16 . . 118.5(3) ?
    C14 C13 C16 . . 123.6(3) ?
    C13 C14 C15 . . 119.1(3) ?
    C13 C14 H14 . . 120.4 ?
    C15 C14 H14 . . 120.4 ?
    N11 C15 C14 . . 123.1(3) ?
    N11 C15 H15 . . 118.5 ?
    C14 C15 H15 . . 118.5 ?
    O11 C16 N12 . . 122.0(3) ?
    O11 C16 C13 . . 119.4(3) ?
    N12 C16 C13 . . 118.6(3) ?
    C16 N12 H12A . . 120.0 ?
    C16 N12 H12B . . 120.0 ?
    H12A N12 H12B . . 120.0 ?
    C25 N21 C21 . . 117.2(3) ?
    C25 N21 Co1 . . 118.8(2) ?
    C21 N21 Co1 . . 123.5(2) ?
    N21 C21 C22 . . 122.9(3) ?
    N21 C21 H21 . . 118.5 ?
    C22 C21 H21 . . 118.5 ?
    C23 C22 C21 . . 119.4(3) ?
    C23 C22 H22 . . 120.3 ?
    C21 C22 H22 . . 120.3 ?
    C22 C23 C24 . . 117.9(3) ?
    C22 C23 C26 . . 118.7(3) ?
    C24 C23 C26 . . 123.4(3) ?
    C25 C24 C23 . . 119.0(3) ?
    C25 C24 H24 . . 120.5 ?
    C23 C24 H24 . . 120.5 ?
    N21 C25 C24 . . 123.5(3) ?
    N21 C25 H25 . . 118.3 ?
    C24 C25 H25 . . 118.3 ?
    O21 C26 N22 . . 122.2(3) ?
    O21 C26 C23 . . 119.9(3) ?
    N22 C26 C23 . . 117.9(3) ?
    C26 N22 H22A . . 120.0 ?
    C26 N22 H22B . . 120.0 ?
    H22A N22 H22B . . 120.0 ?
    C31 N31 C35 . . 117.4(3) ?
    C31 N31 Co1 . . 119.99(19) ?
    C35 N31 Co1 . . 122.6(2) ?
    N31 C31 C32 . . 123.3(3) ?
    N31 C31 H31 . . 118.3 ?
    C32 C31 H31 . . 118.3 ?
    C33 C32 C31 . . 118.8(3) ?
    C33 C32 H32 . . 120.6 ?
    C31 C32 H32 . . 120.6 ?
    C32 C33 C34 . . 118.2(3) ?
    C32 C33 C36 . . 123.5(3) ?
    C34 C33 C36 . . 118.3(3) ?
    C35 C34 C33 . . 118.9(3) ?
    C35 C34 H34 . . 120.6 ?
    C33 C34 H34 . . 120.6 ?
    N31 C35 C34 . . 123.4(3) ?
    N31 C35 H35 . . 118.3 ?
    C34 C35 H35 . . 118.3 ?
    O31 C36 N32 . . 123.0(3) ?
    O31 C36 C33 . . 118.8(3) ?
    N32 C36 C33 . . 118.2(3) ?
    C36 N32 H32A . . 120.0 ?
    C36 N32 H32B . . 120.0 ?
    H32A N32 H32B . . 120.0 ?
    C41 N41 C45 . . 117.3(3) ?
    C41 N41 Co1 . . 118.0(2) ?
    C45 N41 Co1 . . 123.6(2) ?
    N41 C41 C42 . . 123.4(3) ?
    N41 C41 H41 . . 118.3 ?
    C42 C41 H41 . . 118.3 ?
    C43 C42 C41 . . 119.2(3) ?
    C43 C42 H42 . . 120.4 ?
    C41 C42 H42 . . 120.4 ?
    C42 C43 C44 . . 117.8(3) ?
    C42 C43 C46 . . 123.6(3) ?
    C44 C43 C46 . . 118.5(3) ?
    C45 C44 C43 . . 119.3(3) ?
    C45 C44 H44 . . 120.4 ?
    C43 C44 H44 . . 120.4 ?
    N41 C45 C44 . . 123.0(3) ?
    N41 C45 H45 . . 118.5 ?
    C44 C45 H45 . . 118.5 ?
    O41 C46 N42 . . 122.7(3) ?
    O41 C46 C43 . . 120.3(3) ?
    N42 C46 C43 . . 117.0(3) ?
    C46 N42 H42A . . 120.0 ?
    C46 N42 H42B . . 120.0 ?
    H42A N42 H42B . . 120.0 ?
    C55 N51 C51 . . 117.6(3) ?
    N51 C51 C52 . . 123.1(3) ?
    N51 C51 H51 . . 118.4 ?
    C52 C51 H51 . . 118.4 ?
    C51 C52 C53 . . 119.2(3) ?
    C51 C52 H52 . . 120.4 ?
    C53 C52 H52 . . 120.4 ?
    C52 C53 C54 . . 118.4(3) ?
    C52 C53 C56 . . 118.5(3) ?
    C54 C53 C56 . . 123.1(3) ?
    C53 C54 C55 . . 117.8(3) ?
    C53 C54 H54 . . 121.1 ?
    C55 C54 H54 . . 121.1 ?
    N51 C55 C54 . . 123.7(3) ?
    N51 C55 H55 . . 118.1 ?
    C54 C55 H55 . . 118.1 ?
    O51 C56 N52 . . 122.9(3) ?
    O51 C56 C53 . . 118.8(3) ?
    N52 C56 C53 . . 118.2(3) ?
    C56 N52 H52A . . 120.0 ?
    C56 N52 H52B . . 120.0 ?
    H52A N52 H52B . . 120.0 ?
    C61 N61 C65 . . 116.8(3) ?
    N61 C61 C62 . . 124.0(3) ?
    N61 C61 H61 . . 118.0 ?
    C62 C61 H61 . . 118.0 ?
    C61 C62 C63 . . 118.6(3) ?
    C61 C62 H62 . . 120.7 ?
    C63 C62 H62 . . 120.7 ?
    C64 C63 C62 . . 118.3(3) ?
    C64 C63 C66 . . 122.2(3) ?
    C62 C63 C66 . . 119.4(3) ?
    C63 C64 C65 . . 119.0(3) ?
    C63 C64 H64 . . 120.5 ?
    C65 C64 H64 . . 120.5 ?
    N61 C65 C64 . . 123.3(3) ?
    N61 C65 H65 . . 118.4 ?
    C64 C65 H65 . . 118.4 ?
    O61 C66 N62 . . 123.4(3) ?
    O61 C66 C63 . . 119.9(3) ?
    N62 C66 C63 . . 116.7(3) ?
    C66 N62 H62A . . 120.0 ?
    C66 N62 H62B . . 120.0 ?
    H62A N62 H62B . . 120.0 ?
    O71 C71 C72 . . 127.2(19) ?
    O71 C71 H71A . . 105.5 ?
    C72 C71 H71A . . 105.5 ?
    O71 C71 H71B . . 105.5 ?
    C72 C71 H71B . . 105.5 ?
    H71A C71 H71B . . 106.1 ?
    C71 C72 H72A . . 109.5 ?
    C71 C72 H72B . . 109.5 ?
    H72A C72 H72B . . 109.5 ?
    C71 C72 H72C . . 109.5 ?
    H72A C72 H72C . . 109.5 ?
    H72B C72 H72C . . 109.5 ?
    C71 O71 H71 . . 109.5 ?
    O81 C81 C82 . . 125.4(14) ?
    O81 C81 H81A . . 106.0 ?
    C82 C81 H81A . . 106.0 ?
    O81 C81 H81B . . 106.0 ?
    C82 C81 H81B . . 106.0 ?
    H81A C81 H81B . . 106.3 ?
    C81 C82 H82A . . 109.5 ?
    C81 C82 H82B . . 109.5 ?
    H82A C82 H82B . . 109.5 ?
    C81 C82 H82C . . 109.5 ?
    H82A C82 H82C . . 109.5 ?
    H82B C82 H82C . . 109.5 ?
    C81 O81 H81 . . 109.5 ?
loop_
    _geom_hbond_atom_site_label_D
    _geom_hbond_atom_site_label_H
    _geom_hbond_atom_site_label_A
    _geom_hbond_site_symmetry_A
    _geom_hbond_distance_DH
    _geom_hbond_distance_HA
    _geom_hbond_distance_DA
    _geom_hbond_angle_DHA
    C11 H11 S1 1_455 0.95 3.03 3.676(3) 126.8
    C14 H14 O31 2_766 0.95 2.62 3.532(4) 162.1
    C15 H15 O81 2_766 0.95 2.60 3.454(7) 149.4
    N12 H12A N51 . 0.88 2.09 2.936(4) 160.0
    N12 H12B O31 2_766 0.88 2.12 2.879(4) 144.2
    C25 H25 O41 2_665 0.95 2.47 3.100(4) 124.0
    N22 H22A S2 2_655 0.88 2.60 3.439(3) 160.3
    N22 H22B O61 2_755 0.88 2.26 3.005(4) 142.2
    C32 H32 O11 2_666 0.95 2.47 3.399(4) 165.2
    N32 H32A N61 2_756 0.88 2.14 2.965(4) 155.5
    N32 H32B O11 2_666 0.88 2.14 2.952(4) 153.4
    C41 H41 O21 2_655 0.95 2.32 3.113(4) 140.3
    C42 H42 O61 2_655 0.95 2.63 3.547(4) 162.7
    N42 H42A S1 2_665 0.88 2.68 3.523(3) 161.4
    N42 H42B O61 2_655 0.88 2.22 3.063(4) 159.2
    N52 H52A O41 2_676 0.88 2.09 2.921(4) 157.4
    N52 H52B O61 2_766 0.88 2.06 2.882(4) 154.9
    C62 H62 S1 1_545 0.95 2.89 3.734(3) 148.0
    N62 H62A O21 . 0.88 2.03 2.854(4) 156.0
    N62 H62B O51 2_666 0.88 1.94 2.775(4) 158.7
    O71 H71 O31 2_766 0.84 2.20 3.020(13) 166.8
    O81 H81 O11 2_666 0.84 2.37 2.855(7) 117.7
    O81 H81 N32 . 0.84 2.58 3.062(8) 117.9
_shelx_hkl_file
;
  -1   0   0 2887.52   34.22   0
   1   0   0 2932.56   34.64   0
   2   0   0  344.77   20.26   0
  -2   0   0  226.90   16.16   0
   3   0   0 2615.05   20.35   0
  -3   0   0 2607.26   22.21   0
  -4   0   0  849.24   13.44   0
   4   0   0  854.18   13.44   0
  -5   0   0   42.05    9.86   0
   5   0   0   39.23    9.00   0
  -6   0   0  216.19    9.72   0
  -6   0   0  230.85   12.76   0
   6   0   0  223.27   10.04   0
   7   0   0  241.49    9.03   0
  -7   0   0  235.62    9.19   0
  -7   0   0  245.18   12.53   0
  -8   0   0   85.27   11.48   0
   8   0   0   90.77    8.33   0
  -8   0   0   99.54    8.55   0
  -9   0   0   54.04    8.21   0
  -9   0   0   51.40   14.11   0
 -10   0   0   23.97   20.36   0
 -10   0   0   26.12    7.72   0
 -10   0   0    9.29    8.23   0
 -11   1   0   56.63    8.74   0
 -11   1   0   45.36    9.85   0
 -11   1   0   53.92   16.33   0
 -10   1   0   22.27    7.64   0
 -10   1   0   21.86    8.38   0
 -10   1   0   10.64   11.29   0
  -9   1   0    2.79    7.76   0
  -9   1   0   20.80    9.89   0
  -9   1   0    3.33   10.78   0
  -8   1   0  792.03   14.36   0
  -8   1   0  757.16   10.25   0
  -8   1   0  848.00   11.46   0
  -7   1   0   34.73   10.03   0
  -7   1   0   50.33    8.75   0
  -6   1   0   51.48   11.60   0
   6  -1   0   58.26    9.41   0
  -6   1   0   75.24    8.67   0
  -5   1   0 1147.53   12.42   0
   5  -1   0 1193.56   12.89   0
  -5   1   0 1229.71   16.37   0
   4  -1   0 2668.49   18.98   0
  -4   1   0 2612.12   18.43   0
  -3   1   0  314.35   13.30   0
   3  -1   0  325.42   16.78   0
  -2   1   0 1606.52   21.80   0
  -2   1   0 1419.69   23.46   0
  -1   1   0  349.08   21.82   0
   1  -1   0  323.15   22.72   0
   0   1   0  261.35   28.45   0
   0  -1   0  266.13   27.92   0
   0   1   0  267.45   27.61   0
   0  -1   0  260.21   27.09   0
   1   1   0 9200.77   45.65   0
   2   1   0 1318.09   19.74   0
  -2  -1   0 1302.92   19.07   0
   3   1   0 1537.93   17.00   0
  -3  -1   0 1516.18   17.10   0
   4   1   0   10.80   10.09   0
  -4  -1   0    2.75   10.52   0
   5   1   0  726.28   13.04   0
  -5  -1   0  709.10   13.18   0
   6   1   0    8.60   10.47   0
  -6  -1   0    9.45    8.54   0
  -6  -1   0    2.14   12.66   0
  -7  -1   0  317.88   16.29   0
  -7  -1   0  338.51   11.76   0
   7   1   0  318.02    9.69   0
  -8  -1   0   48.50    8.61   0
  -8  -1   0   63.47   15.86   0
   8   1   0   61.65    8.28   0
  -9  -1   0   70.79    8.45   0
   9   1   0   56.26    8.13   0
 -10  -1   0   19.44    8.09   0
 -11   2   0   41.43    7.71   0
 -11   2   0   34.60   12.50   0
 -11   2   0   25.60    8.37   0
 -10   2   0  528.43    9.46   0
 -10   2   0  488.66   13.22   0
 -10   2   0  485.36    9.37   0
  -9   2   0   95.42    8.15   0
  -9   2   0   91.13    7.72   0
  -9   2   0  104.04    9.65   0
  -8   2   0    9.31    9.05   0
  -8   2   0   24.72    7.40   0
  -8   2   0    7.86    9.92   0
  -7   2   0   73.14    8.81   0
  -7   2   0   88.72    9.89   0
  -7   2   0   93.76    9.95   0
  -6   2   0  405.78   11.51   0
  -6   2   0  369.29   10.04   0
  -6   2   0  409.83    9.66   0
  -5   2   0  213.91   10.71   0
  -5   2   0  204.44    9.47   0
  -5   2   0  174.12    8.93   0
  -4   2   0  213.37   11.01   0
  -4   2   0  186.15   11.09   0
  -3   2   0  567.65   14.09   0
  -3   2   0  513.47   16.49   0
  -2   2   0   92.99   14.69   0
  -2   2   0   97.95   15.05   0
   2  -2   0   95.04   15.98   0
  -1   2   0  135.62   25.38   0
   1  -2   0  140.51   25.20   0
  -1   2   0  126.12   17.56   0
   0   2   0  124.28   20.94   0
   0  -2   0  131.86   20.91   0
   0  -2   0  111.56   22.83   0
   0   2   0  123.79   23.79   0
  -1  -2   0 1949.93   25.73   0
   1   2   0 1966.14   25.42   0
  -1  -2   0 1935.91   32.16   0
   1   2   0 1920.34   36.64   0
  -2  -2   0  290.59   23.04   0
   2   2   0  288.67   15.83   0
  -2  -2   0  294.36   15.92   0
   3   2   0 6145.92   25.05   0
  -3  -2   0 5953.61   24.73   0
  -4  -2   0  976.18   14.59   0
   4   2   0  989.02   12.50   0
   5   2   0 1127.74   13.87   0
  -5  -2   0 1109.22   12.21   0
  -6  -2   0  278.52   19.95   0
  -6  -2   0  280.66    9.77   0
   6   2   0  271.13    9.26   0
   7   2   0   50.54    8.54   0
  -7  -2   0   45.11    8.77   0
  -8  -2   0  103.05    8.77   0
   8   2   0   86.28    8.51   0
  -9  -2   0   20.20   10.09   0
   9   2   0   23.69    8.19   0
  10   2   0    4.07    8.00   0
 -10  -2   0    2.86    8.26   0
 -11   3   0    6.67    7.89   0
 -11   3   0    6.80    9.49   0
 -11   3   0   -0.23    7.68   0
 -10   3   0   77.16    9.85   0
 -10   3   0   84.57    7.67   0
 -10   3   0   89.18   11.05   0
  -9   3   0 1168.64   11.30   0
  -9   3   0 1293.14   14.03   0
  -9   3   0 1348.74   11.43   0
  -8   3   0  139.76    8.01   0
  -8   3   0  133.48    8.34   0
  -8   3   0  137.45    9.31   0
  -7   3   0    4.71    9.88   0
  -7   3   0   21.00    8.43   0
  -7   3   0   -0.05    8.96   0
  -6   3   0   16.88   10.17   0
  -6   3   0   10.32    8.30   0
  -6   3   0   -1.42    9.98   0
  -5   3   0   93.18    8.82   0
  -5   3   0   91.55    9.08   0
  -5   3   0   92.23    8.33   0
  -4   3   0  753.57   14.44   0
  -4   3   0  819.36   13.64   0
   3  -3   0   92.67   11.97   0
  -3   3   0   95.83   12.11   0
  -3   3   0   93.61   11.95   0
  -2   3   0  357.27   16.40   0
  -2   3   0  362.07   19.99   0
   2  -3   0  372.84   16.97   0
  -1   3   0 4709.38   36.55   0
   1  -3   0 4539.73   33.68   0
  -1   3   0 4503.93   28.92   0
   1  -3   0 4618.39   29.15   0
   2   3   0 3861.51   22.36   0
  -2  -3   0 3862.08   22.24   0
   3   3   0 2343.63   16.49   0
  -3  -3   0 2310.87   16.44   0
  -4  -3   0 3785.81   18.26   0
   4   3   0 3958.46   18.42   0
  -5  -3   0  186.29    9.34   0
   5   3   0  190.61    9.12   0
  -6  -3   0   -0.18    9.25   0
   6   3   0    5.24    8.91   0
  -7  -3   0  152.24    9.15   0
   7   3   0  160.46    8.71   0
   8   3   0   71.09   10.37   0
  -8  -3   0   58.81    8.46   0
   9   3   0   18.67    7.96   0
  -9  -3   0    7.49    8.26   0
 -11   4   0   26.84    9.10   0
 -11   4   0   23.12    8.08   0
 -11   4   0   25.84    9.26   0
 -10   4   0   -3.02    7.61   0
 -10   4   0   15.50    9.04   0
 -10   4   0   -7.07    7.28   0
  -9   4   0  495.94   10.48   0
  -9   4   0  437.32   10.85   0
  -9   4   0  460.23   10.72   0
  -8   4   0    6.67    8.96   0
  -8   4   0    8.23    9.41   0
  -8   4   0   12.16    7.32   0
  -7   4   0  598.08   11.47   0
  -7   4   0  593.29    9.78   0
  -7   4   0  535.29    9.88   0
  -6   4   0  862.02   13.22   0
  -6   4   0  460.75   11.81   0
  -6   4   0  229.80   10.55   0
  -5   4   0   31.94    8.54   0
  -5   4   0   42.30    7.94   0
  -5   4   0   44.18    7.93   0
  -4   4   0  786.79   13.49   0
   4  -4   0  861.19   13.04   0
  -4   4   0  855.50   14.53   0
  -3   4   0  274.00   15.69   0
   3  -4   0  283.56   14.80   0
  -3   4   0  294.38   12.64   0
  -2   4   0  256.95   19.88   0
   2  -4   0  248.60   18.64   0
  -2   4   0  260.71   14.59   0
  -1   4   0   50.01   13.39   0
   1  -4   0  133.36   21.01   0
  -1   4   0  111.75   17.93   0
   1  -4   0   55.75   12.98   0
   0   4   0  642.08   19.50   0
   0  -4   0  692.07   23.27   0
   0  -4   0  663.92   15.05   0
   0   4   0  670.05   15.98   0
  -1  -4   0   86.90   12.68   0
   1   4   0   92.63   12.19   0
   1   4   0   96.55   14.75   0
  -1  -4   0   93.79   14.64   0
  -2  -4   0 1466.71   20.94   0
   2   4   0 1454.92   15.28   0
  -2  -4   0 1446.24   15.65   0
  -3  -4   0  196.05   16.67   0
   3   4   0  165.71   10.90   0
  -3  -4   0  170.28   11.23   0
  -4  -4   0   34.26   10.22   0
   4   4   0   42.90   10.13   0
  -4  -4   0   37.96   17.03   0
  -5  -4   0   18.74    8.84   0
   5   4   0   15.95    9.14   0
  -6  -4   0  681.63   10.67   0
   6   4   0  713.25   10.98   0
   7   4   0   49.79    8.58   0
  -7  -4   0   37.92    8.78   0
   8   4   0    2.12    8.11   0
  -8  -4   0   14.66    8.36   0
   9   4   0  115.65   10.56   0
  -9  -4   0  108.02    8.80   0
 -11   5   0  191.35    9.95   0
 -11   5   0  221.81   10.00   0
 -11   5   0  175.61   10.23   0
 -10   5   0   20.13    8.82   0
 -10   5   0    7.22    7.25   0
 -10   5   0   13.39    7.71   0
  -9   5   0  122.72    7.76   0
  -9   5   0  127.61    8.03   0
  -9   5   0  136.36    9.39   0
  -8   5   0   54.96    7.91   0
  -8   5   0   55.34    9.25   0
  -8   5   0   53.91    9.28   0
  -7   5   0  801.96   10.44   0
  -7   5   0  855.10   10.46   0
  -7   5   0  860.08   12.34   0
  -6   5   0 1819.38   13.05   0
  -6   5   0 1772.03   13.81   0
  -6   5   0 1676.93   13.46   0
   5  -5   0  193.30    8.81   0
  -5   5   0  162.87    9.11   0
  -5   5   0  171.62    8.76   0
   4  -5   0   18.93    9.47   0
  -4   5   0   23.07   10.08   0
  -4   5   0   25.55    9.22   0
  -3   5   0    7.64   12.00   0
  -3   5   0    0.05   10.01   0
   3  -5   0    5.00   11.10   0
   2  -5   0 2523.28   21.10   0
  -2   5   0 2487.03   18.10   0
  -2   5   0 2414.79   23.86   0
  -1   5   0  477.20   19.47   0
   1  -5   0  471.63   16.71   0
   1  -5   0  468.45   12.91   0
  -1   5   0  465.57   15.93   0
   0   5   0  278.29   14.91   0
   0   5   0  273.27   14.74   0
   0  -5   0  265.53   14.92   0
   0  -5   0  271.64   11.44   0
  -1  -5   0  687.41   14.33   0
   1   5   0  766.33   16.10   0
   1   5   0  760.70   16.19   0
  -1  -5   0  770.88   13.95   0
   2   5   0  497.76   12.66   0
  -2  -5   0  435.35   12.74   0
  -2  -5   0  419.78   13.59   0
  -3  -5   0   29.64   12.81   0
  -3  -5   0   39.93   10.82   0
   3   5   0   35.19   10.34   0
   4   5   0  459.90   11.31   0
  -4  -5   0  448.82   11.52   0
   5   5   0  209.69   10.08   0
  -5  -5   0  204.43   10.10   0
   6   5   0   24.21    8.87   0
  -6  -5   0   29.61   10.99   0
   7   5   0  179.10    8.82   0
  -7  -5   0  169.03    8.97   0
   8   5   0   19.94    8.00   0
  -8  -5   0   26.36    8.42   0
 -11   6   0   32.86    7.84   0
 -11   6   0   35.78    8.97   0
 -11   6   0   27.97    9.20   0
 -10   6   0  106.74    9.58   0
 -10   6   0  111.72    8.90   0
 -10   6   0  100.84    7.63   0
  -9   6   0  149.04    7.82   0
  -9   6   0  145.78    9.22   0
  -9   6   0  127.17    7.69   0
  -8   6   0  206.91    9.57   0
  -8   6   0  178.51    9.80   0
  -8   6   0  211.46   10.40   0
  -7   6   0    4.83    9.32   0
  -7   6   0   18.79    8.33   0
  -7   6   0   10.35   10.45   0
   6  -6   0  725.58   10.95   0
  -6   6   0  695.11   10.39   0
  -6   6   0  684.59   11.03   0
  -5   6   0  850.34   11.41   0
  -5   6   0  907.03   11.30   0
   5  -6   0  929.33   11.61   0
   4  -6   0  923.39   12.37   0
  -4   6   0  877.97   14.68   0
  -4   6   0  937.56   11.48   0
  -3   6   0   60.61   15.21   0
   3  -6   0   68.18   11.47   0
  -3   6   0   63.69    9.07   0
   2  -6   0    1.60   13.16   0
  -2   6   0   -0.23   13.46   0
  -2   6   0    2.34   10.44   0
  -1   6   0  175.11   14.03   0
   1  -6   0  211.31   14.41   0
   1  -6   0  200.68   11.16   0
  -1   6   0  201.36   14.13   0
   0   6   0 1869.79   19.43   0
   0  -6   0 1749.10   16.56   0
   0   6   0 1808.27   17.98   0
   0  -6   0 1806.52   17.42   0
   1   6   0  827.89   13.78   0
  -1  -6   0  831.14   14.37   0
   1   6   0  825.46   15.79   0
  -1  -6   0  851.02   14.20   0
  -2  -6   0   48.63   11.11   0
  -2  -6   0   54.27   11.29   0
   2   6   0  121.34   10.90   0
   3   6   0  449.54   10.76   0
  -3  -6   0  448.04   11.64   0
  -4  -6   0   26.38   10.25   0
   4   6   0   27.87    9.79   0
   5   6   0  168.60    9.08   0
  -5  -6   0  164.28    9.54   0
  -6  -6   0   48.58    8.95   0
   6   6   0   60.53    8.59   0
  -7  -6   0   47.16    8.76   0
   7   6   0   57.87    8.49   0
   8   6   0    0.08    8.28   0
  -8  -6   0    5.03    8.54   0
 -11   7   0    8.46    6.97   0
 -11   7   0    5.83    7.55   0
 -11   7   0    4.26    9.21   0
 -10   7   0   17.75    9.06   0
 -10   7   0   30.15    7.53   0
 -10   7   0   34.62    8.96   0
  -9   7   0    9.40    7.09   0
  -9   7   0  -15.12    9.45   0
  -9   7   0   12.63    8.75   0
  -8   7   0  553.48   10.99   0
  -8   7   0  525.10   11.15   0
  -8   7   0  570.18    9.98   0
  -7   7   0   21.82   10.32   0
  -7   7   0    0.12    7.57   0
   6  -7   0  111.60    9.23   0
  -6   7   0  100.36    7.99   0
  -6   7   0  100.67    9.89   0
   5  -7   0   80.18    8.81   0
  -5   7   0   75.86    8.51   0
  -5   7   0   71.60    9.69   0
  -4   7   0  498.86   11.77   0
   4  -7   0  508.82   12.75   0
  -4   7   0  505.92   10.07   0
  -3   7   0  614.83   12.97   0
  -3   7   0  642.49   12.69   0
   3  -7   0  628.51   12.12   0
  -2   7   0  664.46   13.99   0
   2  -7   0  674.07   13.74   0
  -2   7   0  663.22   11.19   0
  -1   7   0  900.77   14.69   0
  -1   7   0  948.07   12.51   0
   1  -7   0  931.05   14.49   0
   0   7   0 1334.39   14.31   0
   0  -7   0 1335.34   15.04   0
   0  -7   0 1333.81   13.35   0
   0   7   0 1274.68   15.20   0
  -1  -7   0  283.67   12.13   0
   1   7   0  329.06   13.81   0
  -1  -7   0  303.66   12.25   0
   1   7   0  306.35   12.11   0
  -2  -7   0  435.04   11.27   0
   2   7   0  446.53   14.38   0
   2   7   0  446.34   11.41   0
   3   7   0  151.61   10.43   0
  -3  -7   0  128.12   10.62   0
   4   7   0  269.64    9.81   0
  -4  -7   0  267.76   10.06   0
  -5  -7   0  220.37    9.59   0
   5   7   0  241.95    9.48   0
  -6  -7   0   20.44    8.90   0
   6   7   0   35.35    8.67   0
   7   7   0   37.47    8.47   0
  -7  -7   0   37.93    8.60   0
 -11   8   0   41.64    7.85   0
 -11   8   0   38.33    9.18   0
 -11   8   0   42.88    7.55   0
 -10   8   0    2.21    8.82   0
 -10   8   0   -0.23    7.70   0
 -10   8   0    8.87    7.28   0
  -9   8   0    7.06    7.90   0
  -9   8   0   20.34    7.25   0
  -9   8   0   16.78    9.00   0
  -8   8   0   21.86    7.33   0
  -8   8   0   15.53    7.99   0
  -8   8   0   11.40    9.16   0
   7  -8   0  244.71   10.02   0
  -7   8   0  242.30    8.46   0
  -7   8   0  231.54    9.18   0
  -6   8   0   59.91    8.11   0
   6  -8   0   44.71    8.80   0
  -6   8   0   26.08   12.23   0
   5  -8   0   12.18    8.98   0
  -5   8   0    3.25   10.30   0
  -5   8   0   -2.34    8.26   0
   4  -8   0  507.54   12.65   0
  -4   8   0  489.44   14.19   0
  -4   8   0  505.69   10.04   0
  -3   8   0 1197.76   14.37   0
  -3   8   0 1192.86   11.84   0
   3  -8   0 1208.74   13.60   0
   2  -8   0    6.12   10.84   0
  -2   8   0    6.86   11.51   0
  -2   8   0    7.09    9.19   0
  -1   8   0   22.92    9.03   0
  -1   8   0   43.65   11.40   0
   1  -8   0   46.67   11.38   0
   0   8   0  863.89   12.84   0
   0  -8   0  845.31   13.43   0
   0   8   0  852.21   13.44   0
   1   8   0  391.15   10.74   0
  -1  -8   0  359.41   11.51   0
   1   8   0  374.98   11.46   0
   2   8   0  160.04   12.64   0
   2   8   0  157.51   10.32   0
  -2  -8   0  150.80   10.64   0
   3   8   0   14.43    9.38   0
  -3  -8   0    2.71    9.61   0
   4   8   0   46.67    9.10   0
  -4  -8   0   31.22    9.24   0
  -5  -8   0  248.09    9.46   0
   5   8   0  240.38    9.43   0
   6   8   0  286.89    9.42   0
  -6  -8   0  263.74    9.39   0
  -7  -8   0   28.87   10.13   0
   7   8   0   19.12    8.68   0
 -11   9   0   37.50    9.86   0
 -11   9   0   42.77    9.22   0
 -11   9   0   47.27    7.56   0
 -10   9   0   -1.86    8.91   0
 -10   9   0    9.39    7.07   0
 -10   9   0   -8.88    7.89   0
  -9   9   0  540.19    9.73   0
  -9   9   0  520.22   10.61   0
  -9   9   0  513.90    9.18   0
   8  -9   0   92.87    9.37   0
  -8   9   0  111.47    8.08   0
  -8   9   0   84.91   10.43   0
  -7   9   0  136.14    7.74   0
  -7   9   0  142.00    9.63   0
   7  -9   0  157.13    8.18   0
   6  -9   0  419.77   11.39   0
  -6   9   0  404.49    8.97   0
  -6   9   0  395.22   10.77   0
  -5   9   0  342.88    9.23   0
  -5   9   0  311.71   11.15   0
   5  -9   0  321.42    9.92   0
   4  -9   0    5.04    9.67   0
  -4   9   0    0.30   10.09   0
  -4   9   0   -2.29   13.67   0
  -3   9   0  307.91   11.26   0
  -3   9   0  312.20    9.90   0
   3  -9   0  321.99   11.57   0
   2  -9   0   50.17   10.38   0
  -2   9   0   32.69   10.88   0
  -2   9   0   42.50    8.70   0
   1  -9   0  165.81   11.18   0
  -1   9   0  157.73    9.53   0
  -1   9   0  183.80   10.96   0
   0   9   0    0.91   10.53   0
   0  -9   0   -0.26   11.02   0
   0   9   0    3.72   11.76   0
   1   9   0  153.36   11.66   0
  -1  -9   0  144.90   10.87   0
   1   9   0  139.75   10.72   0
   2   9   0   29.74    9.49   0
  -2  -9   0   -0.17    9.82   0
  -3  -9   0   29.89    9.33   0
   3   9   0   11.60    9.08   0
  -4  -9   0   74.38    9.15   0
   4   9   0   99.04   11.00   0
  -5  -9   0   31.24    8.07   0
   5   9   0    9.08    8.40   0
  -6  -9   0   12.04    8.59   0
   6   9   0   10.09    8.67   0
 -11  10   0    5.18    7.67   0
 -11  10   0    6.64    8.00   0
 -11  10   0   32.58    7.23   0
 -10  10   0   91.51    7.68   0
 -10  10   0  101.50    7.74   0
 -10  10   0   98.24   10.08   0
  -9  10   0  338.87   11.07   0
  -9  10   0  369.90    8.68   0
  -8  10   0    7.22    7.60   0
  -8  10   0   28.90    8.35   0
   8 -10   0   10.36    7.50   0
  -7  10   0  435.34    8.63   0
  -7  10   0  364.64   11.52   0
   7 -10   0  437.17    9.21   0
  -6  10   0   12.49    7.77   0
   6 -10   0   19.58    8.11   0
  -6  10   0   15.02    9.29   0
  -5  10   0  624.20    9.61   0
   5 -10   0  614.58   12.25   0
  -5  10   0  591.95   13.88   0
  -4  10   0  876.95   12.90   0
  -4  10   0  860.19   10.57   0
   4 -10   0  859.38   12.46   0
   3 -10   0  116.84   10.32   0
  -3  10   0  109.56   10.67   0
  -3  10   0  106.39    8.25   0
   2 -10   0    8.89   11.68   0
  -2  10   0    2.03   10.09   0
  -2  10   0    7.94    7.95   0
  -1  10   0  746.71   11.04   0
   1 -10   0  758.63   12.29   0
  -1  10   0  780.63   12.41   0
   0  10   0  266.37   11.04   0
   0 -10   0  259.92   10.91   0
   0  10   0  251.27    9.67   0
   1  10   0   29.60   11.60   0
   1  10   0   16.74    9.42   0
  -1 -10   0   31.68    9.60   0
   2  10   0   14.09    9.23   0
  -2 -10   0   12.62    9.41   0
   3  10   0  134.04    9.01   0
  -3 -10   0  128.17    9.05   0
  -4 -10   0  101.63    8.70   0
   4  10   0   95.99    8.67   0
   5  10   0  138.17    9.17   0
  -5 -10   0  192.99    9.15   0
   6  10   0   19.83    8.78   0
  -6 -10   0    2.45    8.83   0
 -11  11   0   10.03    9.36   0
 -11  11   0   13.57   10.13   0
 -11  11   0    4.16    9.50   0
 -10  11   0    2.58   10.02   0
 -10  11   0   21.71    7.35   0
 -10  11   0    6.46    9.08   0
  -9  11   0  257.37    8.08   0
  -9  11   0  245.43    8.97   0
   9 -11   0  274.46    9.89   0
   8 -11   0  157.13    9.85   0
  -8  11   0  151.26    7.82   0
  -8  11   0  148.89    9.13   0
  -7  11   0   20.25    8.99   0
   7 -11   0   17.70    8.08   0
  -7  11   0    2.49    9.52   0
   6 -11   0   23.59    9.80   0
  -6  11   0   20.05    9.46   0
  -6  11   0    0.09    7.73   0
  -5  11   0   -0.32    9.66   0
   5 -11   0   -2.88    9.06   0
  -5  11   0    2.94    7.69   0
  -4  11   0   12.50   10.66   0
   4 -11   0   22.32    9.80   0
  -4  11   0    9.34    8.01   0
  -3  11   0   95.66    8.81   0
   3 -11   0  109.29   10.24   0
  -3  11   0  107.83   10.63   0
  -2  11   0  629.21   10.51   0
   2 -11   0  620.29   11.91   0
  -2  11   0  606.33   11.68   0
  -1  11   0   16.57    8.38   0
  -1  11   0   15.74    9.91   0
   1 -11   0   18.64    9.87   0
   0 -11   0  383.51   10.80   0
   0  11   0  429.75   10.53   0
   0  11   0  426.31   12.13   0
   1  11   0   -1.65   10.34   0
  -1 -11   0    7.20    9.49   0
   1  11   0  -12.59    9.37   0
   2  11   0   51.88    8.89   0
  -2 -11   0   55.87    8.92   0
   3  11   0    4.65    8.51   0
  -3 -11   0   16.47    8.71   0
   4  11   0   29.95    8.39   0
  -4 -11   0   18.24    8.37   0
  -5 -11   0   29.79    8.61   0
   5  11   0   -1.02    8.26   0
 -10  12   0  101.07    9.30   0
 -10  12   0   94.02    8.80   0
   9 -12   0   89.85    9.33   0
  -9  12   0   72.73    7.64   0
  -9  12   0   76.45   10.69   0
   8 -12   0    7.53    7.31   0
  -8  12   0    5.26    7.40   0
  -8  12   0    2.72    8.25   0
  -7  12   0   25.08    8.80   0
  -7  12   0   10.01    7.18   0
   7 -12   0   21.81    7.78   0
   6 -12   0  340.06    9.61   0
  -6  12   0  426.80    8.92   0
  -6  12   0  338.59   10.53   0
  -5  12   0  586.10   13.37   0
  -5  12   0  606.88    9.45   0
   5 -12   0  573.34   10.44   0
  -4  12   0  377.85   13.06   0
   4 -12   0  380.09   10.46   0
  -4  12   0  384.48    8.94   0
   3 -12   0   53.15    9.96   0
  -3  12   0   54.49   10.28   0
  -3  12   0   59.81    8.30   0
  -2  12   0  624.79   11.56   0
   2 -12   0  641.67   11.40   0
  -2  12   0  640.47   11.39   0
  -1  12   0   35.45   10.11   0
   1 -12   0   60.61   10.03   0
  -1  12   0   34.76   10.55   0
   0  12   0   35.68    8.93   0
   0 -12   0   26.87    9.05   0
   0  12   0   13.38    9.04   0
   1  12   0   72.38    9.02   0
  -1 -12   0   54.87    8.98   0
   1  12   0   60.45    9.00   0
  -2 -12   0   29.55   10.45   0
   2  12   0   17.63    8.49   0
  -3 -12   0    9.01    8.46   0
   3  12   0   11.64    9.83   0
   4  12   0    3.74    8.65   0
  -4 -12   0   29.19    8.71   0
 -10  13   0  146.71    8.07   0
  10 -13   0  147.35    9.91   0
 -10  13   0  151.72    9.33   0
  -9  13   0   82.43    7.83   0
  -9  13   0   74.09    9.25   0
   9 -13   0   71.30    9.56   0
  -8  13   0   70.25    7.41   0
   8 -13   0   76.36    7.85   0
  -8  13   0   65.84   11.05   0
  -7  13   0   -4.37    7.69   0
  -7  13   0  -10.98    8.70   0
   7 -13   0   22.37    7.62   0
   6 -13   0  566.92    9.79   0
  -6  13   0  533.16   12.43   0
  -6  13   0  569.86    8.99   0
  -5  13   0  187.43   10.02   0
   5 -13   0  172.98    9.51   0
  -5  13   0  283.07    8.51   0
   4 -13   0  130.15   11.93   0
  -4  13   0  133.77    8.31   0
  -4  13   0  160.67    9.69   0
  -3  13   0    6.23    8.16   0
  -3  13   0   11.10    9.68   0
   3 -13   0   -0.27    9.47   0
  -2  13   0  569.61   10.88   0
   2 -13   0  563.99   10.64   0
  -2  13   0  553.82    9.81   0
  -1  13   0  191.42    8.65   0
  -1  13   0  183.33    9.57   0
   1 -13   0  193.53    9.33   0
   0  13   0  191.35    9.36   0
   0  13   0  186.33   10.95   0
   0 -13   0  162.02    9.55   0
   1  13   0   35.19   10.69   0
  -1 -13   0   23.11    8.83   0
   1  13   0   42.62    8.59   0
   2  13   0    2.20    8.54   0
  -2 -13   0   13.13    8.59   0
   3  13   0  107.74    8.91   0
  -3 -13   0   81.98    9.15   0
   9 -14   0   67.42    9.57   0
  -9  14   0   62.51    7.82   0
  -9  14   0   55.14    9.21   0
   8 -14   0  120.17    9.73   0
  -8  14   0  105.61    9.04   0
  -8  14   0  115.77    7.78   0
  -7  14   0  198.82    7.78   0
  -7  14   0  147.30    9.86   0
   7 -14   0  172.30    8.69   0
  -6  14   0   12.77    7.33   0
  -6  14   0   18.74    8.90   0
   6 -14   0   13.46    8.00   0
  -5  14   0   84.05   11.90   0
  -5  14   0  109.52    8.16   0
   5 -14   0  117.13   11.24   0
  -4  14   0   17.24    8.87   0
  -4  14   0   50.79    7.92   0
   4 -14   0   59.59    8.66   0
  -3  14   0    5.74    7.76   0
  -3  14   0   -4.45    9.30   0
   3 -14   0    4.55    9.04   0
  -2  14   0   -7.00    9.33   0
   2 -14   0    0.62    9.04   0
  -2  14   0    7.88    7.95   0
   1 -14   0   56.39    9.40   0
  -1  14   0   55.24    8.64   0
  -1  14   0   83.51   11.38   0
   0  14   0   21.77    8.50   0
   0 -14   0    9.98    8.69   0
   0  14   0   27.56    8.29   0
  -1 -14   0   48.26    9.43   0
   1  14   0   68.37    9.03   0
   1  14   0   60.00    8.57   0
  -2 -14   0   19.27    8.76   0
   2  14   0   -7.00    8.84   0
   8 -15   0   25.47    9.86   0
  -8  15   0   26.24   11.10   0
  -8  15   0    3.52    7.32   0
  -7  15   0   40.85    7.55   0
  -7  15   0   54.56   11.28   0
   7 -15   0   51.76   10.41   0
   6 -15   0   60.20    8.53   0
  -6  15   0   60.40    9.28   0
  -6  15   0   64.79    7.90   0
  -5  15   0   52.64    8.87   0
  -5  15   0   47.52    8.04   0
   5 -15   0   40.90    9.07   0
   4 -15   0   13.84    8.97   0
  -4  15   0   20.52    7.82   0
  -4  15   0    3.27    9.23   0
  -3  15   0  523.73   10.72   0
   3 -15   0  495.96   10.31   0
  -3  15   0  496.09   11.49   0
   2 -15   0   11.52    9.16   0
  -2  15   0   18.78    8.96   0
  -2  15   0   23.20   10.05   0
  -1  15   0    6.11   10.16   0
  -1  15   0  -11.04    9.04   0
   1 -15   0  -12.85    9.11   0
   0  15   0   59.65    8.79   0
   0  15   0   47.05   10.72   0
   0 -15   0   50.79    9.06   0
   1  15   0   74.97    8.72   0
  -1 -15   0   90.68    9.02   0
  -7  16   0   97.41   11.79   0
  -7  16   0  131.99    7.57   0
   7 -16   0   99.85   10.75   0
   6 -16   0   70.81    8.70   0
  -6  16   0   70.87    9.16   0
  -6  16   0   65.31    7.88   0
  -5  16   0   59.03    9.88   0
  -5  16   0   75.51    9.31   0
   5 -16   0   77.58    9.08   0
  -4  16   0    8.79    9.13   0
  -4  16   0    2.41    8.13   0
   4 -16   0   17.06    8.88   0
   3 -16   0  119.58    9.34   0
  -3  16   0  122.68    9.02   0
  -3  16   0  112.09   11.05   0
   2 -16   0   59.40    8.92   0
  -2  16   0   58.03    8.55   0
  -2  16   0   40.19    9.19   0
  -1  16   0   40.42    9.39   0
  -1  16   0   50.71   10.68   0
   1 -16   0   31.19    9.42   0
  -4  17  -1   21.49    8.11   0
  -4  17  -1    6.24    9.21   0
   4 -17   1   -5.32   10.73   0
   5 -17   1   19.13   10.97   0
  -5  17  -1   14.67    8.95   0
  -5  17  -1    3.77    7.94   0
   1 -16   1   85.69    9.44   0
  -1  16  -1   96.18    9.24   0
  -1  16  -1  100.59    9.27   0
  -2  16  -1   17.12    9.16   0
  -2  16  -1    6.09    8.44   0
   2 -16   1    0.69    8.80   0
   3 -16   1   88.62    9.14   0
  -3  16  -1   62.53    8.57   0
  -3  16  -1   39.75    9.01   0
  -4  16  -1   84.30    9.25   0
  -4  16  -1   87.89    8.14   0
   4 -16   1   93.58    9.10   0
   5 -16   1  112.79    9.70   0
  -5  16  -1  128.02   10.17   0
  -5  16  -1  110.13    8.23   0
   6 -16   1   27.72    8.23   0
  -6  16  -1   29.82    9.29   0
  -6  16  -1   23.64   11.49   0
  -7  16  -1  -11.42    7.73   0
   7 -16   1    7.76   10.27   0
  -7  16  -1   26.82   11.31   0
  -1 -15   1    3.01    9.20   0
   1  15  -1   32.94    8.74   0
   0  15  -1   97.95   10.73   0
   0  15  -1  101.24    9.05   0
   0 -15   1   86.42    9.33   0
  -1  15  -1   44.94    8.36   0
  -1  15  -1   48.04    8.75   0
   1 -15   1   30.95    8.81   0
  -2  15  -1   10.96    8.03   0
   2 -15   1   11.04    8.80   0
  -2  15  -1   11.32    8.78   0
  -3  15  -1    7.03    8.41   0
   3 -15   1    1.02   10.57   0
  -3  15  -1   18.67    7.75   0
  -4  15  -1   96.47    9.13   0
  -4  15  -1  113.60    7.90   0
   4 -15   1   97.55    9.16   0
  -5  15  -1  116.00   11.61   0
   5 -15   1  116.69   10.64   0
  -5  15  -1  145.19    7.92   0
  -6  15  -1   30.08    7.60   0
   6 -15   1   33.11    8.59   0
  -6  15  -1   26.62    9.05   0
   7 -15   1   70.52    8.07   0
  -7  15  -1   61.62   10.86   0
  -7  15  -1   66.66    7.45   0
  -8  15  -1   49.58    8.05   0
  -8  15  -1   52.91    9.16   0
   8 -15   1   61.44    7.97   0
   9 -15   1   36.17    9.54   0
  -9  15  -1   23.10    7.83   0
  -9  15  -1   38.24   11.00   0
  -2 -14   1   96.17    8.92   0
   2  14  -1   98.13    8.74   0
  -1 -14   1   92.90    9.33   0
   1  14  -1   99.46    9.17   0
   0  14  -1   81.32    8.99   0
   0 -14   1   76.78    9.29   0
   0  14  -1   81.23    8.87   0
  -1  14  -1   57.68    9.11   0
  -1  14  -1   45.33    8.56   0
   1 -14   1   39.89    9.16   0
  -2  14  -1  153.31    8.85   0
  -2  14  -1  131.47   11.38   0
   2 -14   1  147.34    9.39   0
  -3  14  -1   15.74    8.95   0
  -3  14  -1   -7.20    7.63   0
   3 -14   1    1.59    8.90   0
  -4  14  -1   71.60    9.71   0
  -4  14  -1   99.74    8.12   0
   4 -14   1   90.99    8.85   0
  -5  14  -1  122.39    8.26   0
  -5  14  -1  116.65    9.46   0
   5 -14   1  138.77    8.93   0
  -6  14  -1  232.59    8.18   0
   6 -14   1  233.01    8.93   0
  -6  14  -1  231.98    9.62   0
   7 -14   1   46.44    8.20   0
  -7  14  -1   54.09    8.91   0
  -7  14  -1   35.02   11.70   0
   8 -14   1   25.22    7.91   0
  -8  14  -1   41.10    9.31   0
  -8  14  -1   35.27    7.35   0
   9 -14   1  253.06    8.70   0
  -9  14  -1  216.89    8.41   0
  -9  14  -1  224.56   11.79   0
  -3 -13   1   37.04    8.45   0
   3  13  -1    0.11    8.41   0
   2  13  -1   65.30    8.52   0
  -2 -13   1   40.31    8.85   0
   1  13  -1  -17.67    8.58   0
   1  13  -1   15.63   10.58   0
  -1 -13   1   15.76    8.79   0
   0  13  -1  477.93   12.20   0
   0  13  -1  476.36   10.24   0
   0 -13   1  457.36   10.60   0
  -1  13  -1   20.17    9.17   0
  -1  13  -1    7.03   10.00   0
   1 -13   1    4.19    8.98   0
   2 -13   1  210.66   10.37   0
  -2  13  -1  210.35   10.40   0
  -2  13  -1  231.96   10.61   0
   3 -13   1  227.71   12.29   0
  -3  13  -1  254.42    9.23   0
  -3  13  -1  244.70   10.53   0
  -4  13  -1  358.94    8.53   0
  -4  13  -1  349.96   12.47   0
   4 -13   1  346.57    9.95   0
  -5  13  -1   56.62    9.60   0
  -5  13  -1   68.49    7.71   0
   5 -13   1   62.83    8.71   0
  -6  13  -1   22.79    7.37   0
   6 -13   1   11.95    7.94   0
  -6  13  -1   16.15    9.24   0
  -7  13  -1  101.69    9.63   0
   7 -13   1  101.50    8.33   0
  -7  13  -1   95.40    7.81   0
   8 -13   1  115.20    8.11   0
  -8  13  -1  111.22   11.29   0
  -8  13  -1   93.53    7.58   0
  -9  13  -1   11.29   10.68   0
   9 -13   1   13.30    7.36   0
  -9  13  -1   18.94    7.54   0
 -10  13  -1    5.18   10.77   0
 -10  13  -1   19.21    7.67   0
  -4 -12   1  126.51    8.86   0
   4  12  -1  102.19    8.71   0
   3  12  -1   23.66    7.99   0
  -3 -12   1    3.24    8.24   0
  -2 -12   1  220.15    9.44   0
   2  12  -1  283.09   11.08   0
  -1 -12   1  131.58    9.21   0
   1  12  -1  150.51   11.13   0
   1  12  -1  154.27    8.89   0
   0  12  -1   15.89   10.67   0
   0  12  -1   16.43    9.43   0
   0 -12   1   -1.69    9.26   0
   1 -12   1  145.73    9.92   0
  -1  12  -1  140.18    8.52   0
  -1  12  -1  155.92   11.94   0
  -2  12  -1    6.88    8.43   0
  -2  12  -1   14.12    9.84   0
   2 -12   1   18.43    9.14   0
  -3  12  -1  102.63    8.42   0
   3 -12   1   86.77    9.92   0
  -3  12  -1   96.61   10.75   0
  -4  12  -1    2.08    9.95   0
  -4  12  -1    2.56    7.38   0
   4 -12   1    7.53    9.61   0
   5 -12   1  688.27   10.73   0
  -5  12  -1  702.19   11.64   0
  -5  12  -1  726.12   11.45   0
  -6  12  -1  143.46    7.97   0
  -6  12  -1  135.81   10.14   0
   6 -12   1  121.12    8.95   0
   7 -12   1   83.23    7.96   0
  -7  12  -1   65.53    9.22   0
  -7  12  -1   60.89    7.40   0
  -8  12  -1  114.62    7.43   0
   8 -12   1  110.34    9.66   0
  -8  12  -1  128.09    9.42   0
  -9  12  -1   85.43    7.65   0
   9 -12   1  103.16    9.41   0
  -9  12  -1   82.42   11.01   0
 -10  12  -1   -0.79    7.02   0
 -10  12  -1    7.94    7.31   0
 -10  12  -1   12.58   10.26   0
   5  11  -1   24.21    8.45   0
  -5 -11   1   15.10    8.83   0
  -4 -11   1  -12.24    8.39   0
   4  11  -1   17.65    8.16   0
  -3 -11   1   48.82    8.70   0
   3  11  -1   81.83    8.76   0
   2  11  -1    2.38    8.54   0
  -2 -11   1   12.06    8.76   0
   1  11  -1   57.36    8.96   0
  -1 -11   1   72.73    9.70   0
   1  11  -1   53.78   10.87   0
   0  11  -1   90.83    9.04   0
   0 -11   1   99.29    9.99   0
   0  11  -1   79.37    9.56   0
  -1  11  -1  291.68   10.95   0
  -1  11  -1  295.86    9.28   0
   1 -11   1  312.06   13.12   0
  -2  11  -1  236.36    9.17   0
  -2  11  -1  246.04   10.94   0
   2 -11   1  244.49   10.81   0
  -3  11  -1  250.79   10.95   0
  -3  11  -1  235.21    9.08   0
   3 -11   1  247.72   10.57   0
  -4  11  -1 1058.61   12.88   0
   4 -11   1 1070.14   12.18   0
  -4  11  -1 1086.48   10.77   0
  -5  11  -1   40.51    8.17   0
   5 -11   1   41.94    8.55   0
  -5  11  -1   45.64   10.25   0
  -6  11  -1  163.13    9.89   0
  -6  11  -1  160.97    8.47   0
   6 -11   1  165.66    8.62   0
   7 -11   1   51.12    9.73   0
  -7  11  -1   75.83    9.02   0
  -7  11  -1   50.37    7.52   0
  -8  11  -1   95.11   11.36   0
  -8  11  -1   80.66    7.94   0
   8 -11   1   86.33    7.50   0
  -9  11  -1   46.62    9.04   0
  -9  11  -1    9.07    8.37   0
 -10  11  -1  254.92    8.44   0
 -10  11  -1  227.11    9.04   0
 -10  11  -1  244.65    8.06   0
 -11  11  -1  -10.16    7.52   0
 -11  11  -1    2.50    7.66   0
 -11  11  -1   15.92    8.71   0
   6  10  -1    4.93    8.47   0
  -6 -10   1   16.57    8.61   0
   5  10  -1  209.18    8.96   0
  -5 -10   1  184.71    9.03   0
   4  10  -1   24.42    8.71   0
  -4 -10   1   79.96    8.78   0
   3  10  -1   40.29    8.53   0
  -3 -10   1   19.47    8.91   0
  -2 -10   1  198.84    9.94   0
   2  10  -1  196.87    9.78   0
  -1 -10   1  328.82   10.66   0
   1  10  -1  315.47   12.05   0
   1  10  -1  327.86   10.44   0
   0  10  -1  251.74   10.89   0
   0  10  -1  266.36   10.34   0
   0 -10   1  239.43   11.01   0
  -1  10  -1   18.89   10.57   0
   1 -10   1   12.04    9.81   0
  -1  10  -1   34.81   11.26   0
   2 -10   1  620.28   12.27   0
  -2  10  -1  600.12   10.98   0
  -2  10  -1  649.81   12.44   0
  -3  10  -1  258.58   10.08   0
   3 -10   1  250.80   11.22   0
  -3  10  -1  251.76    8.87   0
  -4  10  -1 1048.19   10.99   0
   4 -10   1 1065.89   13.58   0
  -4  10  -1 1003.96   14.16   0
   5 -10   1  135.37    9.59   0
  -5  10  -1  154.63   10.90   0
  -5  10  -1  139.13    8.52   0
   6 -10   1   87.96    8.20   0
  -6  10  -1   70.75    8.20   0
  -6  10  -1   86.07   10.02   0
   7 -10   1  229.78    8.60   0
  -7  10  -1  207.17    9.85   0
  -7  10  -1  201.20    7.67   0
  -8  10  -1   53.95   10.55   0
  -8  10  -1   48.42    7.62   0
   8 -10   1   49.65    7.69   0
  -9  10  -1   59.70   10.09   0
  -9  10  -1   55.62    9.03   0
  -9  10  -1   47.10    7.51   0
 -10  10  -1   44.18    7.21   0
 -10  10  -1   49.23    8.23   0
 -10  10  -1   59.84    7.61   0
 -11  10  -1   37.87   10.57   0
 -11  10  -1   28.23    9.78   0
 -11  10  -1   38.73    7.54   0
   6   9  -1   -3.90    8.24   0
  -6  -9   1   19.95    8.40   0
  -5  -9   1  154.23    9.03   0
   5   9  -1  146.20    9.02   0
   4   9  -1  238.72    9.57   0
  -4  -9   1  284.47    9.65   0
   3   9  -1  226.68    9.86   0
  -3  -9   1  234.78    9.99   0
   2   9  -1  410.70   10.70   0
  -2  -9   1  412.60   10.92   0
   1   9  -1    3.11   10.29   0
  -1  -9   1   13.30   10.30   0
  -1  -9   1    6.75    7.63   0
   1   9  -1    6.54    8.94   0
   0   9  -1 1333.74   13.54   0
   0  -9   1 1328.31   13.85   0
   0  -9   1 1318.64   12.39   0
   0   9  -1 1324.98   13.81   0
   1  -9   1   80.30    8.85   0
  -1   9  -1   96.95   10.80   0
  -1   9  -1   74.10    9.55   0
   1  -9   1   89.73   10.83   0
  -2   9  -1   70.06   13.35   0
   2  -9   1   70.53   11.17   0
  -2   9  -1   60.04    8.99   0
  -3   9  -1 1297.52   11.88   0
  -3   9  -1 1284.56   14.85   0
   3  -9   1 1331.43   14.26   0
  -4   9  -1 1417.18   15.21   0
   4  -9   1 1415.32   14.19   0
  -4   9  -1 1463.22   11.88   0
  -5   9  -1  347.52    9.12   0
   5  -9   1  329.59   10.20   0
  -5   9  -1  332.40   11.51   0
  -6   9  -1    4.91    8.02   0
   6  -9   1   11.41    8.50   0
  -6   9  -1   15.74   11.74   0
  -7   9  -1  185.10   11.62   0
   7  -9   1  217.26    9.24   0
  -7   9  -1  210.35    8.20   0
  -8   9  -1   53.22    8.65   0
  -8   9  -1   59.03    7.17   0
  -9   9  -1  447.45    9.12   0
  -9   9  -1  539.67   11.61   0
  -9   9  -1  514.46   10.52   0
 -10   9  -1  246.05    8.43   0
 -10   9  -1  230.08    8.16   0
 -10   9  -1  250.69    8.85   0
 -11   9  -1   22.48    9.21   0
 -11   9  -1   20.15    8.20   0
 -11   9  -1   16.57    7.78   0
   7   8  -1   74.90    8.79   0
  -7  -8   1   78.62    8.98   0
  -6  -8   1   17.65    8.34   0
   6   8  -1    0.61    8.63   0
  -5  -8   1  106.67    8.86   0
   5   8  -1  134.57    8.71   0
  -4  -8   1  322.48   10.22   0
   4   8  -1  347.48   10.15   0
  -3  -8   1   24.87    9.60   0
   3   8  -1   15.59    9.71   0
  -3  -8   1    9.36   10.97   0
  -2  -8   1   63.70   10.90   0
   2   8  -1   81.01   10.39   0
  -2  -8   1   92.98   10.22   0
  -1  -8   1  151.41   11.18   0
   1   8  -1  131.64   10.17   0
   1   8  -1  141.37   10.91   0
  -1  -8   1  137.72   10.62   0
   0   8  -1   13.18   12.10   0
   0  -8   1   11.87   11.41   0
   0   8  -1    9.90   11.02   0
   0  -8   1   11.95    8.68   0
  -1   8  -1  272.22    9.80   0
  -1   8  -1  275.68   14.72   0
   1  -8   1  273.34   10.97   0
   1  -8   1  266.99   12.46   0
  -2   8  -1  875.32   11.79   0
   2  -8   1  874.28   13.96   0
   2  -8   1  872.97   11.27   0
  -2   8  -1  882.99   12.96   0
  -3   8  -1    9.48   10.82   0
  -3   8  -1   15.35    9.41   0
   3  -8   1    9.59   10.33   0
   4  -8   1    2.78    9.34   0
  -4   8  -1   12.60    8.99   0
  -4   8  -1    3.70   10.38   0
  -5   8  -1  998.47   13.52   0
   5  -8   1 1083.86   12.55   0
  -5   8  -1 1048.74   11.09   0
  -6   8  -1  465.30    9.59   0
   6  -8   1  471.87   11.77   0
  -6   8  -1  435.17   11.16   0
   7  -8   1   25.18    8.11   0
  -7   8  -1   29.29    8.01   0
  -7   8  -1   17.87    8.43   0
  -8   8  -1   17.55    7.60   0
  -8   8  -1   10.71    7.95   0
  -8   8  -1    4.96    9.04   0
  -9   8  -1    9.35    7.22   0
  -9   8  -1    2.43    7.05   0
  -9   8  -1    6.12    7.61   0
 -10   8  -1    7.77    9.00   0
 -10   8  -1    1.98    7.59   0
 -10   8  -1   -7.31    9.10   0
 -11   8  -1    1.12    7.43   0
 -11   8  -1    0.56    8.84   0
 -11   8  -1    0.86    9.08   0
  -8  -7   1   56.53    9.05   0
   8   7  -1   12.78    8.45   0
  -7  -7   1   25.28    8.60   0
   7   7  -1   50.15    8.47   0
   6   7  -1  175.79   10.81   0
  -6  -7   1  153.13    9.21   0
   5   7  -1   17.94    8.74   0
  -5  -7   1   21.51    8.70   0
  -4  -7   1   53.86    9.51   0
   4   7  -1   39.57    9.13   0
  -4  -7   1   48.68   12.90   0
  -3  -7   1  121.78   10.91   0
  -3  -7   1   82.89   10.48   0
   3   7  -1  110.76   10.30   0
  -2  -7   1  165.63   10.75   0
   2   7  -1  164.69   10.59   0
  -2  -7   1  176.97   10.87   0
   1   7  -1  692.59   13.44   0
  -1  -7   1  682.32   13.77   0
  -1  -7   1  832.19   13.49   0
   1   7  -1  660.61   12.75   0
   0  -7   1 1392.48   15.03   0
   0  -7   1 1402.99   13.99   0
   0   7  -1 1369.64   14.86   0
   0   7  -1 1374.25   14.86   0
   1  -7   1  410.29   10.56   0
  -1   7  -1  403.49   12.85   0
   1  -7   1  431.23   13.20   0
  -1   7  -1  417.54   11.20   0
  -2   7  -1 1732.68   19.14   0
   2  -7   1 1795.00   15.42   0
   2  -7   1 1782.68   17.03   0
  -2   7  -1 1752.02   14.23   0
  -3   7  -1 3367.78   17.29   0
   3  -7   1 3361.18   19.42   0
  -3   7  -1 3355.25   20.32   0
  -4   7  -1   42.50    9.45   0
   4  -7   1   29.89    9.38   0
  -4   7  -1   16.56   12.75   0
  -5   7  -1  299.81    9.22   0
   5  -7   1  297.24   10.12   0
  -5   7  -1  286.04   12.91   0
  -6   7  -1 1493.16   13.32   0
   6  -7   1 1630.05   14.41   0
  -6   7  -1 1573.07   11.64   0
  -7   7  -1    1.46    8.10   0
  -7   7  -1    9.34    7.62   0
  -8   7  -1  191.75    9.80   0
  -8   7  -1  219.97    8.12   0
  -8   7  -1  200.98   10.22   0
  -9   7  -1    2.13    8.66   0
  -9   7  -1   -3.80    7.28   0
  -9   7  -1   -4.17    8.89   0
 -10   7  -1   26.13    9.16   0
 -10   7  -1   36.58    7.38   0
 -10   7  -1   59.61    8.73   0
 -11   7  -1   51.41    7.60   0
 -11   7  -1   38.73    7.55   0
 -11   7  -1   40.38    9.45   0
  -8  -6   1   52.44    8.85   0
   8   6  -1   54.26    8.57   0
   7   6  -1   28.89   10.28   0
  -7  -6   1   24.60    8.72   0
   6   6  -1  229.51    9.11   0
  -6  -6   1  201.42    9.11   0
   5   6  -1   27.62    8.54   0
  -5  -6   1    0.39    8.82   0
  -4  -6   1   21.91   10.08   0
   4   6  -1   25.96    9.83   0
  -4  -6   1   20.39   11.57   0
   3   6  -1 1011.42   12.65   0
  -3  -6   1 1008.35   12.86   0
  -3  -6   1 1091.71   16.76   0
  -2  -6   1    2.47   11.53   0
  -2  -6   1    7.61   11.21   0
   2   6  -1   19.36   10.81   0
  -1  -6   1  197.17   12.11   0
   1   6  -1  197.99   11.57   0
  -1  -6   1  190.64   12.29   0
   1   6  -1  203.17   11.91   0
   0  -6   1  205.66   13.93   0
   0   6  -1  214.24   13.59   0
   0  -6   1  239.26   12.59   0
   0   6  -1  241.50   13.61   0
   1  -6   1 2243.34   16.96   0
   1  -6   1 2282.57   20.23   0
  -1   6  -1 2251.94   17.43   0
  -1   6  -1 2154.32   19.51   0
   2  -6   1  394.33   14.75   0
   2  -6   1  392.35   11.43   0
  -2   6  -1  374.01   14.99   0
  -2   6  -1  385.61   14.13   0
   3  -6   1   64.94   12.98   0
  -3   6  -1   69.64    9.45   0
  -3   6  -1   84.71   12.25   0
  -4   6  -1 5143.09   19.83   0
  -4   6  -1 4937.25   23.08   0
   4  -6   1 5230.88   22.91   0
   5  -6   1 2332.12   15.74   0
  -5   6  -1 2128.14   15.82   0
  -5   6  -1 2248.58   14.49   0
  -6   6  -1   30.04    8.57   0
  -6   6  -1   36.31   10.42   0
  -7   6  -1  398.41    9.82   0
  -7   6  -1  393.25    9.35   0
  -7   6  -1  372.75   11.12   0
  -8   6  -1  707.24   10.12   0
  -8   6  -1  708.05    9.83   0
  -8   6  -1  644.41    9.71   0
  -9   6  -1   13.71    8.95   0
  -9   6  -1   -4.26    8.80   0
  -9   6  -1   10.41    7.08   0
 -10   6  -1    9.60    7.39   0
 -10   6  -1   -5.33    7.20   0
 -10   6  -1    9.35    8.87   0
 -11   6  -1    5.14    7.43   0
 -11   6  -1    7.15    7.49   0
 -11   6  -1    6.86    7.74   0
   9   5  -1   32.64    8.36   0
  -9  -5   1   29.84    8.69   0
   8   5  -1   -0.55    8.20   0
  -8  -5   1   11.21    8.26   0
   7   5  -1   11.12    8.32   0
  -7  -5   1   22.92   10.32   0
   6   5  -1   57.33    8.61   0
  -6  -5   1   58.13    8.53   0
   5   5  -1   15.42    9.13   0
  -5  -5   1    4.59    9.72   0
  -5  -5   1   12.84   16.27   0
  -4  -5   1  546.63   11.69   0
  -4  -5   1  610.11   17.41   0
   4   5  -1  610.17   11.05   0
  -3  -5   1  778.91   16.23   0
  -3  -5   1  738.46   12.97   0
   3   5  -1  768.68   14.88   0
  -2  -5   1  656.01   14.88   0
   2   5  -1  703.39   13.27   0
  -2  -5   1  695.73   13.39   0
   1   5  -1  186.28   12.80   0
   1   5  -1  202.05   14.29   0
  -1  -5   1   90.03   10.30   0
  -1  -5   1  201.26   13.50   0
   0  -5   1   76.70   14.83   0
   0   5  -1   32.92   15.45   0
   0   5  -1   69.04   14.95   0
   0  -5   1   86.38   11.35   0
   1  -5   1  595.36   18.25   0
  -1   5  -1  629.60   18.10   0
   1  -5   1  646.19   13.94   0
  -1   5  -1  604.54   16.91   0
  -2   5  -1  671.81   21.90   0
   2  -5   1  939.74   14.50   0
   2  -5   1  683.35   21.15   0
  -2   5  -1  937.80   14.75   0
   3  -5   1  476.70   12.53   0
  -3   5  -1  476.85   12.30   0
  -3   5  -1  460.95   13.30   0
  -4   5  -1  289.44   10.24   0
  -4   5  -1  282.59   10.70   0
   4  -5   1  302.66   10.62   0
  -5   5  -1   82.75    9.74   0
   5  -5   1   82.25   11.46   0
  -5   5  -1   83.79   10.23   0
  -6   5  -1  112.43    8.42   0
  -6   5  -1   99.28    8.73   0
  -6   5  -1   96.32    8.57   0
  -7   5  -1  140.27    9.83   0
  -7   5  -1  134.31    7.87   0
  -7   5  -1  141.28   10.51   0
  -8   5  -1  201.49   10.20   0
  -8   5  -1  188.59    8.78   0
  -8   5  -1  210.05   10.00   0
  -9   5  -1   57.01    7.33   0
  -9   5  -1   91.69    9.38   0
  -9   5  -1   60.99    7.26   0
 -10   5  -1   16.61    7.61   0
 -10   5  -1    6.10    8.96   0
 -10   5  -1   -6.40    7.28   0
 -11   5  -1   -4.81    9.65   0
 -11   5  -1   17.10    7.61   0
 -11   5  -1   14.70    9.43   0
   9   4  -1   52.85    8.46   0
  -9  -4   1   54.83    8.53   0
  -8  -4   1  115.27    8.29   0
   8   4  -1  116.87   10.47   0
  -7  -4   1  204.00    9.22   0
   7   4  -1  189.70    9.07   0
  -6  -4   1  186.08    9.57   0
   6   4  -1  198.26    8.80   0
  -5  -4   1  314.33   10.80   0
   5   4  -1  326.87   10.29   0
  -5  -4   1  332.91   17.92   0
  -4  -4   1  338.48   16.76   0
  -4  -4   1  323.32   11.03   0
   4   4  -1  342.01   10.79   0
  -3  -4   1 2036.19   15.35   0
  -3  -4   1 2089.14   23.15   0
   3   4  -1 2074.56   15.43   0
   2   4  -1  375.01   12.80   0
  -2  -4   1  359.45   12.54   0
  -2  -4   1  337.65   14.92   0
   1   4  -1 1792.05   20.04   0
   1   4  -1 1754.78   22.00   0
  -1  -4   1 1783.28   19.60   0
  -1  -4   1 1782.09   20.38   0
   0  -4   1 1221.91   20.95   0
   0   4  -1 1102.65   20.79   0
   0   4  -1 1130.48   20.67   0
   0  -4   1 1146.91   17.23   0
   1  -4   1  128.25   17.90   0
   1  -4   1  110.68   13.97   0
  -1   4  -1  103.78   14.30   0
  -1   4  -1  135.90   18.00   0
  -2   4  -1   15.34   19.12   0
   2  -4   1   11.57   14.06   0
  -2   4  -1   12.98   13.77   0
   2  -4   1   18.87   13.55   0
   3  -4   1  369.60   15.20   0
  -3   4  -1  344.39   13.00   0
  -3   4  -1  385.68   12.80   0
   4  -4   1   15.59    9.52   0
  -4   4  -1   19.09    9.75   0
  -4   4  -1    5.04   10.89   0
  -5   4  -1  853.79   13.89   0
  -5   4  -1  808.44   12.12   0
  -5   4  -1  875.53   11.32   0
  -6   4  -1   42.72    9.95   0
  -6   4  -1   49.66   10.25   0
  -6   4  -1   52.29    8.08   0
  -7   4  -1 1047.04   11.49   0
  -7   4  -1  968.80   11.76   0
  -7   4  -1 1070.53   11.73   0
  -8   4  -1  134.04    8.05   0
  -8   4  -1  138.56    8.05   0
  -8   4  -1  121.71   10.13   0
  -9   4  -1   49.39    9.13   0
  -9   4  -1   40.48    7.86   0
  -9   4  -1   46.55    9.44   0
 -10   4  -1    4.23    8.86   0
 -10   4  -1    2.51    9.13   0
 -10   4  -1   10.99    7.76   0
 -11   4  -1   65.40    9.71   0
 -11   4  -1   68.88    7.70   0
 -11   4  -1   70.01   10.22   0
  -9  -3   1  146.93    8.78   0
   9   3  -1  149.50    8.65   0
   8   3  -1   30.73    8.05   0
  -8  -3   1   31.05    8.07   0
  -7  -3   1   -0.94    8.72   0
   7   3  -1   10.04    8.35   0
  -6  -3   1   25.74   17.79   0
   6   3  -1   26.79    8.69   0
  -6  -3   1   10.34    9.27   0
  -5  -3   1  636.41   10.75   0
   5   3  -1  644.84   10.46   0
  -5  -3   1  637.93   20.33   0
   4   3  -1   18.75    9.72   0
  -4  -3   1    2.32   14.61   0
  -4  -3   1    3.82   10.05   0
   3   3  -1  240.48   11.62   0
  -3  -3   1  228.79   11.59   0
  -3  -3   1  249.14   16.35   0
   2   3  -1 1037.39   16.21   0
  -2  -3   1 1021.42   21.58   0
  -2  -3   1  988.52   16.31   0
  -1  -3   1 3109.20   27.07   0
   1   3  -1 3050.68   25.68   0
   1   3  -1 3089.65   30.98   0
  -1  -3   1 3038.92   25.67   0
   0  -3   1  992.79   22.77   0
   0   3  -1 1215.80   23.91   0
   0  -3   1 1001.28   23.45   0
   0   3  -1  946.25   23.43   0
   1  -3   1  615.36   18.29   0
  -1   3  -1  576.06   18.25   0
  -1   3  -1  648.31   26.52   0
   1  -3   1  628.66   26.96   0
   2  -3   1  129.21   17.67   0
  -2   3  -1  142.68   14.36   0
   2  -3   1  139.09   15.72   0
  -2   3  -1  134.59   15.44   0
  -3   3  -1 1555.40   18.38   0
  -3   3  -1 1494.89   19.65   0
   3  -3   1 1564.96   17.83   0
  -4   3  -1  286.73   12.21   0
  -4   3  -1  349.44   12.05   0
  -4   3  -1  245.12   12.15   0
  -5   3  -1  942.96   14.09   0
  -5   3  -1  707.55   11.65   0
  -5   3  -1  637.25   11.61   0
  -6   3  -1  211.31    9.21   0
  -6   3  -1  212.65    9.02   0
  -6   3  -1  224.03   10.39   0
  -7   3  -1  257.20    9.42   0
  -7   3  -1  281.51    8.78   0
  -7   3  -1  271.87   10.73   0
  -8   3  -1    5.12    8.97   0
  -8   3  -1  -10.83    9.47   0
  -8   3  -1   10.94    8.98   0
  -9   3  -1   33.81    9.68   0
  -9   3  -1   20.14    7.06   0
  -9   3  -1   32.39    7.79   0
 -10   3  -1   19.26    8.89   0
 -10   3  -1    8.23    9.68   0
 -10   3  -1   12.94    9.80   0
 -11   3  -1   -1.25    8.13   0
 -11   3  -1    9.91    9.38   0
 -11   3  -1    5.72   11.31   0
 -10  -2   1   17.96    8.48   0
  -9  -2   1   54.41    8.52   0
   9   2  -1   47.77    8.62   0
  -8  -2   1  351.99   21.92   0
  -8  -2   1  354.56    9.36   0
   8   2  -1  342.20    9.45   0
  -7  -2   1  208.67   16.00   0
  -7  -2   1  200.17    9.68   0
   7   2  -1  213.94    9.39   0
   6   2  -1  111.76    9.27   0
  -6  -2   1  107.18    8.85   0
   5   2  -1 2899.82   15.82   0
  -5  -2   1 2915.02   15.98   0
  -4  -2   1  323.69   11.02   0
   4   2  -1  348.43   11.12   0
  -3  -2   1  170.44   12.72   0
   3   2  -1  160.45   12.47   0
   2   2  -1 1879.17   20.38   0
  -2  -2   1 1797.88   20.26   0
  -1  -2   1 6701.62   46.49   0
   1   2  -1 6647.66   35.30   0
  -1  -2   1 6656.31   35.14   0
   0   2  -1   56.30   24.38   0
   0  -2   1   59.93   19.45   0
   0   2  -1   72.72   26.79   0
   0  -2   1   45.39   21.71   0
  -1   2  -1  159.93   25.83   0
  -1   2  -1  142.88   17.97   0
   1  -2   1  146.88   25.92   0
   1  -2   1  148.34   17.82   0
   2  -2   1   70.97   19.27   0
   2  -2   1   21.50   15.02   0
  -2   2  -1    9.21   14.17   0
  -2   2  -1  170.67   18.93   0
  -3   2  -1 3809.77   25.20   0
  -3   2  -1 3522.71   23.60   0
  -3   2  -1 4030.79   26.27   0
  -4   2  -1   67.03    9.50   0
  -4   2  -1    8.28    8.72   0
  -4   2  -1   14.36    9.97   0
  -5   2  -1   38.48   10.84   0
  -5   2  -1   23.25    9.19   0
  -5   2  -1   34.98   10.12   0
  -6   2  -1  373.49   11.40   0
  -6   2  -1  343.34   10.33   0
  -6   2  -1  385.20    9.48   0
  -7   2  -1  118.14   10.34   0
  -7   2  -1  104.08    8.35   0
  -7   2  -1   98.54    9.05   0
  -8   2  -1    0.08    8.39   0
  -8   2  -1    4.37    9.34   0
  -8   2  -1    2.99    8.92   0
  -9   2  -1   84.00    9.21   0
  -9   2  -1   44.59   11.09   0
  -9   2  -1   40.54    8.26   0
 -10   2  -1  310.40    8.54   0
 -10   2  -1  282.43   12.70   0
 -10   2  -1  251.55    8.80   0
 -11   2  -1   39.33    9.23   0
 -11   2  -1   24.20    8.28   0
 -11   2  -1   32.66   12.92   0
 -10  -1   1   11.37   10.10   0
 -10  -1   1    5.18    7.64   0
  -9  -1   1  433.91    9.49   0
  -9  -1   1  468.94   18.52   0
  -8  -1   1  358.70   14.71   0
  -8  -1   1  321.14    9.20   0
   8   1  -1  332.80    9.43   0
  -7  -1   1  216.02   12.79   0
  -7  -1   1  195.30    9.53   0
   7   1  -1  212.85    9.22   0
  -6  -1   1    5.43    8.34   0
   6   1  -1    2.12    8.01   0
  -5  -1   1  459.16   11.00   0
   5   1  -1  455.65   10.66   0
   4   1  -1  467.09   11.39   0
  -4  -1   1  469.73   11.65   0
  -3  -1   1  147.76   12.91   0
   3   1  -1  158.83   12.50   0
   1   1  -1    6.06   18.05   0
  -1  -1   1   20.50   21.70   0
   0   1  -1   69.73   23.50   0
   0  -1   1   79.18   24.03   0
   0  -1   1   72.18   23.10   0
   0   1  -1   68.18   23.68   0
  -1   1  -1 4354.62   51.24   0
  -1   1  -1 3794.17   40.93   0
   1  -1   1 3918.47   49.32   0
   1  -1   1 3907.37   41.85   0
  -2   1  -1   89.86   19.21   0
  -2   1  -1   76.64   15.31   0
   2  -1   1  165.91   20.78   0
  -3   1  -1 1111.03   18.32   0
   3  -1   1 1106.52   16.65   0
  -3   1  -1 1047.57   16.05   0
  -4   1  -1 2285.28   17.06   0
   4  -1   1 2342.31   19.14   0
  -4   1  -1 2476.55   21.71   0
  -5   1  -1  113.61    9.00   0
   5  -1   1  115.50    8.90   0
  -5   1  -1  109.71   13.12   0
  -6   1  -1 1159.73   15.36   0
  -6   1  -1 1154.18   14.50   0
   6  -1   1 1070.43   12.49   0
  -7   1  -1  290.99    9.26   0
  -7   1  -1  301.78   12.86   0
  -8   1  -1   79.37    8.74   0
  -8   1  -1   89.50   11.57   0
  -9   1  -1  521.87    9.74   0
  -9   1  -1  592.24    9.36   0
  -9   1  -1  582.51   14.34   0
 -10   1  -1   74.20    8.24   0
 -10   1  -1   70.65   14.50   0
 -10   1  -1   65.14    8.29   0
 -10   0   1   35.52   10.01   0
 -10   0   1   37.66    8.03   0
 -10   0   1   33.72   12.61   0
  -9   0   1    9.04   11.80   0
  -9   0   1   11.52    7.52   0
  -9   0   1   -1.17    8.27   0
  -8   0   1   57.40    8.02   0
  -8   0   1   63.12   10.96   0
   7   0  -1   95.94    8.63   0
  -7   0   1  105.77    8.94   0
  -7   0   1  112.42   10.07   0
  -6   0   1  899.14   11.48   0
   6   0  -1  907.45   11.33   0
  -5   0   1   -1.66    9.31   0
   5   0  -1   18.77    9.33   0
   4   0  -1  560.24   12.71   0
  -4   0   1  569.14   12.79   0
  -3   0   1  174.19   13.90   0
   3   0  -1  167.91   14.09   0
   2   0  -1  810.36   18.81   0
  -2   0   1  812.00   19.10   0
   1   0  -1 2532.39   31.46   0
  -1   0   1 2448.38   30.89   0
   1   0   1 1298.69   44.58   0
   1   0   1 1212.03   31.69   0
  -1   0  -1 1151.18   26.96   0
   2   0   1 3878.93   28.67   0
  -2   0  -1 3860.95   30.44   0
  -3   0  -1  198.80   12.77   0
  -3   0  -1  196.10   16.17   0
   3   0   1  201.13   12.94   0
   4   0   1   84.17   10.44   0
  -4   0  -1   90.77   10.98   0
  -4   0  -1   63.14   14.85   0
  -5   0  -1  364.52   13.76   0
  -5   0  -1  372.14   10.62   0
   5   0   1  374.05   10.61   0
  -6   0  -1   38.54    9.14   0
   6   0   1   29.23    9.05   0
  -6   0  -1   40.38   13.29   0
   7   0   1  434.43    9.72   0
  -7   0  -1  454.08   15.79   0
  -7   0  -1  427.86    9.78   0
   8   0   1  492.78    9.83   0
  -8   0  -1  556.05   17.34   0
  -8   0  -1  542.90   10.30   0
  -9   0  -1   53.94   18.88   0
  -9   0  -1   39.64    8.84   0
 -10   0  -1  243.45    8.89   0
 -10   0  -1  204.77    8.58   0
 -11   1   1   17.55    7.75   0
 -11   1   1   16.61    7.94   0
 -11   1   1    3.91   12.61   0
 -10   1   1   86.78   11.40   0
 -10   1   1   64.89    8.22   0
 -10   1   1   85.54    8.08   0
  -9   1   1   63.46    9.82   0
  -9   1   1   61.12   10.87   0
  -9   1   1   71.72    7.69   0
  -8   1   1   63.91    9.60   0
  -8   1   1   68.95    8.41   0
  -8   1   1   73.13    7.92   0
  -7   1   1  318.31    9.02   0
  -7   1   1  304.60   10.95   0
  -7   1   1  290.15    9.37   0
  -6   1   1  161.12    9.63   0
  -5   1   1   26.23   10.83   0
  -4   1   1 2205.73   18.83   0
  -3   1   1  313.27   13.60   0
  -3   1   1  267.69   16.98   0
  -2   1   1  212.67   19.53   0
   1  -1  -1 8014.93   47.95   0
  -1   1   1 7904.96   47.89   0
   0  -1  -1 1732.79   33.08   0
   0   1   1 1740.42   33.99   0
   1   1   1  170.82   20.82   0
  -1  -1  -1  182.29   24.54   0
  -2  -1  -1 1176.68   19.32   0
   2   1   1 1183.77   19.28   0
   3   1   1 2349.75   19.02   0
  -3  -1  -1 2317.72   18.84   0
  -4  -1  -1 2352.52   16.56   0
   4   1   1 2359.37   16.42   0
   5   1   1   77.44    9.43   0
  -5  -1  -1   78.45    9.78   0
  -5  -1  -1   69.83   16.05   0
   6   1   1  818.05   11.34   0
  -6  -1  -1  845.15   21.71   0
  -6  -1  -1  868.36   11.68   0
   7   1   1  167.64   10.66   0
  -7  -1  -1  153.93    9.19   0
  -7  -1  -1  155.32   21.27   0
  -8  -1  -1  506.07    9.94   0
   8   1   1  485.40    9.39   0
  -9  -1  -1  459.35    9.69   0
   9   1   1  439.03    9.61   0
 -10  -1  -1   10.75    8.53   0
 -11   2   1   12.40   11.18   0
 -11   2   1   -4.62    8.25   0
 -11   2   1    3.79    7.66   0
 -10   2   1    8.76    8.05   0
 -10   2   1   14.66    9.33   0
 -10   2   1    4.24    7.36   0
  -9   2   1   16.31    8.91   0
  -9   2   1   21.66    7.86   0
  -9   2   1   10.12    7.42   0
  -8   2   1   -1.35    8.72   0
  -8   2   1    8.53    7.70   0
  -8   2   1    6.40    8.58   0
  -7   2   1   53.73    9.93   0
  -7   2   1   44.84    8.89   0
  -7   2   1   43.36    8.31   0
  -6   2   1  166.49    9.28   0
  -6   2   1  185.34    8.69   0
  -5   2   1  435.00   10.53   0
  -5   2   1  432.70   10.02   0
  -4   2   1 2256.79   17.74   0
  -4   2   1 1989.11   16.69   0
  -3   2   1  209.93   13.37   0
   3  -2  -1  175.66   13.06   0
  -2   2   1 2029.28   22.76   0
   2  -2  -1 2120.25   22.98   0
   1  -2  -1 1901.84   26.82   0
  -1   2   1 1849.11   27.41   0
  -1  -2  -1 9106.35   39.52   0
  -2  -2  -1   57.45   14.89   0
   2   2   1   63.77   14.98   0
  -3  -2  -1    9.16   11.99   0
   3   2   1    9.95   12.02   0
  -4  -2  -1  211.13   10.72   0
   4   2   1  212.24   10.46   0
  -5  -2  -1  380.22   10.81   0
   5   2   1  375.42   10.28   0
   6   2   1  362.83    9.94   0
  -6  -2  -1  381.34   10.28   0
  -7  -2  -1   51.14   10.55   0
   7   2   1   31.69    8.22   0
  -8  -2  -1  268.99    9.36   0
   8   2   1  318.37    9.02   0
  -9  -2  -1    6.10    8.21   0
   9   2   1    0.45    8.02   0
  10   2   1   69.55    8.54   0
 -10  -2  -1   72.84   10.61   0
 -11   3   1   10.21    9.61   0
 -11   3   1    7.16    7.75   0
 -11   3   1    2.79    7.54   0
 -10   3   1  220.63   10.31   0
 -10   3   1  234.60   10.53   0
 -10   3   1  242.91    8.58   0
  -9   3   1  117.24    9.68   0
  -9   3   1  127.55    8.08   0
  -9   3   1  121.19    8.27   0
  -8   3   1  148.88    7.93   0
  -8   3   1  170.20    7.68   0
  -8   3   1  128.44   10.25   0
  -7   3   1  785.73   10.88   0
  -7   3   1  762.87   10.25   0
  -7   3   1  695.33   10.50   0
  -6   3   1   16.09    8.52   0
  -6   3   1    7.76   10.20   0
  -6   3   1   20.70    9.70   0
  -5   3   1   18.43    8.61   0
  -5   3   1   17.79    8.72   0
  -4   3   1  192.49   11.14   0
   4  -3  -1  136.21   11.10   0
  -3   3   1 1993.58   18.93   0
   3  -3  -1 1993.14   18.89   0
  -2   3   1  242.75   15.94   0
   2  -3  -1  227.37   15.40   0
  -1   3   1 1088.74   23.04   0
   1  -3  -1 1086.52   22.63   0
  -1   3   1 1113.86   21.85   0
   0   3   1  724.57   23.27   0
   0  -3  -1  736.71   23.35   0
   0   3   1  433.16   16.79   0
   1   3   1 1335.14   21.01   0
   1   3   1 1349.45   25.01   0
  -1  -3  -1 1363.91   20.80   0
   2   3   1 2823.23   20.38   0
  -2  -3  -1 2711.17   22.22   0
  -3  -3  -1   46.53   11.07   0
   3   3   1   41.36   10.80   0
  -4  -3  -1   39.31   10.29   0
   4   3   1   33.07   10.05   0
   5   3   1  232.03    9.65   0
  -5  -3  -1  204.52    9.18   0
  -6  -3  -1  246.50   10.01   0
   6   3   1  229.21    9.70   0
   7   3   1   27.50    8.66   0
  -7  -3  -1   15.92    9.09   0
  -8  -3  -1  182.65    8.82   0
   8   3   1  171.19    8.81   0
  -9  -3  -1   28.92    8.48   0
   9   3   1   19.84    8.13   0
 -11   4   1   35.51    9.33   0
 -11   4   1   26.51    7.90   0
 -11   4   1   39.18    7.68   0
 -10   4   1   40.85    8.01   0
 -10   4   1   46.72    7.88   0
 -10   4   1   58.57    8.82   0
  -9   4   1  545.37   10.92   0
  -9   4   1  514.92   10.89   0
  -9   4   1  566.97   10.84   0
  -8   4   1   34.83    9.55   0
  -8   4   1   21.90    9.87   0
  -8   4   1   33.11    9.13   0
  -7   4   1  306.46   10.04   0
  -7   4   1  311.09    9.85   0
  -7   4   1  334.63    9.18   0
  -6   4   1  441.19    9.85   0
  -6   4   1  460.76   10.79   0
  -6   4   1  480.26    9.99   0
   5  -4  -1   78.95    8.86   0
  -5   4   1   70.94    8.74   0
  -5   4   1   78.55    9.97   0
  -4   4   1   40.36   10.63   0
   4  -4  -1   34.73   10.38   0
  -3   4   1 2002.86   16.84   0
  -3   4   1 1825.46   18.19   0
   3  -4  -1 1968.17   20.11   0
   2  -4  -1 2764.56   23.36   0
  -2   4   1 2652.47   24.03   0
  -2   4   1 2755.66   20.26   0
  -1   4   1 4082.98   28.85   0
  -1   4   1 4040.13   24.38   0
   1  -4  -1 4282.41   27.98   0
   0  -4  -1 4210.93   27.37   0
   0   4   1 4072.58   25.50   0
   0   4   1 4340.47   27.48   0
   1   4   1 1351.13   17.13   0
  -1  -4  -1 1339.74   16.97   0
   1   4   1 1370.96   21.70   0
   2   4   1 1612.67   25.01   0
  -2  -4  -1 1572.50   15.90   0
   2   4   1 1545.43   15.77   0
  -3  -4  -1  315.04   11.39   0
   3   4   1  334.62   11.42   0
   4   4   1  293.39   10.68   0
  -4  -4  -1  277.59   12.90   0
   5   4   1   49.08    9.06   0
  -5  -4  -1   49.03   11.32   0
  -6  -4  -1   54.71    9.27   0
   6   4   1   66.15    8.93   0
  -7  -4  -1   83.75    8.62   0
   7   4   1   77.39    8.52   0
  -8  -4  -1   22.86    8.51   0
   8   4   1    5.06    8.23   0
  -9  -4  -1   -7.41   10.47   0
   9   4   1    0.88    8.36   0
 -11   5   1   27.54    7.93   0
 -11   5   1   28.54    7.86   0
 -11   5   1   32.07    9.07   0
 -10   5   1  211.58    8.33   0
 -10   5   1  229.03    9.69   0
 -10   5   1  216.63    9.44   0
  -9   5   1  377.52    8.92   0
  -9   5   1  398.74    8.81   0
  -9   5   1  411.55   10.52   0
  -8   5   1  941.06   11.84   0
  -8   5   1  858.23   11.93   0
  -8   5   1  950.02   10.72   0
  -7   5   1   41.00    8.86   0
  -7   5   1   33.23   10.57   0
  -7   5   1   40.64   10.19   0
  -6   5   1   93.74   10.27   0
  -6   5   1   87.27    9.00   0
   5  -5  -1  352.67    9.95   0
  -5   5   1  340.38    9.61   0
  -5   5   1  337.27    9.96   0
   4  -5  -1  424.32   11.37   0
  -4   5   1  311.10   10.62   0
  -4   5   1  265.00   14.28   0
  -3   5   1    5.02    9.79   0
  -3   5   1    5.88   12.20   0
   3  -5  -1   18.04   11.52   0
   2  -5  -1  392.05   15.07   0
  -2   5   1  406.22   12.23   0
  -2   5   1  364.13   15.97   0
  -1   5   1   68.30   15.00   0
   1  -5  -1   82.47   14.59   0
  -1   5   1   74.27   11.47   0
   0   5   1  100.88   11.05   0
   0  -5  -1  131.68   13.63   0
   0   5   1  101.47   13.16   0
   1   5   1   71.09   12.42   0
   1   5   1   64.96   12.93   0
  -1  -5  -1   81.58   11.97   0
   2   5   1 3165.63   18.48   0
   2   5   1 3167.65   28.06   0
  -2  -5  -1 3068.69   17.94   0
   3   5   1  191.75   10.75   0
  -3  -5  -1  195.21   11.07   0
  -4  -5  -1   36.72   10.28   0
   4   5   1   45.27   11.27   0
   5   5   1   72.82    8.97   0
  -5  -5  -1   83.62    9.63   0
  -6  -5  -1   31.96    9.21   0
   6   5   1   27.40    8.92   0
  -7  -5  -1   76.66    8.87   0
   7   5   1   78.39    8.68   0
  -8  -5  -1   12.58    8.48   0
   8   5   1   24.35    8.30   0
 -11   6   1  107.49    9.98   0
 -11   6   1   93.74    8.14   0
 -11   6   1   93.79    7.73   0
 -10   6   1    9.49    9.08   0
 -10   6   1    5.42    6.91   0
 -10   6   1   12.60    7.48   0
  -9   6   1   98.47    7.94   0
  -9   6   1  119.93    9.08   0
  -9   6   1  113.99    9.64   0
  -8   6   1 1103.74   11.83   0
  -8   6   1 1055.02   11.17   0
  -8   6   1 1026.60   12.10   0
  -7   6   1  194.76    9.40   0
  -7   6   1  185.63    8.77   0
  -7   6   1  209.60    8.06   0
  -6   6   1 1769.83   14.03   0
   6  -6  -1 1956.05   15.41   0
  -6   6   1 1750.40   13.10   0
  -5   6   1   21.01    8.51   0
  -5   6   1   11.06   11.15   0
   5  -6  -1   12.26    8.53   0
   4  -6  -1  243.60    9.99   0
  -4   6   1  221.98   10.50   0
  -4   6   1  245.31    9.83   0
   3  -6  -1  937.57   16.08   0
  -3   6   1  919.93   14.77   0
  -3   6   1  947.16   11.84   0
   2  -6  -1 4456.31   23.00   0
  -2   6   1 4396.35   23.31   0
  -2   6   1 4420.96   20.34   0
  -1   6   1    8.80   10.42   0
   1  -6  -1    1.06   12.96   0
  -1   6   1   16.16   12.76   0
   0  -6  -1   51.60   12.09   0
   0   6   1   40.35   12.01   0
   0   6   1   12.06    9.53   0
   1   6   1 1036.30   16.67   0
   1   6   1 1076.54   14.76   0
  -1  -6  -1 1051.17   14.77   0
   2   6   1  772.30   13.09   0
   2   6   1  806.93   17.69   0
  -2  -6  -1  776.57   13.09   0
  -3  -6  -1  190.78   10.43   0
   3   6   1  216.30   12.70   0
  -4  -6  -1   48.34   10.02   0
   4   6   1   39.01    9.81   0
   5   6   1    5.65    8.96   0
  -5  -6  -1   14.75    9.46   0
   6   6   1  153.16    8.79   0
  -6  -6  -1  130.24    8.97   0
  -7  -6  -1  159.79    9.16   0
   7   6   1  163.89    8.54   0
   8   6   1   54.43    8.61   0
  -8  -6  -1   70.61    8.85   0
 -11   7   1   12.32    8.90   0
 -11   7   1   21.52    7.55   0
 -11   7   1   19.06    8.08   0
 -10   7   1  288.07    8.10   0
 -10   7   1  254.80    8.27   0
 -10   7   1  262.33   10.00   0
  -9   7   1    9.77    7.02   0
  -9   7   1    0.44    7.65   0
  -9   7   1   -1.06    7.31   0
  -8   7   1  223.76    8.45   0
  -8   7   1  253.52    8.12   0
  -8   7   1  247.69    8.95   0
  -7   7   1  343.06    8.96   0
   7  -7  -1  357.27    9.00   0
  -7   7   1  315.68    9.52   0
   6  -7  -1  400.68   10.08   0
  -6   7   1  339.16   10.33   0
  -6   7   1  376.21    8.48   0
   5  -7  -1  223.08   11.22   0
  -5   7   1  187.83   10.00   0
  -5   7   1  228.14    8.89   0
  -4   7   1   77.81   12.54   0
  -4   7   1   68.98    9.42   0
   4  -7  -1   84.45    9.30   0
  -3   7   1   35.17    8.70   0
  -3   7   1   15.49   10.94   0
   3  -7  -1   24.11   10.13   0
   2  -7  -1    1.18   11.29   0
  -2   7   1   -3.04   11.92   0
  -2   7   1   -6.27   11.34   0
  -1   7   1    3.36   10.68   0
  -1   7   1    6.39   11.34   0
   1  -7  -1   10.56   11.52   0
   0   7   1  -13.00   11.64   0
   0   7   1    0.99    9.46   0
   0  -7  -1   -2.59   11.33   0
  -1  -7  -1   47.69   11.50   0
   1   7   1   55.23   12.10   0
   1   7   1   74.54   11.33   0
  -2  -7  -1  337.99   11.10   0
   2   7   1  298.75   11.23   0
   2   7   1  323.80   15.95   0
  -3  -7  -1 2545.72   16.14   0
   3   7   1 2733.15   16.64   0
   4   7   1   20.48   10.77   0
  -4  -7  -1    9.69    8.89   0
   5   7   1  104.85    9.06   0
  -5  -7  -1   96.51    9.15   0
   6   7   1  312.57    9.51   0
  -6  -7  -1  286.44    9.53   0
   7   7   1    8.45    8.74   0
  -7  -7  -1   23.93    8.73   0
 -11   8   1    8.04    7.39   0
 -11   8   1   16.91    7.60   0
 -11   8   1   21.29    7.95   0
 -10   8   1    7.44    7.35   0
 -10   8   1    4.03    7.09   0
 -10   8   1   11.60    7.22   0
  -9   8   1  121.16    8.15   0
  -9   8   1  109.29    7.96   0
  -9   8   1  100.62    7.54   0
  -8   8   1   10.36    7.83   0
  -8   8   1   12.83    7.48   0
  -7   8   1   61.54    8.40   0
  -7   8   1   65.51    7.86   0
   7  -8  -1   73.39    7.92   0
  -6   8   1  350.39   11.98   0
  -6   8   1  364.06    9.43   0
   6  -8  -1  367.50    9.43   0
   5  -8  -1 1573.26   13.40   0
  -5   8   1 1518.43   12.01   0
  -5   8   1 1471.04   14.02   0
  -4   8   1  132.93    9.02   0
   4  -8  -1  119.59    9.92   0
  -4   8   1  111.42   12.92   0
  -3   8   1  598.14   10.20   0
  -3   8   1  583.82   14.77   0
   3  -8  -1  588.68   12.07   0
   2  -8  -1  205.49   11.27   0
  -2   8   1  198.38    9.45   0
  -2   8   1  196.46   11.74   0
  -1   8   1   13.45    8.69   0
  -1   8   1    8.47   11.23   0
   1  -8  -1    0.65   13.47   0
   0   8   1  241.70   11.86   0
   0   8   1  247.64   10.00   0
   0  -8  -1  245.85   11.87   0
   1   8   1  116.39   10.67   0
  -1  -8  -1  107.43   10.41   0
   1   8   1  109.22    9.68   0
  -2  -8  -1 1130.47   13.03   0
   2   8   1 1177.39   12.95   0
   2   8   1 1176.73   18.15   0
  -3  -8  -1   47.82    9.32   0
   3   8   1   71.74    9.36   0
  -4  -8  -1  246.56    9.31   0
   4   8   1  256.29    9.75   0
  -5  -8  -1   27.16    9.03   0
   5   8   1   22.71    9.02   0
   6   8   1   10.00    8.65   0
  -6  -8  -1   13.66    8.73   0
   7   8   1    8.89    8.69   0
  -7  -8  -1    9.47    8.74   0
 -11   9   1   65.52    7.76   0
 -11   9   1   60.55    9.80   0
 -11   9   1   75.55    7.70   0
 -10   9   1  119.27    7.66   0
 -10   9   1  112.07    8.57   0
 -10   9   1   76.25    9.47   0
  -9   9   1  130.51    9.37   0
  -9   9   1   93.30    7.85   0
  -9   9   1   99.47    8.43   0
   8  -9  -1   10.91    9.57   0
  -8   9   1   11.53    7.72   0
  -8   9   1   11.57   10.54   0
   7  -9  -1 1127.60   11.16   0
  -7   9   1 1029.40   11.89   0
  -7   9   1 1106.21   10.32   0
   6  -9  -1  773.83   10.59   0
  -6   9   1  783.61   10.13   0
  -6   9   1  727.28   11.09   0
   5  -9  -1    7.83    8.70   0
  -5   9   1   10.69   10.01   0
  -5   9   1   -6.35    8.03   0
   4  -9  -1 1057.74   12.44   0
  -4   9   1 1050.09   10.63   0
  -4   9   1 1048.51   14.96   0
   3  -9  -1  777.34   11.87   0
  -3   9   1  777.56   10.45   0
  -3   9   1  758.06   12.61   0
  -2   9   1    0.06    8.09   0
   2  -9  -1   -3.96   10.27   0
  -2   9   1    7.71   10.63   0
  -1   9   1  -11.46    9.15   0
  -1   9   1  -12.40   10.84   0
   1  -9  -1  -13.70   10.78   0
   0   9   1  223.44    9.85   0
   0  -9  -1  200.16   11.48   0
   0   9   1  214.48   11.17   0
   1   9   1  476.96   11.20   0
  -1  -9  -1  448.62   11.34   0
   1   9   1  459.75   12.82   0
   2   9   1   -6.10    9.45   0
   2   9   1    7.16   10.66   0
  -2  -9  -1   25.59    9.75   0
  -3  -9  -1   62.66    8.98   0
   3   9   1   62.41    9.15   0
  -4  -9  -1   37.11    8.56   0
   4   9   1   29.70    8.39   0
  -5  -9  -1  235.41    9.14   0
   5   9   1  241.72    9.46   0
  -6  -9  -1   24.30    8.75   0
   6   9   1   38.41    8.67   0
 -11  10   1   32.95    7.70   0
 -11  10   1   23.06    8.40   0
 -11  10   1   39.97    7.66   0
 -10  10   1    5.68    9.80   0
 -10  10   1   12.61    7.23   0
 -10  10   1   17.98    8.81   0
  -9  10   1   79.83    7.65   0
  -9  10   1   93.03    8.59   0
   8 -10  -1   38.82    7.69   0
  -8  10   1   49.49   10.51   0
  -8  10   1   42.09    7.15   0
  -7  10   1   45.20    7.54   0
   7 -10  -1    0.17    7.68   0
  -7  10   1    8.97    8.69   0
  -6  10   1   80.89    7.89   0
   6 -10  -1   74.66    8.35   0
  -6  10   1   75.68    9.48   0
   5 -10  -1  120.26    9.24   0
  -5  10   1  123.10    9.73   0
  -5  10   1  115.95   10.26   0
  -4  10   1  468.15   10.84   0
  -4  10   1  457.95    9.66   0
   4 -10  -1  470.56   10.68   0
  -3  10   1    5.43    9.64   0
   3 -10  -1   21.30    9.49   0
  -3  10   1   15.64    9.35   0
   2 -10  -1  396.81   11.15   0
  -2  10   1  391.43   13.76   0
  -2  10   1  391.98    9.12   0
  -1  10   1  156.55    9.42   0
  -1  10   1  147.47   11.06   0
   1 -10  -1  129.80   10.93   0
   0 -10  -1   29.14   10.26   0
   0  10   1   -5.28   10.02   0
   0  10   1    9.84    8.17   0
   1  10   1  395.56   12.11   0
   1  10   1  380.75   10.56   0
  -1 -10  -1  401.12   10.56   0
  -2 -10  -1   33.78    9.17   0
   2  10   1   21.15   10.80   0
   2  10   1   16.24    9.02   0
   3  10   1  226.62    9.49   0
  -3 -10  -1  216.01    9.50   0
  -4 -10  -1  137.85    9.01   0
   4  10   1  120.75    9.10   0
  -5 -10  -1   19.26    8.16   0
   5  10   1   22.43    7.80   0
 -11  11   1   11.11    7.34   0
 -11  11   1    5.31    7.46   0
 -11  11   1   -0.63    8.17   0
 -10  11   1   59.39    7.85   0
 -10  11   1   93.15    7.65   0
 -10  11   1   65.74    9.09   0
  -9  11   1   17.46    8.17   0
  -9  11   1    7.63    7.54   0
   9 -11  -1    8.62    7.43   0
   8 -11  -1   70.12    7.87   0
  -8  11   1   61.57    8.66   0
  -8  11   1   63.12    7.29   0
   7 -11  -1  291.40    9.02   0
  -7  11   1  306.76    9.72   0
  -7  11   1  305.78    7.86   0
  -6  11   1  206.63    8.43   0
  -6  11   1  185.36   10.09   0
   6 -11  -1  216.90    8.71   0
   5 -11  -1   24.38    8.91   0
  -5  11   1   36.17   10.01   0
  -5  11   1   17.77    7.54   0
  -4  11   1  207.03    8.56   0
   4 -11  -1  230.65   10.01   0
  -4  11   1  214.56   10.99   0
  -3  11   1  421.88    9.25   0
  -3  11   1  433.79   11.39   0
   3 -11  -1  430.51   10.96   0
   2 -11  -1  364.09   10.64   0
  -2  11   1  327.00    9.22   0
  -2  11   1  315.64   11.02   0
   1 -11  -1  436.89   10.72   0
  -1  11   1  481.74    9.81   0
  -1  11   1  449.11   10.71   0
   0  11   1  148.00    9.19   0
   0  11   1  142.85    9.80   0
   0 -11  -1  164.78    9.46   0
   1  11   1   20.48   10.57   0
   1  11   1    1.74    9.05   0
  -1 -11  -1   13.02    9.03   0
  -2 -11  -1    7.03    9.10   0
   2  11   1   18.90    9.01   0
   3  11   1   35.38    8.69   0
  -3 -11  -1   35.45    8.34   0
  -4 -11  -1   22.43    8.87   0
   4  11   1    2.96    8.33   0
  -5 -11  -1  -15.93    8.70   0
   5  11   1    5.73    8.43   0
 -10  12   1   19.61    7.67   0
 -10  12   1    8.84    8.53   0
  -9  12   1  117.66    7.60   0
   9 -12  -1   95.15    7.93   0
  -9  12   1   85.82    9.00   0
  -8  12   1   57.54    7.47   0
   8 -12  -1   49.64    7.63   0
  -8  12   1   56.49   10.64   0
  -7  12   1  364.27    8.32   0
   7 -12  -1  377.99    8.77   0
  -7  12   1  360.59    9.63   0
  -6  12   1    0.36    8.85   0
  -6  12   1   -3.93    7.52   0
   6 -12  -1   -5.13    9.78   0
   5 -12  -1  715.90   10.38   0
  -5  12   1  702.02   12.91   0
  -5  12   1  687.37    9.60   0
  -4  12   1  156.62   10.23   0
  -4  12   1  219.79   10.07   0
   4 -12  -1  143.42    9.74   0
   3 -12  -1    3.30    9.16   0
  -3  12   1    9.59    8.20   0
  -3  12   1   14.03    9.53   0
   2 -12  -1  114.72    9.55   0
  -2  12   1  127.41    8.46   0
  -2  12   1  121.00    9.81   0
  -1  12   1   30.75    8.58   0
  -1  12   1   54.58    9.52   0
   1 -12  -1   32.01    9.27   0
   0  12   1  168.60    9.26   0
   0  12   1  160.23   10.81   0
   0 -12  -1  151.88    9.50   0
  -1 -12  -1   77.66    8.94   0
   1  12   1   73.41    9.05   0
   1  12   1   63.54    8.75   0
  -2 -12  -1   14.31    8.51   0
   2  12   1   12.39    8.40   0
   3  12   1    6.15    8.35   0
  -3 -12  -1   -2.73    8.67   0
  -4 -12  -1   98.72    9.17   0
   4  12   1  127.59    9.00   0
 -10  13   1  152.52    9.30   0
  10 -13  -1  180.65    8.34   0
 -10  13   1  120.85    8.19   0
  -9  13   1   -4.25    8.51   0
   9 -13  -1   -1.70    7.48   0
  -9  13   1   -3.74    7.76   0
  -8  13   1   46.53    7.69   0
  -8  13   1   47.85   10.90   0
   8 -13  -1   48.35    8.16   0
   7 -13  -1  142.05    8.64   0
  -7  13   1  137.47    7.71   0
  -7  13   1  128.12    9.61   0
  -6  13   1   38.08    7.80   0
   6 -13  -1   -2.26   10.33   0
  -6  13   1  -12.78   11.29   0
  -5  13   1   -5.00    7.31   0
  -5  13   1  -11.50    9.32   0
   5 -13  -1    2.13    8.74   0
  -4  13   1  328.90   10.07   0
  -4  13   1  307.98    8.82   0
   4 -13  -1  343.56   10.18   0
  -3  13   1  129.52    9.88   0
  -3  13   1  132.57    8.54   0
   3 -13  -1  135.38    9.73   0
  -2  13   1  252.64    8.81   0
  -2  13   1  230.62   10.17   0
   2 -13  -1  238.92    9.71   0
  -1  13   1   13.54    8.28   0
   1 -13  -1   19.36    8.97   0
  -1  13   1   -4.14    9.04   0
   0  13   1  315.53    9.26   0
   0  13   1  282.81   11.25   0
   0 -13  -1  306.64   10.21   0
   1  13   1   32.45    8.60   0
   1  13   1   30.48   10.28   0
  -1 -13  -1   13.58    8.53   0
   2  13   1  152.55    8.79   0
  -2 -13  -1  150.48    9.42   0
  -3 -13  -1   15.82    8.48   0
   3  13   1   57.02   10.30   0
  -9  14   1  156.69    9.50   0
  -9  14   1  142.01    8.15   0
   9 -14  -1  128.74   10.16   0
  -8  14   1  102.91    9.80   0
  -8  14   1  108.93    7.72   0
   8 -14  -1  112.75    8.37   0
  -7  14   1    5.11    7.06   0
  -7  14   1   10.37    8.96   0
   7 -14  -1   -3.07    7.80   0
   6 -14  -1  234.20    9.33   0
  -6  14   1  249.17    8.19   0
  -6  14   1  199.37    9.80   0
  -5  14   1  399.49   12.49   0
   5 -14  -1  372.24    9.75   0
  -5  14   1  387.02    9.07   0
   4 -14  -1   -2.29    8.89   0
  -4  14   1   -9.05    9.05   0
  -4  14   1    0.47    7.73   0
  -3  14   1    7.82    7.75   0
   3 -14  -1    5.85    8.93   0
  -3  14   1   10.63    9.12   0
  -2  14   1  711.09   10.21   0
  -2  14   1  722.76   10.91   0
   2 -14  -1  687.38   10.89   0
  -1  14   1  155.59    8.66   0
   1 -14  -1  139.81    9.03   0
  -1  14   1  131.68    9.61   0
   0  14   1  128.73   11.09   0
   0 -14  -1  172.69    9.36   0
   0  14   1  133.67    9.29   0
  -1 -14  -1  -10.55    8.48   0
   1  14   1   13.30   10.91   0
   1  14   1   -8.08    8.49   0
  -2 -14  -1   15.33    8.69   0
   2  14   1   29.89    8.62   0
  -8  15   1  145.80    8.19   0
  -8  15   1  150.88    9.36   0
   8 -15  -1  111.47    8.87   0
  -7  15   1    1.40    7.24   0
  -7  15   1    7.13   10.92   0
   7 -15  -1   15.63    8.32   0
   6 -15  -1  100.24    8.75   0
  -6  15   1  105.82    8.13   0
  -6  15   1   91.55    9.45   0
  -5  15   1   49.27    9.11   0
   5 -15  -1   28.23    8.69   0
  -5  15   1   43.17    7.72   0
  -4  15   1  119.47    8.64   0
   4 -15  -1   98.10    8.93   0
  -4  15   1  108.36    8.92   0
  -3  15   1   37.06    7.97   0
   3 -15  -1   17.95    8.88   0
  -3  15   1   38.74    9.35   0
  -2  15   1   50.75    9.11   0
  -2  15   1   35.46    8.49   0
   2 -15  -1   53.23    8.97   0
  -1  15   1   99.63    9.32   0
   1 -15  -1  120.71    9.35   0
  -1  15   1  119.81    8.95   0
   0  15   1    3.18    8.96   0
   0  15   1    6.05   10.57   0
   0 -15  -1   11.48    9.08   0
  -7  16   1   58.10   11.58   0
   7 -16  -1   77.10    9.03   0
  -7  16   1   79.54    7.71   0
  -6  16   1  205.95    8.08   0
   6 -16  -1  181.50   11.42   0
  -6  16   1  179.91    9.87   0
  -5  16   1   11.18    8.89   0
  -5  16   1   -2.43    7.64   0
   5 -16  -1   -5.19    8.76   0
  -4  16   1    2.58    9.14   0
   4 -16  -1   10.67    8.92   0
  -4  16   1   23.78    7.89   0
  -3  16   1  198.68   10.56   0
  -3  16   1  196.57   11.58   0
   3 -16  -1  192.98    9.25   0
   2 -16  -1   34.70   11.09   0
  -2  16   1   19.73   10.16   0
  -2  16   1   -5.63    9.07   0
  -3  17  -2   17.77    8.18   0
  -3  17  -2   28.10   10.74   0
   3 -17   2   11.44   11.10   0
  -4  17  -2   22.60    8.13   0
   4 -17   2   26.66    9.34   0
  -4  17  -2    8.34    8.85   0
   5 -17   2   34.46    9.18   0
  -5  17  -2   17.33    9.43   0
  -5  17  -2   21.74    8.01   0
   6 -17   2   54.49    8.76   0
  -6  17  -2   42.08    7.94   0
  -6  17  -2   55.34    9.42   0
   0 -16   2   -2.25    9.04   0
   0  16  -2    9.38   10.58   0
  -1  16  -2   77.24   10.80   0
  -1  16  -2  109.86    9.40   0
   1 -16   2   86.56    9.27   0
   2 -16   2   97.76    9.14   0
  -2  16  -2   59.32   10.50   0
  -2  16  -2   75.50   11.08   0
  -3  16  -2   46.44    8.86   0
  -3  16  -2   52.75    8.06   0
   3 -16   2   28.32   10.88   0
  -4  16  -2   17.93   11.02   0
   4 -16   2   22.78   10.62   0
  -4  16  -2   19.79    9.64   0
  -5  16  -2   69.20    9.29   0
  -5  16  -2   50.50    8.04   0
   5 -16   2   79.42    8.76   0
   6 -16   2  169.32    9.55   0
  -6  16  -2  185.17    7.94   0
  -6  16  -2  188.99    9.64   0
  -7  16  -2   20.29    9.16   0
   7 -16   2   32.62    8.24   0
  -7  16  -2   18.57    7.42   0
  -8  16  -2   25.39    7.74   0
  -8  16  -2   19.74    9.11   0
   8 -16   2   49.00    8.35   0
   1  15  -2  119.34    9.38   0
  -1 -15   2  134.00    9.40   0
   0  15  -2    3.92    8.89   0
   0  15  -2    7.69    8.75   0
   0 -15   2   -5.61    9.49   0
  -1  15  -2    5.75    8.52   0
   1 -15   2   13.90    8.81   0
  -1  15  -2    9.19    8.69   0
  -2  15  -2   34.40    8.49   0
  -2  15  -2   27.94    9.36   0
   2 -15   2   35.99    9.38   0
  -3  15  -2  178.45    8.49   0
  -3  15  -2  187.02    9.72   0
   3 -15   2  179.71    9.87   0
  -4  15  -2   18.89    7.90   0
   4 -15   2    0.87    8.80   0
  -4  15  -2   18.25   11.01   0
  -5  15  -2   31.34    9.34   0
   5 -15   2   16.13    8.64   0
  -5  15  -2   24.36    7.61   0
  -6  15  -2   -0.29    7.17   0
   6 -15   2    5.12    8.20   0
  -6  15  -2   10.33    9.10   0
   7 -15   2  387.91   11.11   0
  -7  15  -2  344.58    8.44   0
  -7  15  -2  400.55   10.58   0
  -8  15  -2   93.41    9.22   0
  -8  15  -2   95.12    7.64   0
   8 -15   2   92.12    7.94   0
  -9  15  -2   35.75   11.41   0
   9 -15   2   41.44    9.74   0
  -9  15  -2   30.73    7.78   0
   2  14  -2    6.36    8.75   0
  -2 -14   2   -2.97    9.02   0
  -1 -14   2  184.56    9.77   0
   1  14  -2  183.09    9.05   0
   0  14  -2  194.60    9.24   0
   0 -14   2  173.62    9.56   0
   0  14  -2  181.48    9.48   0
  -1  14  -2  254.64    9.25   0
   1 -14   2  265.49   11.60   0
  -1  14  -2  240.83    9.58   0
   2 -14   2    7.05    8.85   0
  -2  14  -2   -3.01    8.93   0
  -2  14  -2    5.21    8.19   0
  -3  14  -2   -6.70    8.27   0
  -3  14  -2   28.26    9.13   0
   3 -14   2   10.27    8.99   0
  -4  14  -2  167.54   11.81   0
  -4  14  -2  181.96    8.35   0
   4 -14   2  173.85    9.12   0
   5 -14   2   57.26    8.47   0
  -5  14  -2   79.59    7.87   0
  -5  14  -2   35.19    9.29   0
   6 -14   2  217.22   10.72   0
  -6  14  -2  229.70    9.82   0
  -6  14  -2  238.30   11.95   0
  -7  14  -2   15.33    7.31   0
   7 -14   2   42.92    9.79   0
  -7  14  -2   21.16    9.24   0
  -8  14  -2  115.44    7.77   0
   8 -14   2   88.37    9.50   0
  -8  14  -2   86.99   10.99   0
   9 -14   2   78.53    9.95   0
  -9  14  -2   73.00    7.73   0
  -9  14  -2   76.36    9.57   0
  -3 -13   2   44.75    8.90   0
   3  13  -2   47.23    8.67   0
  -2 -13   2   17.65    8.45   0
   2  13  -2   -8.30    8.31   0
  -1 -13   2   18.88    9.06   0
   1  13  -2   10.09    8.68   0
   0 -13   2  149.10    9.34   0
   0  13  -2  143.12    9.72   0
   0  13  -2  135.76    9.12   0
   1 -13   2  133.98    9.94   0
  -1  13  -2  144.17    9.85   0
  -1  13  -2  150.01   10.53   0
  -2  13  -2  163.95    8.37   0
   2 -13   2  173.13    9.83   0
  -2  13  -2  161.97    9.84   0
  -3  13  -2   32.98    9.67   0
  -3  13  -2   45.43    8.13   0
   3 -13   2   21.82   11.11   0
  -4  13  -2  255.21    8.62   0
  -4  13  -2  228.36   10.58   0
   4 -13   2  228.48   11.88   0
  -5  13  -2  140.56    7.85   0
   5 -13   2  152.19    8.86   0
  -5  13  -2  146.06   11.70   0
   6 -13   2    2.31    9.63   0
  -6  13  -2   -0.79    9.20   0
  -6  13  -2   -5.29    7.71   0
   7 -13   2  104.14    8.13   0
  -7  13  -2   95.67    7.61   0
  -7  13  -2  104.30    9.63   0
  -8  13  -2  -10.29    7.69   0
   8 -13   2    3.04    9.17   0
  -8  13  -2    0.78   10.98   0
   9 -13   2   -8.78    9.27   0
  -9  13  -2    6.16    8.70   0
  -9  13  -2   16.65    7.53   0
 -10  13  -2  111.86    8.12   0
 -10  13  -2  101.68    9.42   0
  -4 -12   2   15.84    8.43   0
   4  12  -2    9.20    8.20   0
  -3 -12   2   34.44    8.54   0
   3  12  -2   17.42    8.25   0
  -2 -12   2   28.86    8.76   0
   2  12  -2   35.80    8.48   0
   1  12  -2  335.06    9.65   0
   1  12  -2  273.92   11.88   0
  -1 -12   2  259.19    9.71   0
   0 -12   2   94.31    9.76   0
   0  12  -2   71.01    9.09   0
   0  12  -2   68.68    9.39   0
  -1  12  -2  182.32   11.01   0
  -1  12  -2  123.06    9.33   0
   1 -12   2  126.85   10.27   0
  -2  12  -2  495.68   10.17   0
  -2  12  -2  517.24   11.29   0
   2 -12   2  526.06   11.71   0
  -3  12  -2   45.19   10.31   0
   3 -12   2   56.13   12.22   0
  -3  12  -2   65.59    8.71   0
  -4  12  -2    3.29   12.13   0
  -4  12  -2   12.22    7.52   0
   4 -12   2    3.93    9.44   0
  -5  12  -2    9.18   11.77   0
   5 -12   2    8.24    8.60   0
  -5  12  -2   40.53    8.10   0
   6 -12   2   28.31    7.98   0
  -6  12  -2   26.15   11.49   0
  -6  12  -2   49.92    7.78   0
  -7  12  -2    6.53    9.04   0
  -7  12  -2   -3.23    7.30   0
   7 -12   2   14.14    7.53   0
   8 -12   2   37.07    7.17   0
  -8  12  -2   34.65    7.76   0
  -8  12  -2   40.08   10.40   0
  -9  12  -2   20.77   10.37   0
   9 -12   2   17.82    8.92   0
  -9  12  -2   31.41    7.56   0
 -10  12  -2   97.74   11.09   0
 -10  12  -2   92.94    9.28   0
 -10  12  -2  107.18    9.78   0
   5  11  -2   64.58    8.34   0
  -5 -11   2   47.11    8.45   0
   4  11  -2  256.19   10.71   0
  -4 -11   2  218.26    9.21   0
  -3 -11   2   19.06    8.91   0
   3  11  -2    4.73    8.60   0
  -2 -11   2  103.63    8.79   0
   2  11  -2   95.26    9.03   0
  -1 -11   2  276.94   12.10   0
   1  11  -2  273.46    9.86   0
   1  11  -2  269.36    9.93   0
   0  11  -2  356.22   10.41   0
   0 -11   2  352.39    9.17   0
   0 -11   2  349.39   10.45   0
   0  11  -2  339.73   10.25   0
  -1  11  -2  183.78   11.04   0
   1 -11   2  192.19   11.07   0
   1 -11   2  193.24    8.10   0
  -1  11  -2  187.60   10.85   0
  -2  11  -2   45.73   10.56   0
  -2  11  -2   22.62    8.70   0
   2 -11   2   44.45   10.66   0
  -3  11  -2  141.52   10.60   0
   3 -11   2  126.36   10.32   0
  -3  11  -2  139.10    9.04   0
   4 -11   2 1241.43   14.57   0
  -4  11  -2 1254.21   15.52   0
  -4  11  -2 1264.05   11.18   0
  -5  11  -2  702.26   11.93   0
   5 -11   2  715.68   10.92   0
  -5  11  -2  707.50    9.75   0
  -6  11  -2   41.09    8.05   0
  -6  11  -2   64.23   12.10   0
   6 -11   2   54.72    8.15   0
  -7  11  -2  104.79    7.77   0
   7 -11   2   85.86    7.84   0
  -7  11  -2   78.96   11.47   0
   8 -11   2  162.60    9.79   0
  -8  11  -2  165.20    7.98   0
  -8  11  -2  162.00   10.96   0
  -9  11  -2   51.60   10.56   0
  -9  11  -2   56.38    7.57   0
 -10  11  -2   -2.22   10.37   0
 -10  11  -2    3.88    8.97   0
 -10  11  -2    8.76    7.56   0
 -11  11  -2    6.24    9.51   0
 -11  11  -2   22.77    7.77   0
 -11  11  -2    5.35   10.68   0
  -6 -10   2   13.00    8.68   0
   6  10  -2    1.68    8.49   0
   5  10  -2    8.38    8.29   0
  -5 -10   2    9.00    8.46   0
   4  10  -2   58.19    8.63   0
  -4 -10   2   62.57    8.72   0
  -3 -10   2  130.84    9.44   0
   3  10  -2  156.04    9.11   0
  -2 -10   2   -3.87    7.22   0
  -2 -10   2    9.08    9.41   0
   2  10  -2   14.84    8.81   0
  -1 -10   2  118.59   10.46   0
   1  10  -2  147.92    9.90   0
   1  10  -2  131.53   12.25   0
  -1 -10   2  133.76   10.04   0
   0 -10   2  564.02   12.41   0
   0  10  -2  551.77   10.99   0
   0  10  -2  544.41   11.38   0
   0 -10   2  538.69   10.11   0
   1 -10   2  252.03   13.13   0
   1 -10   2  259.62   10.64   0
  -1  10  -2  254.54   10.66   0
  -1  10  -2  254.03    9.55   0
   2 -10   2   17.99   10.48   0
   2 -10   2   27.24    7.55   0
  -2  10  -2   34.80   10.22   0
  -2  10  -2   23.09    8.36   0
   3 -10   2  164.15   13.25   0
  -3  10  -2  153.48    9.30   0
  -3  10  -2  167.40   11.12   0
   4 -10   2  679.36   11.78   0
  -4  10  -2  686.41   10.33   0
  -4  10  -2  674.72   13.30   0
  -5  10  -2 1797.54   12.35   0
  -5  10  -2 1601.37   16.45   0
   5 -10   2 1625.83   15.49   0
  -6  10  -2 1000.18   10.33   0
   6 -10   2 1051.95   13.24   0
  -6  10  -2  974.68   14.85   0
  -7  10  -2   51.56    8.02   0
   7 -10   2   -1.57    7.68   0
  -7  10  -2    8.58    8.79   0
  -8  10  -2   -5.77    9.71   0
   8 -10   2    3.50    7.09   0
  -8  10  -2   22.44    7.67   0
  -9  10  -2  111.09   10.71   0
  -9  10  -2  114.46    9.29   0
  -9  10  -2  135.59    9.23   0
 -10  10  -2   23.74    7.37   0
 -10  10  -2   22.47    9.84   0
 -10  10  -2   29.26    7.44   0
 -11  10  -2   36.48    7.86   0
 -11  10  -2   38.74    9.39   0
 -11  10  -2   32.20    8.34   0
  -7  -9   2   39.37    8.78   0
   7   9  -2   52.95    8.64   0
   6   9  -2   66.34    8.32   0
  -6  -9   2   67.74    8.89   0
   5   9  -2  429.06    9.49   0
  -5  -9   2  400.97    9.61   0
   4   9  -2    7.76   10.45   0
  -4  -9   2   10.39    8.87   0
  -3  -9   2    0.11   10.29   0
   3   9  -2    7.60    9.04   0
  -3  -9   2    7.15    9.44   0
  -2  -9   2  331.98   11.11   0
   2   9  -2  359.35   10.64   0
  -2  -9   2  351.25   10.96   0
  -1  -9   2  187.02    8.93   0
   1   9  -2  207.55   12.06   0
  -1  -9   2  178.22   10.91   0
   1   9  -2  187.04   10.53   0
   0   9  -2    9.87    9.92   0
   0  -9   2   -4.87   10.65   0
   0   9  -2    8.48    9.85   0
   0  -9   2    4.50   10.46   0
  -1   9  -2   19.69    9.94   0
   1  -9   2   15.96    9.02   0
  -1   9  -2   -1.88   10.94   0
   1  -9   2   13.07   11.14   0
  -2   9  -2    6.92    8.92   0
   2  -9   2   -1.37   10.76   0
  -2   9  -2   12.97   11.03   0
   2  -9   2    7.80    8.30   0
  -3   9  -2  824.55   10.89   0
   3  -9   2  840.80   13.17   0
   3  -9   2  872.57   10.58   0
  -3   9  -2  822.92   13.39   0
   4  -9   2   26.62    9.58   0
  -4   9  -2   18.96   10.17   0
  -4   9  -2   36.27   11.57   0
  -5   9  -2  466.89   14.15   0
   5  -9   2  470.74   10.51   0
  -5   9  -2  475.20    9.56   0
  -6   9  -2   24.50   11.65   0
   6  -9   2   23.79   10.10   0
  -6   9  -2   24.72    8.22   0
  -7   9  -2  323.25   10.23   0
   7  -9   2  236.39   10.76   0
  -7   9  -2  243.71   12.28   0
  -8   9  -2   14.18    7.59   0
  -8   9  -2   27.77   10.22   0
  -9   9  -2  116.19    8.26   0
  -9   9  -2  106.90    9.19   0
  -9   9  -2  131.76    7.82   0
 -10   9  -2    2.07    9.62   0
 -10   9  -2   -3.42    7.39   0
 -10   9  -2    5.24    7.16   0
 -11   9  -2   98.61    9.66   0
 -11   9  -2  114.02    8.32   0
 -11   9  -2  111.06    9.60   0
  -7  -8   2   19.06    8.63   0
   7   8  -2   18.10    8.30   0
  -6  -8   2  100.53    8.49   0
   6   8  -2  106.14    8.98   0
   5   8  -2  462.79    9.50   0
  -5  -8   2  447.99    9.94   0
  -4  -8   2  360.89   10.43   0
  -4  -8   2  375.22   12.65   0
   4   8  -2  347.55   10.00   0
  -3  -8   2   10.08    9.43   0
  -3  -8   2  -15.45   10.02   0
   3   8  -2   20.96    9.51   0
  -2  -8   2    0.31   10.43   0
   2   8  -2   15.61   10.16   0
  -2  -8   2    3.09   10.15   0
  -1  -8   2  942.91   11.90   0
  -1  -8   2  941.95   12.81   0
   1   8  -2  898.03   13.38   0
   1   8  -2  904.14   14.62   0
   0  -8   2  966.20   14.07   0
   0   8  -2  942.79   13.42   0
   0   8  -2 1026.43   14.39   0
   0  -8   2 1006.90   11.64   0
  -1   8  -2  383.21   12.21   0
   1  -8   2  361.95   12.73   0
  -1   8  -2  370.52   12.52   0
   1  -8   2  378.98    9.93   0
   2  -8   2  461.43   12.34   0
  -2   8  -2  450.25   10.40   0
  -2   8  -2  447.97   14.66   0
   2  -8   2  452.35    9.92   0
   3  -8   2 4493.77   17.98   0
  -3   8  -2 4284.50   17.89   0
   3  -8   2 4308.21   22.78   0
  -3   8  -2 4395.27   22.10   0
   4  -8   2  928.55   12.88   0
  -4   8  -2  932.41   11.38   0
  -4   8  -2  927.23   16.25   0
  -5   8  -2  153.96   10.57   0
   5  -8   2  158.99    9.01   0
  -5   8  -2  150.72    8.96   0
  -6   8  -2   -3.56    8.04   0
  -6   8  -2    4.56    9.23   0
   6  -8   2    4.00    7.88   0
  -7   8  -2  916.71   13.53   0
  -7   8  -2  937.09   11.92   0
   7  -8   2  969.45   12.71   0
  -8   8  -2  224.66    9.71   0
  -8   8  -2  241.97    8.62   0
  -8   8  -2  265.91    8.21   0
  -9   8  -2  103.59    8.12   0
  -9   8  -2   96.23    7.50   0
  -9   8  -2  156.44    9.20   0
 -10   8  -2   20.65    9.29   0
 -10   8  -2    5.28    7.23   0
 -10   8  -2    2.38    7.21   0
 -11   8  -2   48.82    9.39   0
 -11   8  -2   53.07    7.71   0
 -11   8  -2   45.04    9.68   0
   8   7  -2   40.79    8.62   0
  -8  -7   2   49.65    8.93   0
  -7  -7   2   15.05    8.40   0
   7   7  -2    4.52    8.40   0
  -6  -7   2   70.77    8.82   0
   6   7  -2   82.95    8.51   0
  -5  -7   2  950.03   17.78   0
  -5  -7   2  869.92   11.40   0
   5   7  -2  903.73   11.09   0
   4   7  -2  154.30    9.39   0
  -4  -7   2  139.36   10.20   0
  -4  -7   2  153.55   12.16   0
   3   7  -2  105.50    9.94   0
  -3  -7   2   78.96   10.41   0
  -3  -7   2   94.78   12.42   0
  -2  -7   2  155.14   10.92   0
   2   7  -2  137.32   10.53   0
  -2  -7   2  141.64   11.49   0
   1   7  -2  461.98   14.58   0
  -1  -7   2  460.65   12.48   0
  -1  -7   2  443.45   12.26   0
   1   7  -2  460.30   11.94   0
   0   7  -2 1219.57   14.58   0
   0  -7   2 1218.49   15.00   0
   0  -7   2 1206.15   14.15   0
   0   7  -2 1197.37   13.71   0
  -1   7  -2    7.95   11.95   0
  -1   7  -2   16.66    9.94   0
   1  -7   2    5.38   12.04   0
   1  -7   2   23.76   11.28   0
  -2   7  -2   80.05   11.84   0
   2  -7   2   67.69    9.39   0
  -2   7  -2   56.88   14.84   0
   2  -7   2   69.38   14.74   0
   3  -7   2   90.80   13.28   0
  -3   7  -2   90.56    9.93   0
   3  -7   2   93.24   11.41   0
  -3   7  -2   90.36   11.84   0
   4  -7   2   24.79   11.81   0
  -4   7  -2   18.77    8.72   0
  -4   7  -2   28.91   11.47   0
   5  -7   2  490.08   12.07   0
  -5   7  -2  447.63   13.32   0
  -5   7  -2  487.75   10.03   0
  -6   7  -2   22.30    8.45   0
   6  -7   2   30.71    9.51   0
  -6   7  -2   16.99    7.50   0
  -7   7  -2  159.29   10.20   0
  -7   7  -2  184.26   10.74   0
  -7   7  -2  173.65    8.39   0
  -8   7  -2  787.22   10.20   0
  -8   7  -2  803.91   11.90   0
  -8   7  -2  836.73   10.06   0
  -9   7  -2  149.39    7.96   0
  -9   7  -2  166.12    9.30   0
  -9   7  -2  139.32    7.87   0
 -10   7  -2  518.64   10.66   0
 -10   7  -2  490.88   10.87   0
 -10   7  -2  428.69   10.65   0
 -11   7  -2   18.06    9.15   0
 -11   7  -2   18.96    7.53   0
 -11   7  -2   18.90    7.58   0
   8   6  -2  127.95    8.93   0
  -8  -6   2  138.46    9.16   0
   7   6  -2   14.28    8.33   0
  -7  -6   2   16.04    8.35   0
  -6  -6   2  224.75    9.26   0
   6   6  -2  236.50    8.88   0
   5   6  -2   20.76   10.81   0
  -5  -6   2    4.97   14.27   0
  -5  -6   2    6.26    9.16   0
  -4  -6   2   16.44    9.80   0
  -4  -6   2   24.61   11.59   0
   4   6  -2   13.07    9.40   0
  -3  -6   2  627.97   11.71   0
   3   6  -2  653.27   11.52   0
  -3  -6   2  643.30   13.61   0
   2   6  -2   15.51   10.44   0
  -2  -6   2    4.04    9.55   0
  -2  -6   2    4.36   11.16   0
  -1  -6   2  242.33   10.49   0
   1   6  -2  244.99   12.06   0
   1   6  -2  246.57   13.84   0
  -1  -6   2  238.72   12.56   0
   0   6  -2   11.66   11.23   0
   0  -6   2   20.40   13.33   0
   0   6  -2   39.00   12.83   0
   0  -6   2   13.30   10.30   0
   1  -6   2  687.46   15.09   0
   1  -6   2  682.61   19.51   0
  -1   6  -2  676.15   13.62   0
  -1   6  -2  675.15   18.83   0
   2  -6   2 1109.24   16.24   0
  -2   6  -2 1067.94   13.71   0
   2  -6   2 1102.28   12.96   0
  -2   6  -2 1081.43   18.96   0
   3  -6   2    5.02   10.31   0
  -3   6  -2    3.41    8.96   0
   3  -6   2    4.76    9.34   0
  -3   6  -2    6.60   14.31   0
   4  -6   2  380.00   11.19   0
  -4   6  -2  372.71   14.30   0
  -4   6  -2  384.60   10.17   0
   5  -6   2  430.48   12.52   0
  -5   6  -2  405.70   13.23   0
  -5   6  -2  432.60    9.99   0
  -6   6  -2 3226.43   17.77   0
  -6   6  -2 3425.93   16.47   0
  -6   6  -2 3329.20   19.26   0
  -7   6  -2   65.55   10.00   0
  -7   6  -2   39.78    8.22   0
  -7   6  -2   56.43    8.16   0
  -8   6  -2   23.22    9.46   0
  -8   6  -2   30.16    9.63   0
  -8   6  -2   16.91    7.11   0
  -9   6  -2   20.50    7.15   0
  -9   6  -2   20.00    9.04   0
  -9   6  -2    6.46    7.31   0
 -10   6  -2  204.21    9.95   0
 -10   6  -2  179.60    9.87   0
 -10   6  -2  191.95    9.81   0
 -11   6  -2   31.27    9.54   0
 -11   6  -2   33.08    9.34   0
 -11   6  -2   38.32    7.89   0
   9   5  -2   11.40    8.39   0
  -9  -5   2    5.53    8.32   0
  -8  -5   2   53.33    8.45   0
   8   5  -2   56.68    8.28   0
   7   5  -2   69.81    8.17   0
  -7  -5   2   55.98    8.65   0
   6   5  -2    0.80    7.97   0
  -6  -5   2    6.90   15.50   0
  -6  -5   2   28.33    8.76   0
  -5  -5   2   65.81   13.44   0
   5   5  -2   62.67    9.40   0
  -5  -5   2   84.46    9.75   0
  -4  -5   2    8.19   12.81   0
  -4  -5   2   -2.97    9.77   0
   4   5  -2    4.14    9.72   0
  -3  -5   2 1317.44   18.61   0
   3   5  -2 1294.22   13.88   0
  -3  -5   2 1265.66   13.91   0
   2   5  -2 2295.03   18.67   0
  -2  -5   2 2272.44   16.86   0
  -2  -5   2 2327.88   20.34   0
  -1  -5   2   60.55   13.34   0
   1   5  -2   65.62   12.99   0
   1   5  -2   58.47   11.35   0
  -1  -5   2   70.80   12.41   0
   0   5  -2  186.24   15.18   0
   0   5  -2  167.21   12.91   0
   0  -5   2  172.17   15.27   0
   0  -5   2  187.48   14.54   0
   1  -5   2  380.14   13.41   0
  -1   5  -2  361.00   13.82   0
  -1   5  -2  370.53   16.26   0
   1  -5   2  411.18   20.04   0
  -2   5  -2 9014.00   29.50   0
   3  -5   2  128.45   11.11   0
   3  -5   2  120.51   10.81   0
  -3   5  -2  122.36   11.27   0
  -3   5  -2  127.50   14.39   0
  -4   5  -2  810.14   13.21   0
  -4   5  -2  829.69   12.09   0
   4  -5   2  856.75   14.55   0
  -5   5  -2   36.21   11.11   0
  -5   5  -2   31.51    8.29   0
  -6   5  -2  132.90    8.83   0
  -6   5  -2  120.45    8.81   0
  -6   5  -2  137.85    8.57   0
  -7   5  -2  264.91    9.07   0
  -7   5  -2  286.91   10.35   0
  -7   5  -2  294.21    9.16   0
  -8   5  -2  377.37   10.29   0
  -8   5  -2  370.58   10.67   0
  -8   5  -2  372.84    9.27   0
  -9   5  -2  182.70    9.69   0
  -9   5  -2  180.62    7.95   0
  -9   5  -2  172.29    7.99   0
 -10   5  -2    9.94    8.92   0
 -10   5  -2   17.63    9.23   0
 -10   5  -2   23.66    8.76   0
 -11   5  -2   84.87    9.88   0
 -11   5  -2   82.37   10.00   0
 -11   5  -2   81.78    9.26   0
   9   4  -2    6.80    8.13   0
  -9  -4   2   35.57    8.59   0
  -8  -4   2   -0.41    8.44   0
   8   4  -2   10.62    8.33   0
  -7  -4   2   87.51    8.50   0
  -7  -4   2  104.25   22.34   0
   7   4  -2   84.15    8.53   0
  -6  -4   2 1095.17   13.25   0
  -6  -4   2 1176.48   23.04   0
   6   4  -2 1105.28   11.18   0
  -5  -4   2  108.67   14.76   0
  -5  -4   2  110.56    9.66   0
   5   4  -2  101.75    9.02   0
  -4  -4   2 1590.22   20.43   0
  -4  -4   2 1602.48   13.95   0
   4   4  -2 1642.48   13.77   0
  -3  -4   2  213.10   11.23   0
   3   4  -2  208.21   11.16   0
  -3  -4   2  209.90   15.25   0
  -2  -4   2 3741.04   19.85   0
  -2  -4   2 3831.79   26.29   0
   2   4  -2 3825.32   20.23   0
  -1  -4   2  593.37   17.20   0
  -1  -4   2  602.21   16.63   0
   1   4  -2  611.98   19.27   0
   0  -4   2 3228.61   26.71   0
   0   4  -2 3131.78   25.13   0
   0   4  -2 3079.35   23.93   0
   0  -4   2 3174.04   23.45   0
   1  -4   2  295.97   15.36   0
   1  -4   2  298.21   18.70   0
  -1   4  -2  275.16   15.75   0
  -1   4  -2  287.01   22.15   0
   2  -4   2  466.04   15.22   0
  -2   4  -2  410.90   15.14   0
   2  -4   2  436.80   18.73   0
  -2   4  -2  436.29   16.78   0
  -3   4  -2  735.11   13.69   0
   3  -4   2  784.64   16.23   0
   3  -4   2  892.97   16.57   0
  -3   4  -2  671.03   16.09   0
  -4   4  -2  418.54   13.06   0
  -4   4  -2  455.05   11.27   0
  -5   4  -2 3805.24   21.70   0
  -5   4  -2 4058.32   19.47   0
  -5   4  -2 4115.85   21.52   0
  -6   4  -2  292.19   11.30   0
  -6   4  -2  303.53   10.97   0
  -6   4  -2  316.80   11.01   0
  -7   4  -2  414.77   10.77   0
  -7   4  -2  420.97   10.96   0
  -7   4  -2  398.64   11.32   0
  -8   4  -2    3.68    7.58   0
  -8   4  -2    2.88    7.74   0
  -8   4  -2    4.47    9.22   0
  -9   4  -2  103.70    7.69   0
  -9   4  -2   95.95    9.48   0
  -9   4  -2   97.84    9.54   0
 -10   4  -2   87.81    7.79   0
 -10   4  -2   87.40    9.98   0
 -10   4  -2   67.93    8.03   0
 -11   4  -2   45.82   11.34   0
 -11   4  -2   47.33    9.27   0
 -11   4  -2   35.89    8.15   0
  10   3  -2   10.57    8.37   0
 -10  -3   2   11.40    8.40   0
   9   3  -2   64.39    8.06   0
  -9  -3   2   42.85    8.29   0
  -8  -3   2  253.37    8.83   0
   8   3  -2  269.46    8.70   0
  -8  -3   2  275.77   22.74   0
  -8  -3   2  287.81   22.39   0
   7   3  -2  247.13    9.03   0
  -7  -3   2  250.25    8.72   0
   6   3  -2  109.11    9.11   0
  -6  -3   2  106.58    9.48   0
   5   3  -2    3.01    8.78   0
  -5  -3   2    5.80    9.16   0
  -4  -3   2  565.23   11.32   0
   4   3  -2  579.55   11.24   0
   3   3  -2 2031.07   15.51   0
  -3  -3   2 2007.03   15.45   0
  -2  -3   2 6901.21   29.01   0
   2   3  -2 7102.48   27.68   0
  -1  -3   2   -1.01   17.44   0
  -1  -3   2   18.02   18.11   0
   1   3  -2   14.43   17.12   0
   0  -3   2 3716.17   28.30   0
   0  -3   2 3823.62   34.67   0
   0   3  -2 3499.67   28.53   0
   0   3  -2 3641.59   30.62   0
  -1   3  -2 2606.65   24.86   0
   1  -3   2 2995.86   37.16   0
   1  -3   2 2733.95   25.24   0
  -1   3  -2 2872.31   36.47   0
  -2   3  -2   25.68   18.18   0
   2  -3   2   10.26   17.81   0
   2  -3   2   12.52   14.08   0
  -2   3  -2   26.77   13.95   0
   3  -3   2   11.69   11.48   0
  -3   3  -2    5.08   10.59   0
  -3   3  -2  125.47   10.78   0
  -4   3  -2   66.07    8.90   0
  -4   3  -2   49.47   11.12   0
  -4   3  -2   55.73    8.93   0
  -5   3  -2 4137.15   21.36   0
  -5   3  -2 3758.79   21.24   0
  -5   3  -2 4238.90   22.10   0
  -6   3  -2   77.52   10.09   0
  -6   3  -2   69.49    8.75   0
  -6   3  -2   81.19   10.23   0
  -7   3  -2  156.04   10.80   0
  -7   3  -2  148.73   10.31   0
  -7   3  -2  161.76   10.41   0
  -8   3  -2  142.39   10.34   0
  -8   3  -2  147.11    8.47   0
  -8   3  -2  164.77    9.29   0
  -9   3  -2   17.31    9.47   0
  -9   3  -2    3.34    9.34   0
  -9   3  -2    5.72    7.04   0
 -10   3  -2   37.58    7.36   0
 -10   3  -2   44.04    7.79   0
 -10   3  -2   27.45   11.06   0
 -11   3  -2   38.99   11.75   0
 -11   3  -2   25.91    8.15   0
 -11   3  -2   29.62    7.50   0
 -10  -2   2  192.85    8.67   0
  -9  -2   2    0.55    7.78   0
  -9  -2   2    9.11   16.85   0
   9   2  -2   15.85    7.72   0
  -8  -2   2   70.54    8.54   0
  -8  -2   2   85.31   12.62   0
   8   2  -2   74.48    8.59   0
   7   2  -2 1051.22   11.27   0
  -7  -2   2 1026.16   11.31   0
  -6  -2   2  150.40    8.80   0
   6   2  -2  130.17    9.01   0
  -5  -2   2  134.20   10.19   0
   5   2  -2  135.86    9.63   0
  -4  -2   2  285.28   10.75   0
   4   2  -2  280.68   10.51   0
   3   2  -2 2468.49   17.44   0
  -3  -2   2 2510.71   17.48   0
  -2  -2   2 2260.27   21.14   0
   2   2  -2 2295.23   21.35   0
  -1  -2   2 5209.76   31.85   0
   1   2  -2 5265.78   31.92   0
   0   2  -2  317.12   21.38   0
   0  -2   2  315.61   20.58   0
   0   2  -2  298.39   22.00   0
   0  -2   2  301.65   22.52   0
   1  -2   2  147.05   19.07   0
   1  -2   2  273.55   30.26   0
  -1   2  -2  159.13   18.66   0
  -1   2  -2  167.47   29.54   0
  -2   2  -2 3023.81   25.36   0
  -2   2  -2 3135.69   32.56   0
   2  -2   2 3171.26   26.40   0
  -2   2  -2 2812.78   31.41   0
  -3   2  -2 1078.66   18.02   0
  -3   2  -2 1248.51   18.09   0
  -3   2  -2 1191.76   17.65   0
  -4   2  -2   81.13    9.73   0
  -4   2  -2   83.74   11.33   0
  -5   2  -2    7.07   10.85   0
  -5   2  -2    4.87   10.74   0
  -6   2  -2  845.01   13.78   0
  -6   2  -2  797.68   11.41   0
  -7   2  -2   19.55   10.05   0
  -7   2  -2   28.67    7.55   0
  -7   2  -2   21.28    8.62   0
  -8   2  -2    4.85    7.43   0
  -8   2  -2    3.37    9.62   0
  -8   2  -2    9.53    8.07   0
  -9   2  -2  199.13    9.38   0
  -9   2  -2  168.75   11.98   0
  -9   2  -2  195.97   10.34   0
 -10   2  -2   -2.27    7.37   0
 -10   2  -2    7.55   12.81   0
 -10   2  -2    3.46    7.89   0
 -11   2  -2    7.27    8.30   0
 -11   2  -2    6.18    7.62   0
 -10  -1   2   37.36    7.63   0
 -10  -1   2   41.19   14.98   0
 -10  -1   2   44.56    8.17   0
  -9  -1   2  645.88    9.81   0
  -9  -1   2  682.10   16.20   0
  -8  -1   2   47.94   10.65   0
   8   1  -2   66.67    7.92   0
  -8  -1   2   34.31    8.50   0
  -7  -1   2  155.95    8.82   0
   7   1  -2  160.46    8.96   0
  -6  -1   2   82.94    8.77   0
   6   1  -2   80.52    8.30   0
   5   1  -2 3799.00   17.71   0
  -5  -1   2 3785.43   17.66   0
   4   1  -2  225.83   10.52   0
  -4  -1   2  203.85   10.57   0
  -3  -1   2   20.20   12.50   0
   3   1  -2   31.33   12.35   0
   0   1  -2 1751.44   38.28   0
   0  -1   2 1816.87   39.20   0
  -1   1  -2  382.62   36.16   0
  -1   1  -2  393.38   21.14   0
   1  -1   2  385.69   34.44   0
   1  -1   2  408.46   22.42   0
  -3   1  -2    8.48   12.76   0
  -3   1  -2    6.90   13.71   0
   3  -1   2    8.99   11.51   0
   4  -1   2  644.67   14.05   0
  -4   1  -2  678.08   16.86   0
  -4   1  -2  641.56   12.28   0
  -5   1  -2   57.45   12.43   0
  -5   1  -2   72.56   11.75   0
   5  -1   2   70.10    9.32   0
   6  -1   2  170.47    9.75   0
  -6   1  -2  132.83   10.23   0
  -6   1  -2  133.04   13.02   0
  -7   1  -2    5.43   11.68   0
  -7   1  -2    1.94    8.55   0
   7  -1   2   14.65    8.24   0
  -8   1  -2  866.67   17.00   0
  -8   1  -2  815.44   11.00   0
  -9   1  -2  137.67   13.85   0
  -9   1  -2  130.85    8.50   0
  -9   1  -2  142.72    7.95   0
 -10   1  -2  -10.02    7.29   0
 -10   1  -2    2.63    8.04   0
 -10   0   2    8.05    7.83   0
 -10   0   2   10.69   10.87   0
 -10   0   2   14.04    7.58   0
  -9   0   2   42.27    9.60   0
  -9   0   2   47.08    9.49   0
  -9   0   2   58.54   10.88   0
  -8   0   2   17.77   10.78   0
  -8   0   2   17.55    8.32   0
  -7   0   2  122.88   10.76   0
   6   0  -2   69.94    8.66   0
  -6   0   2   64.90    8.86   0
  -5   0   2 1056.40   12.34   0
   5   0  -2 1098.69   12.45   0
  -4   0   2 5621.01   22.90   0
   4   0  -2 5758.86   23.15   0
   3   0  -2 1321.70   16.93   0
  -3   0   2 1299.80   17.27   0
  -2   0   2 3182.15   26.20   0
   2   0  -2 3232.96   25.69   0
  -1   0   2  704.68   21.50   0
   0   0  -2 1986.25   36.71   0
   0   0   2 1952.97   37.45   0
   1   0   2   57.60   25.49   0
  -1   0  -2   60.56   20.59   0
  -3   0  -2   81.52   11.64   0
   3   0   2   84.51   14.40   0
  -3   0  -2   85.59   16.57   0
  -4   0  -2  457.74   11.83   0
  -4   0  -2  454.62   19.88   0
   4   0   2  468.59   13.72   0
  -5   0  -2   24.75   14.44   0
  -5   0  -2   40.48    9.41   0
   5   0   2   52.13    9.13   0
   6   0   2  549.18   13.15   0
  -6   0  -2  550.15   18.21   0
  -6   0  -2  548.37   13.37   0
  -7   0  -2   24.50   15.08   0
   7   0   2   31.27    8.29   0
  -7   0  -2   32.90   10.59   0
  -8   0  -2   85.53   19.70   0
  -8   0  -2   69.28    8.77   0
   8   0   2   89.81    8.20   0
  -9   0  -2  354.45    9.40   0
 -10   0  -2   -4.39    8.39   0
 -10   0  -2    9.44    7.38   0
 -11   1   2   27.80    7.79   0
 -11   1   2   42.35   10.06   0
 -11   1   2   26.56   12.14   0
 -10   1   2    5.80    9.09   0
 -10   1   2   32.48    7.64   0
 -10   1   2   25.02    7.47   0
  -9   1   2   73.45    9.16   0
  -9   1   2   72.53    8.00   0
  -9   1   2   74.15    9.17   0
  -8   1   2  369.69   10.99   0
  -8   1   2  388.09    8.92   0
  -8   1   2  326.52    9.27   0
  -7   1   2  475.36    9.23   0
  -7   1   2  433.31   11.07   0
  -6   1   2 2128.58   13.88   0
  -6   1   2 1822.78   13.48   0
  -5   1   2   -2.53    9.16   0
  -5   1   2    0.96    8.72   0
  -4   1   2  275.11   11.67   0
  -4   1   2  140.32   11.46   0
  -3   1   2   41.39   13.60   0
  -3   1   2   50.99   13.12   0
  -2   1   2 1232.88   19.96   0
   2  -1  -2 1255.37   19.91   0
  -1   1   2  347.70   19.88   0
   1  -1  -2  371.26   19.65   0
   0  -1  -2    8.15   21.39   0
   0   1   2    8.90   22.55   0
  -1  -1  -2 2654.77   31.44   0
   1   1   2 2646.38   32.01   0
   2   1   2  716.83   17.45   0
  -2  -1  -2  707.14   18.36   0
   3   1   2 2089.67   17.98   0
  -3  -1  -2 2009.64   20.19   0
  -4  -1  -2   59.73   12.20   0
   4   1   2   51.09    9.83   0
   5   1   2  461.76   10.86   0
  -5  -1  -2  441.18   10.88   0
   6   1   2  111.35    9.60   0
  -6  -1  -2  130.15   10.50   0
  -7  -1  -2   58.00   10.76   0
   7   1   2   41.87    8.62   0
  -8  -1  -2   67.72    8.62   0
   8   1   2   57.41    8.10   0
  -9  -1  -2   32.58    8.62   0
   9   1   2   10.81    8.43   0
 -10  -1  -2   18.83    8.64   0
 -11   2   2   27.45    7.97   0
 -11   2   2   24.03    7.92   0
 -11   2   2   30.91    9.57   0
 -10   2   2  558.22    9.16   0
 -10   2   2  464.36    9.37   0
 -10   2   2  538.87   11.65   0
  -9   2   2    6.93    7.71   0
  -9   2   2   18.52    8.93   0
  -9   2   2   22.58    8.03   0
  -8   2   2  287.02    9.09   0
  -8   2   2  266.58    9.74   0
  -8   2   2  300.90    9.52   0
  -7   2   2   10.92    8.54   0
  -7   2   2    0.94    7.82   0
  -6   2   2  256.11   10.78   0
  -6   2   2  230.10    9.40   0
  -5   2   2  701.16   11.52   0
  -5   2   2  797.43   11.54   0
  -4   2   2   43.75   10.88   0
  -4   2   2   69.50   13.27   0
   3  -2  -2 2517.31   20.03   0
  -3   2   2 2464.77   20.22   0
   2  -2  -2  472.07   17.68   0
  -2   2   2  450.70   17.33   0
   1  -2  -2 9999.99   43.40   0
  -1   2   2 9532.68   42.41   0
   0  -2  -2 2128.06   27.04   0
   0   2   2 2107.05   27.10   0
  -1  -2  -2 5166.71   30.62   0
   1   2   2 5255.51   30.94   0
  -2  -2  -2 1801.96   19.23   0
   2   2   2 1731.21   19.12   0
   3   2   2 3595.07   20.64   0
  -3  -2  -2 3488.71   20.51   0
   4   2   2   23.53    9.66   0
  -4  -2  -2   18.87   10.62   0
   5   2   2   10.82    9.11   0
  -5  -2  -2   21.85    9.73   0
   6   2   2   14.23    9.02   0
  -6  -2  -2   10.14    9.63   0
  -7  -2  -2   26.39    8.72   0
   7   2   2   16.52    8.41   0
  -8  -2  -2   76.19    8.59   0
   8   2   2   58.61    8.39   0
  -9  -2  -2   18.63    8.45   0
   9   2   2   35.35    8.10   0
 -11   3   2   21.42    9.31   0
 -11   3   2   22.27    9.75   0
 -11   3   2   24.31    7.41   0
 -10   3   2   81.66    9.58   0
 -10   3   2   83.77    8.09   0
 -10   3   2   84.29    7.75   0
  -9   3   2   56.66    7.93   0
  -9   3   2   70.23    8.99   0
  -9   3   2   52.09    7.46   0
  -8   3   2    6.43    7.72   0
  -8   3   2   39.51    9.96   0
  -8   3   2    9.15    7.79   0
  -7   3   2  114.12    8.42   0
  -7   3   2   93.23   10.32   0
  -6   3   2  354.49   11.55   0
  -6   3   2  411.63   11.47   0
  -5   3   2   64.18   10.78   0
  -5   3   2   62.15    9.26   0
   4  -3  -2 1421.53   14.91   0
  -4   3   2 1379.84   15.15   0
   3  -3  -2 1534.45   16.75   0
  -3   3   2 1477.92   17.09   0
  -2   3   2  133.04   19.57   0
   2  -3  -2  141.99   15.98   0
  -1   3   2  945.86   23.72   0
   1  -3  -2  973.88   22.29   0
   0   3   2 2300.44   25.84   0
   0  -3  -2 2330.89   25.48   0
   1   3   2    8.35   16.18   0
   1   3   2    7.04   15.74   0
  -1  -3  -2   11.89   16.05   0
   2   3   2 1289.28   16.85   0
  -2  -3  -2 1261.58   16.71   0
   2   3   2 1331.29   31.64   0
   3   3   2  853.41   13.65   0
  -3  -3  -2  815.79   15.55   0
   4   3   2  978.74   12.55   0
  -4  -3  -2  960.60   12.75   0
  -5  -3  -2  156.95    9.48   0
   5   3   2  202.60    9.71   0
   6   3   2  144.66    9.29   0
  -6  -3  -2  142.74   11.55   0
   7   3   2  159.35    8.84   0
  -7  -3  -2  181.48    9.45   0
  -8  -3  -2   58.48    8.58   0
   8   3   2   70.96    8.18   0
  -9  -3  -2   16.85    8.39   0
   9   3   2    0.19    8.21   0
 -11   4   2  117.28    7.76   0
 -11   4   2  104.34    9.66   0
 -11   4   2   94.92    8.37   0
 -10   4   2  257.79    8.43   0
 -10   4   2  193.82    8.50   0
 -10   4   2  246.26   10.33   0
  -9   4   2   86.21    7.38   0
  -9   4   2   89.94    8.22   0
  -9   4   2   91.80    9.76   0
  -8   4   2   28.88    7.73   0
  -8   4   2   29.76    7.76   0
  -8   4   2   35.01    7.91   0
  -7   4   2 2201.38   13.68   0
  -7   4   2 2459.36   14.05   0
  -7   4   2 2373.38   15.28   0
  -6   4   2  104.96    8.78   0
  -6   4   2  105.34    8.76   0
   5  -4  -2   14.44    8.30   0
  -5   4   2   11.95   10.74   0
  -4   4   2 2409.53   17.23   0
   4  -4  -2 2603.21   17.24   0
   3  -4  -2   32.14   12.28   0
  -3   4   2   34.71   12.54   0
   2  -4  -2  317.93   15.02   0
  -2   4   2  293.24   19.34   0
  -1   4   2   12.73   21.19   0
   1  -4  -2   13.97   16.20   0
   0  -4  -2 2091.40   21.17   0
   0   4   2 2121.47   21.33   0
   0   4   2 2101.86   19.25   0
   1   4   2 3301.11   26.63   0
   1   4   2 3306.79   22.28   0
  -1  -4  -2 3262.17   21.75   0
  -2  -4  -2  552.64   13.23   0
   2   4   2  558.59   12.95   0
   2   4   2  583.21   20.71   0
   3   4   2   57.06   10.76   0
  -3  -4  -2   57.42   10.93   0
   4   4   2  150.85    9.99   0
  -4  -4  -2  167.95   10.25   0
   5   4   2  267.84    9.91   0
  -5  -4  -2  255.32   10.32   0
   6   4   2  255.80    9.31   0
  -6  -4  -2  219.29   11.65   0
   7   4   2   23.65    8.16   0
  -7  -4  -2    7.95    8.61   0
   8   4   2   -0.05    8.35   0
  -8  -4  -2   13.59    8.60   0
   9   4   2   49.66    8.49   0
  -9  -4  -2   43.19    8.91   0
 -11   5   2  343.97   10.39   0
 -11   5   2  329.47    8.57   0
 -11   5   2  307.36    8.51   0
 -10   5   2  190.72    9.55   0
 -10   5   2  203.66    9.22   0
 -10   5   2  222.46    8.21   0
  -9   5   2  192.26   10.13   0
  -9   5   2  195.53    7.69   0
  -9   5   2  212.76    8.42   0
  -8   5   2   21.00    9.58   0
  -8   5   2    3.42    7.08   0
  -8   5   2    6.72    7.93   0
  -7   5   2  696.59   10.11   0
  -7   5   2  739.20   12.54   0
  -7   5   2  738.71   11.53   0
   6  -5  -2  879.43   11.18   0
  -6   5   2  827.05   11.30   0
  -6   5   2  844.52   10.65   0
  -5   5   2  177.78    8.92   0
   5  -5  -2  182.06    9.08   0
   4  -5  -2 1674.04   14.64   0
  -4   5   2 1590.87   14.91   0
  -3   5   2 1867.34   17.03   0
   3  -5  -2 1994.80   16.78   0
  -2   5   2 7595.71   31.25   0
   2  -5  -2 7585.42   30.97   0
  -2   5   2 7800.17   26.65   0
   1  -5  -2   31.24   13.48   0
  -1   5   2   24.72   13.34   0
  -1   5   2   10.22   14.30   0
   0   5   2 2636.27   18.79   0
   0  -5  -2 2799.98   20.93   0
   0   5   2 2632.75   19.71   0
   1   5   2 1307.54   15.52   0
  -1  -5  -2 1265.43   15.49   0
   1   5   2 1312.64   17.81   0
   2   5   2 2135.01   24.68   0
   2   5   2 2075.92   16.39   0
  -2  -5  -2 2084.72   15.90   0
  -3  -5  -2  332.41   11.45   0
   3   5   2  356.05   11.28   0
  -4  -5  -2  285.80   10.25   0
   4   5   2  293.74   10.03   0
  -5  -5  -2   33.15    8.98   0
   5   5   2    3.67    9.23   0
  -6  -5  -2  178.36    9.45   0
   6   5   2  203.43    9.59   0
  -7  -5  -2   97.34   10.97   0
   7   5   2   75.45    8.72   0
  -8  -5  -2   16.06    8.60   0
   8   5   2   22.35    8.20   0
 -11   6   2    6.80    9.91   0
 -11   6   2    7.47    6.88   0
 -11   6   2   -2.49    7.70   0
 -10   6   2   17.13    6.88   0
 -10   6   2    7.14    7.50   0
 -10   6   2    0.30    9.16   0
  -9   6   2    8.40    6.82   0
  -9   6   2    4.08    7.71   0
  -9   6   2    3.93    7.62   0
  -8   6   2  198.36    7.94   0
  -8   6   2  198.69    8.79   0
  -8   6   2  194.07    8.66   0
  -7   6   2  373.27   10.33   0
  -7   6   2  372.19    9.46   0
  -6   6   2  954.30   10.50   0
   6  -6  -2  977.06   13.11   0
  -6   6   2  899.69   13.47   0
  -5   6   2    4.47    8.23   0
  -5   6   2   -1.87    9.22   0
   5  -6  -2    5.17   10.65   0
   4  -6  -2  897.27   12.09   0
  -4   6   2  909.13   11.24   0
  -4   6   2  836.21   12.30   0
   3  -6  -2  490.48   12.00   0
  -3   6   2  480.63   10.47   0
  -3   6   2  465.34   12.57   0
  -2   6   2 1398.10   13.90   0
  -2   6   2 1303.68   16.50   0
   2  -6  -2 1391.55   17.76   0
  -1   6   2 2366.11   18.19   0
  -1   6   2 2338.73   18.10   0
   1  -6  -2 2346.38   17.71   0
   0   6   2   41.19   12.42   0
   0  -6  -2   35.50   12.00   0
   0   6   2   40.81    9.35   0
   1   6   2 3575.94   23.69   0
   1   6   2 3393.74   19.27   0
  -1  -6  -2 3414.43   18.73   0
   2   6   2  380.77   11.38   0
   2   6   2  372.02   15.76   0
  -2  -6  -2  355.65   11.43   0
   3   6   2  268.00   11.34   0
  -3  -6  -2  277.48   11.21   0
  -4  -6  -2  107.20    9.80   0
   4   6   2  101.16   10.19   0
  -5  -6  -2   36.38    8.83   0
   5   6   2   33.77    9.24   0
  -6  -6  -2   -6.43    8.66   0
   6   6   2    2.54    8.32   0
  -7  -6  -2   10.70    8.65   0
   7   6   2   36.66    8.44   0
  -8  -6  -2   44.79   10.71   0
   8   6   2   61.19    8.59   0
 -11   7   2   27.56    9.51   0
 -11   7   2   22.88    8.71   0
 -11   7   2   18.20    7.68   0
 -10   7   2   -3.93    7.02   0
 -10   7   2   20.49    7.90   0
 -10   7   2    2.01    7.39   0
  -9   7   2   24.68    7.47   0
  -9   7   2   24.70    7.33   0
  -9   7   2   10.23    7.19   0
  -8   7   2  633.69   11.08   0
  -8   7   2  620.69    9.94   0
  -8   7   2  667.79   11.27   0
  -7   7   2   65.05    7.91   0
   7  -7  -2   51.43    7.82   0
  -7   7   2   59.55    8.46   0
   6  -7  -2   77.75    8.75   0
  -6   7   2   67.49    9.15   0
  -6   7   2   76.30    9.25   0
   5  -7  -2  104.09   10.98   0
  -5   7   2  102.10    9.83   0
  -5   7   2   88.11    8.13   0
  -4   7   2  117.13   10.63   0
  -4   7   2  122.36    8.80   0
   4  -7  -2  115.00    9.78   0
  -3   7   2  341.45    9.83   0
   3  -7  -2  370.03   11.36   0
  -3   7   2  347.10   12.03   0
  -2   7   2  418.59   12.46   0
   2  -7  -2  429.15   12.01   0
  -2   7   2  397.54   10.03   0
  -1   7   2   18.57   11.39   0
  -1   7   2   18.62    8.71   0
   1  -7  -2   33.22   11.35   0
   0   7   2 3256.36   18.67   0
   0   7   2 3331.86   20.45   0
   0  -7  -2 3198.77   18.63   0
   1   7   2  262.44   12.85   0
  -1  -7  -2  210.30   11.49   0
   1   7   2  207.60   12.02   0
   2   7   2 1234.78   17.61   0
  -2  -7  -2 1110.26   13.59   0
   2   7   2 1159.48   13.58   0
  -3  -7  -2  525.17   11.15   0
   3   7   2  548.28   11.62   0
  -4  -7  -2  766.45   10.97   0
   4   7   2  807.81   11.26   0
   5   7   2  125.52    9.40   0
  -5  -7  -2  128.93   11.26   0
   6   7   2  201.37    9.32   0
  -6  -7  -2  180.80    9.19   0
   7   7   2    6.18    8.68   0
  -7  -7  -2    4.64    8.62   0
 -11   8   2   76.39    9.88   0
 -11   8   2   87.12    9.60   0
 -11   8   2   95.80    7.59   0
 -10   8   2    5.46    7.29   0
 -10   8   2    6.25    7.47   0
 -10   8   2   25.05    9.35   0
  -9   8   2  145.59    8.21   0
  -9   8   2  157.20    7.78   0
  -9   8   2  133.85    9.55   0
  -8   8   2  626.75    9.90   0
   8  -8  -2  697.60   11.25   0
  -8   8   2  657.26    9.38   0
  -7   8   2  306.22    9.35   0
   7  -8  -2  351.96    8.80   0
  -7   8   2  363.18    8.56   0
  -6   8   2  435.55    9.33   0
   6  -8  -2  417.58    9.78   0
  -6   8   2  382.55   11.96   0
  -5   8   2  163.70    9.89   0
   5  -8  -2  171.57   11.06   0
  -5   8   2  174.65    8.15   0
   4  -8  -2 1036.90   13.89   0
  -4   8   2 1042.86   10.79   0
  -4   8   2 1006.31   12.70   0
  -3   8   2   79.79    8.65   0
  -3   8   2   66.79   13.52   0
   3  -8  -2   82.26   10.27   0
  -2   8   2  101.25   11.65   0
   2  -8  -2  110.02   13.31   0
  -2   8   2  112.10    8.88   0
   1  -8  -2 1400.94   14.24   0
  -1   8   2 1358.98   14.53   0
  -1   8   2 1421.00   13.04   0
   0   8   2    8.95   10.58   0
   0   8   2   -0.17    8.91   0
   0  -8  -2   17.48   11.35   0
   1   8   2   51.14   10.76   0
  -1  -8  -2   22.23   10.90   0
   1   8   2  116.95   11.49   0
  -2  -8  -2 1571.52   14.17   0
   2   8   2 1682.45   18.47   0
   2   8   2 1655.79   14.42   0
  -3  -8  -2  625.09   11.10   0
   3   8   2  646.79   10.96   0
  -4  -8  -2   55.96    8.69   0
   4   8   2   44.62    8.98   0
   5   8   2   90.35    8.85   0
  -5  -8  -2   94.86    9.06   0
  -6  -8  -2    9.52    8.61   0
   6   8   2   22.78    8.42   0
   7   8   2   20.96   10.86   0
  -7  -8  -2   19.35    8.57   0
 -11   9   2  -12.87   10.08   0
 -11   9   2    1.55    7.39   0
 -11   9   2   15.11    8.90   0
 -10   9   2  154.06    7.91   0
 -10   9   2  140.79    8.57   0
 -10   9   2  140.66    9.61   0
  -9   9   2  290.14    8.92   0
  -9   9   2  324.16    8.34   0
  -8   9   2    4.28   10.19   0
   8  -9  -2   16.91    7.18   0
  -8   9   2    4.73    7.71   0
   7  -9  -2   43.06    7.97   0
  -7   9   2   45.96    7.43   0
  -7   9   2   53.13   10.47   0
  -6   9   2  104.38    8.19   0
  -6   9   2   71.03    9.66   0
   6  -9  -2   77.09   10.21   0
   5  -9  -2   18.05   10.48   0
  -5   9   2    4.92    8.04   0
  -5   9   2    3.87    9.55   0
  -4   9   2   30.28    9.62   0
   4  -9  -2   39.39    9.19   0
  -4   9   2   43.79    8.35   0
  -3   9   2  275.23    8.70   0
   3  -9  -2  274.34   10.33   0
  -3   9   2  275.76   13.21   0
   2  -9  -2   30.60   10.21   0
  -2   9   2   12.28   10.71   0
  -2   9   2    5.53    8.53   0
  -1   9   2  302.22   11.93   0
   1  -9  -2  298.19   11.48   0
  -1   9   2  299.86    9.99   0
   0   9   2  447.48   11.67   0
   0  -9  -2  458.78   11.66   0
   0   9   2  465.95   12.52   0
  -1  -9  -2  489.10   11.52   0
   1   9   2  499.63   12.56   0
   1   9   2  512.84   11.70   0
  -2  -9  -2   11.14   11.78   0
   2   9   2   31.15   11.49   0
   2   9   2    4.97    9.96   0
  -3  -9  -2  863.54   10.78   0
   3   9   2  917.69   11.31   0
   4   9   2   61.71    8.86   0
  -4  -9  -2   53.88    8.92   0
   5   9   2   36.97    8.85   0
  -5  -9  -2   49.24   10.67   0
   6   9   2   18.14    8.44   0
  -6  -9  -2   -8.42    8.85   0
 -11  10   2    6.72    8.28   0
 -11  10   2   12.67    9.46   0
 -11  10   2    6.32    7.61   0
 -10  10   2   34.43    7.47   0
 -10  10   2   72.84    7.41   0
 -10  10   2   55.87   10.17   0
   9 -10  -2  190.53    7.98   0
  -9  10   2  197.51    7.92   0
  -9  10   2  169.22    8.65   0
  -8  10   2  176.63    7.66   0
  -8  10   2  169.94    9.01   0
   8 -10  -2  154.33    8.14   0
   7 -10  -2  391.94    9.19   0
  -7  10   2  380.88    8.53   0
  -7  10   2  360.95    9.86   0
   6 -10  -2  633.60   10.17   0
  -6  10   2  581.43   11.12   0
  -6  10   2  617.42    9.21   0
  -5  10   2  284.70   10.34   0
  -5  10   2  290.92    8.62   0
   5 -10  -2  324.53    9.98   0
  -4  10   2   -2.32    8.24   0
   4 -10  -2   22.60    9.39   0
  -4  10   2   10.91   10.22   0
  -3  10   2    5.79    7.60   0
  -3  10   2   -2.61   10.05   0
   3 -10  -2   14.02    9.76   0
  -2  10   2  373.09   11.49   0
   2 -10  -2  384.19   13.35   0
  -2  10   2  375.87    9.67   0
   1 -10  -2   11.93   10.24   0
  -1  10   2   26.81   12.94   0
  -1  10   2    7.99    8.35   0
   0  10   2   69.61    9.87   0
   0 -10  -2   64.37   10.07   0
   0  10   2   69.07    9.19   0
   1  10   2   21.38    9.66   0
   1  10   2   18.07   10.28   0
  -1 -10  -2   -4.76    9.89   0
   2  10   2  139.66    9.50   0
   2  10   2  145.40   11.12   0
  -2 -10  -2  136.07    9.38   0
   3  10   2  315.05    9.41   0
  -3 -10  -2  314.63    9.34   0
   4  10   2    3.14    8.43   0
  -4 -10  -2   12.53    8.44   0
   5  10   2  115.14    8.97   0
  -5 -10  -2  120.29    9.06   0
 -11  11   2   15.58    9.24   0
 -11  11   2    7.34    8.70   0
 -11  11   2    8.62    9.28   0
 -10  11   2   32.32    8.92   0
 -10  11   2   22.56    8.62   0
   9 -11  -2   57.82    7.80   0
  -9  11   2   63.84   10.84   0
  -9  11   2   58.77    7.55   0
   8 -11  -2   -0.50    7.57   0
  -8  11   2    1.45    8.86   0
  -8  11   2   41.66    7.42   0
  -7  11   2 1117.80   11.70   0
   7 -11  -2 1175.37   12.80   0
  -7  11   2 1157.70   10.13   0
  -6  11   2  412.90    8.81   0
   6 -11  -2  322.02    9.42   0
  -6  11   2  342.26    9.88   0
  -5  11   2  221.83   10.36   0
  -5  11   2  221.36    8.15   0
   5 -11  -2  216.04    9.39   0
   4 -11  -2  368.45   10.23   0
  -4  11   2  382.28    8.63   0
  -4  11   2  373.32   11.12   0
  -3  11   2   30.65   10.10   0
   3 -11  -2   25.11    9.50   0
  -3  11   2   45.39    8.36   0
  -2  11   2  428.59   12.93   0
   2 -11  -2  428.01   10.40   0
  -2  11   2  455.60   11.17   0
  -1  11   2   29.92    9.52   0
   1 -11  -2   48.32   12.18   0
  -1  11   2   30.08   10.04   0
   0  11   2  184.22    8.80   0
   0 -11  -2  172.84    9.97   0
   0  11   2  182.41   10.30   0
  -1 -11  -2    8.26    9.11   0
   1  11   2    6.83    9.02   0
   1  11   2    9.31   10.30   0
   2  11   2    7.00    8.68   0
   2  11   2   18.82   10.28   0
  -2 -11  -2   20.05    9.29   0
   3  11   2   52.27    8.52   0
  -3 -11  -2   52.19    8.72   0
  -4 -11  -2   -8.80    8.72   0
   4  11   2   20.96    8.37   0
 -10  12   2  120.92    7.82   0
  10 -12  -2  101.50    8.21   0
 -10  12   2   90.45    9.29   0
  -9  12   2    9.65    7.45   0
   9 -12  -2    9.85    7.63   0
  -9  12   2   12.60   10.30   0
  -8  12   2   12.80    7.31   0
   8 -12  -2   12.30    7.67   0
  -8  12   2    9.11    8.73   0
  -7  12   2  535.74    8.76   0
  -7  12   2  470.63   10.55   0
   7 -12  -2  500.94    9.46   0
   6 -12  -2  544.44   10.28   0
  -6  12   2  516.48    8.94   0
  -6  12   2  514.05   10.68   0
  -5  12   2  743.02    9.57   0
  -5  12   2  757.16   11.29   0
   5 -12  -2  770.12   10.74   0
   4 -12  -2   26.84    9.47   0
  -4  12   2   29.51    9.95   0
  -4  12   2   37.59    8.22   0
  -3  12   2   53.51    8.05   0
   3 -12  -2   72.12    9.68   0
  -3  12   2   72.68    9.25   0
  -2  12   2  871.42   11.71   0
   2 -12  -2  876.13   11.69   0
  -2  12   2  884.29   10.77   0
   1 -12  -2   68.85   11.54   0
  -1  12   2   83.03    8.72   0
  -1  12   2  118.63    9.77   0
   0 -12  -2    4.44    9.07   0
   0  12   2   -8.78    9.29   0
   0  12   2   10.69   10.13   0
   1  12   2    9.68    8.56   0
   1  12   2   23.93   10.49   0
  -1 -12  -2    1.13    9.08   0
   2  12   2  304.71    9.22   0
  -2 -12  -2  273.03    9.30   0
   3  12   2   20.87    8.11   0
  -3 -12  -2   19.53    8.39   0
   4  12   2   31.18    8.73   0
  -4 -12  -2   14.58    8.78   0
  10 -13  -2   48.81    8.06   0
 -10  13   2   43.70    8.84   0
 -10  13   2   43.91    8.04   0
  -9  13   2   22.79   11.62   0
  -9  13   2   59.19    7.85   0
   9 -13  -2   67.00    7.74   0
  -8  13   2   -9.73    7.31   0
   8 -13  -2    3.88    7.80   0
  -8  13   2   14.73    8.97   0
  -7  13   2   22.26    8.88   0
   7 -13  -2   12.93    7.88   0
  -7  13   2   21.33    7.23   0
   6 -13  -2  423.11   11.32   0
  -6  13   2  403.56    8.63   0
  -6  13   2  435.59   10.42   0
  -5  13   2   96.88    9.70   0
   5 -13  -2  106.81    8.77   0
  -5  13   2  105.76    7.93   0
   4 -13  -2  200.99    9.47   0
  -4  13   2  193.67   10.08   0
  -4  13   2  207.12    8.37   0
   3 -13  -2   79.10   11.04   0
  -3  13   2   36.30    8.29   0
  -3  13   2   72.98    9.31   0
  -2  13   2  138.41    8.24   0
   2 -13  -2  107.78    8.94   0
  -2  13   2  151.28    9.44   0
  -1  13   2    1.84    8.56   0
   1 -13  -2   14.61    9.15   0
  -1  13   2   -2.86    7.88   0
   0  13   2  153.32   10.61   0
   0 -13  -2  145.58   11.15   0
   0  13   2  142.29    8.97   0
  -1 -13  -2  -11.69    8.25   0
   1  13   2   -6.24    8.23   0
   1  13   2    9.52   10.60   0
  -2 -13  -2   25.02    8.30   0
   2  13   2   25.27    8.31   0
   3  13   2   16.89    8.57   0
  -3 -13  -2   30.82    8.74   0
   9 -14  -2   11.78    8.08   0
  -9  14   2   12.19    9.09   0
  -9  14   2  -10.06    7.58   0
  -8  14   2  108.51    9.33   0
  -8  14   2  114.13    7.72   0
   8 -14  -2  121.31    8.38   0
  -7  14   2    1.54   11.17   0
  -7  14   2  -10.99    7.24   0
   7 -14  -2   15.92    9.99   0
   6 -14  -2   16.51    8.52   0
  -6  14   2    6.33    9.15   0
  -6  14   2   15.37    7.76   0
  -5  14   2   35.56    7.79   0
   5 -14  -2   19.98    8.87   0
  -5  14   2   31.27    9.21   0
   4 -14  -2  202.21    9.13   0
  -4  14   2  207.71    8.41   0
  -4  14   2  194.35    9.84   0
  -3  14   2  159.91    9.72   0
  -3  14   2  154.67    8.72   0
   3 -14  -2  162.55    9.48   0
  -2  14   2   55.59    8.10   0
   2 -14  -2   31.15    9.13   0
  -2  14   2   45.56    9.40   0
  -1  14   2  169.81    8.83   0
  -1  14   2  162.30    9.29   0
   1 -14  -2  168.03    9.56   0
   0  14   2    2.20   10.13   0
   0  14   2   19.15    8.75   0
   0 -14  -2   20.47    8.72   0
  -1 -14  -2   22.14    8.57   0
   1  14   2    6.58    8.62   0
   1  14   2   -2.27    8.72   0
   8 -15  -2   -8.03    8.40   0
  -8  15   2   -4.58    7.21   0
  -8  15   2   17.32    9.30   0
   7 -15  -2   99.18    9.31   0
  -7  15   2   92.27    7.64   0
  -7  15   2   79.84    9.99   0
   6 -15  -2   87.56    8.81   0
  -6  15   2   95.01    9.13   0
  -6  15   2  116.44    8.19   0
  -5  15   2   84.97    9.57   0
   5 -15  -2   67.63    9.19   0
  -5  15   2   61.72    9.20   0
  -4  15   2   -0.70    9.02   0
  -4  15   2   -1.03    7.61   0
   4 -15  -2    1.06    8.70   0
   3 -15  -2  291.29    9.55   0
  -3  15   2  291.63    9.07   0
  -3  15   2  276.46   10.23   0
   2 -15  -2  181.61    9.34   0
  -2  15   2  176.75    9.58   0
  -2  15   2  210.00    8.93   0
  -1  15   2  143.47    9.03   0
   1 -15  -2  144.48    9.34   0
  -1  15   2  114.98    9.26   0
   0 -15  -2    5.83    8.84   0
   0  15   2    5.46   10.53   0
   0  15   2   -1.55    8.68   0
   7 -16  -2   42.96    8.66   0
  -7  16   2   26.47    9.16   0
  -7  16   2   40.68    7.62   0
   6 -16  -2    6.62    8.42   0
  -6  16   2   20.36   11.25   0
  -6  16   2   18.26    7.93   0
  -5  16   2   54.26    8.71   0
   5 -16  -2   47.74    8.93   0
  -5  16   2   43.87    8.21   0
  -4  16   2   15.40    9.05   0
  -4  16   2   22.72    8.24   0
   4 -16  -2   22.59    9.13   0
  -3  16   2   16.19    9.13   0
   3 -16  -2    7.00    9.06   0
  -3  16   2   -3.99    8.16   0
  -2  16   2   62.88    8.97   0
   2 -16  -2   54.74    8.81   0
  -2  16   2   31.36    8.52   0
  -3  17  -3   -2.94    8.28   0
   3 -17   3    0.38    9.08   0
  -3  17  -3   31.38    8.97   0
  -4  17  -3  195.30   10.49   0
   4 -17   3  210.30   11.63   0
  -4  17  -3  172.57    9.72   0
   5 -17   3   71.48    9.34   0
  -5  17  -3   52.66    9.28   0
  -5  17  -3   37.26    8.08   0
  -6  17  -3   12.33    9.13   0
  -6  17  -3   -4.09    7.80   0
   6 -17   3   -4.94    8.66   0
   0 -16   3    7.72    9.03   0
   0  16  -3    4.61    8.82   0
  -1  16  -3   26.07    9.09   0
   1 -16   3   54.41    9.32   0
  -1  16  -3   66.92    8.87   0
  -2  16  -3   33.16    8.56   0
   2 -16   3   39.12    8.64   0
  -2  16  -3   16.72    8.77   0
  -3  16  -3   33.50   10.85   0
  -3  16  -3   43.84    9.65   0
   3 -16   3   28.83    8.94   0
  -4  16  -3   -4.64    7.94   0
   4 -16   3    8.60    9.01   0
  -4  16  -3  -10.46    8.64   0
  -5  16  -3  182.47    9.67   0
  -5  16  -3  185.86    8.55   0
   5 -16   3  185.67    9.00   0
  -6  16  -3    8.05    7.88   0
  -6  16  -3   28.34   11.16   0
   6 -16   3   22.73    9.94   0
  -7  16  -3   -2.70   11.05   0
  -7  16  -3  -15.13    7.46   0
   7 -16   3    8.34    9.92   0
  -8  16  -3   14.40    9.24   0
  -8  16  -3    7.68    7.59   0
   8 -16   3   18.29    8.33   0
  -1 -15   3   33.62    9.18   0
   1  15  -3   54.96    8.89   0
   0  15  -3   77.00    9.07   0
   0  15  -3   84.51    8.70   0
   0 -15   3   82.49    9.31   0
  -1  15  -3   -0.07    8.71   0
  -1  15  -3    1.29    8.40   0
   1 -15   3    6.84    8.97   0
   2 -15   3   19.74    9.12   0
  -2  15  -3    6.68    8.90   0
  -2  15  -3   23.27    8.02   0
  -3  15  -3   15.28    7.86   0
  -3  15  -3    5.55    8.80   0
   3 -15   3  -10.56    9.00   0
   4 -15   3  -19.35   10.59   0
  -4  15  -3    2.53    7.78   0
  -4  15  -3    2.43    8.88   0
   5 -15   3   44.76    8.59   0
  -5  15  -3   49.13   11.28   0
  -5  15  -3   38.15    7.71   0
   6 -15   3  187.46   10.69   0
  -6  15  -3  205.90    9.62   0
  -6  15  -3  192.73    8.11   0
  -7  15  -3  135.94    9.28   0
   7 -15   3  143.42    8.47   0
  -7  15  -3  152.32   11.23   0
  -8  15  -3   -0.73    7.38   0
  -8  15  -3   -1.28   10.67   0
   8 -15   3    4.10    7.45   0
   9 -15   3  143.23   10.23   0
  -9  15  -3  110.20    8.22   0
  -9  15  -3  127.04    9.71   0
  -3 -14   3   11.84    9.00   0
   3  14  -3   31.78    8.67   0
   2  14  -3   44.95    8.56   0
  -2 -14   3   65.51    8.84   0
   1  14  -3   47.56    8.76   0
  -1 -14   3   62.10    9.11   0
   0  14  -3   13.29    8.60   0
   0  14  -3    2.50    8.56   0
   0 -14   3   -1.23    9.07   0
  -1  14  -3    9.03    8.39   0
   1 -14   3   10.37    9.18   0
  -1  14  -3   24.56    8.85   0
  -2  14  -3  265.54    8.97   0
  -2  14  -3  263.03    9.71   0
   2 -14   3  240.19   10.07   0
   3 -14   3   12.35    9.11   0
  -3  14  -3   -3.99   11.36   0
  -3  14  -3   17.78    7.95   0
  -4  14  -3   19.82    9.09   0
   4 -14   3    7.55   10.59   0
  -4  14  -3   25.61    7.64   0
  -5  14  -3   90.59    7.72   0
  -5  14  -3  102.27    9.67   0
   5 -14   3   94.13    8.87   0
   6 -14   3   79.61    8.39   0
  -6  14  -3   54.24    9.18   0
  -6  14  -3  100.66    7.58   0
  -7  14  -3  222.61    7.97   0
  -7  14  -3  190.99   11.51   0
   7 -14   3  180.50   10.05   0
   8 -14   3  146.98    8.05   0
  -8  14  -3  126.82    7.84   0
  -8  14  -3  137.50    9.53   0
   9 -14   3   24.84    9.45   0
  -9  14  -3   15.59   11.06   0
  -9  14  -3   28.50    7.61   0
   4  13  -3   -6.52    8.38   0
  -4 -13   3   -5.65    8.59   0
  -3 -13   3   29.83    8.61   0
   3  13  -3   27.00    8.74   0
  -2 -13   3    7.04    8.66   0
   2  13  -3    7.60    8.30   0
   1  13  -3   12.03    8.49   0
  -1 -13   3  -17.02    9.09   0
   0  13  -3  465.93   10.05   0
   0 -13   3  426.81   10.51   0
   0  13  -3  458.29   10.07   0
  -1  13  -3   -9.31    8.17   0
  -1  13  -3   19.35    9.38   0
   1 -13   3   19.77   11.89   0
  -2  13  -3   43.59   11.31   0
  -2  13  -3   61.32    8.46   0
   2 -13   3   36.00   11.90   0
   3 -13   3  558.76   11.16   0
  -3  13  -3  564.71    9.97   0
  -3  13  -3  548.45   10.93   0
  -4  13  -3   72.36    9.53   0
   4 -13   3   55.87    9.12   0
  -4  13  -3   66.15    9.63   0
   5 -13   3  350.30    9.59   0
  -5  13  -3  326.84   12.33   0
  -5  13  -3  331.51    8.55   0
   6 -13   3   -7.57    7.78   0
  -6  13  -3    7.28    7.69   0
  -6  13  -3   -9.01    8.95   0
  -7  13  -3  139.74    9.76   0
  -7  13  -3  135.01    7.72   0
   7 -13   3  130.31    8.02   0
  -8  13  -3  285.38   12.13   0
  -8  13  -3  278.51    8.60   0
   8 -13   3  285.02   10.54   0
  -9  13  -3   43.95    7.89   0
  -9  13  -3   58.30   11.17   0
   9 -13   3   68.73    7.61   0
 -10  13  -3   66.61   11.82   0
 -10  13  -3   47.13    7.74   0
 -10  13  -3   70.07    7.80   0
   4  12  -3   31.04    8.80   0
  -4 -12   3   61.23    8.40   0
  -3 -12   3   10.45    8.67   0
   3  12  -3   11.97    8.50   0
   2  12  -3  343.58    9.56   0
  -2 -12   3  336.74    9.89   0
  -1 -12   3  -10.80    9.12   0
   1  12  -3   -0.13    8.81   0
  -1 -12   3    4.75    8.85   0
   0 -12   3  208.11   11.88   0
   0  12  -3  197.84    9.50   0
   0 -12   3  219.96    8.43   0
   0  12  -3  196.18    9.58   0
  -1  12  -3  802.18   11.48   0
   1 -12   3  773.38   12.31   0
  -1  12  -3  792.94   10.72   0
   1 -12   3  791.76    9.71   0
  -2  12  -3  204.20   10.42   0
   2 -12   3  213.05    8.43   0
   2 -12   3  217.31   12.74   0
  -2  12  -3  199.91    8.94   0
  -3  12  -3  139.49    8.37   0
  -3  12  -3  155.62    9.91   0
   3 -12   3  126.11    9.81   0
  -4  12  -3  169.63   12.38   0
  -4  12  -3  180.39    8.32   0
   4 -12   3  162.23    9.82   0
  -5  12  -3  156.94    8.46   0
  -5  12  -3  134.84   11.75   0
   5 -12   3  144.41    8.91   0
   6 -12   3  465.90    9.56   0
  -6  12  -3  437.61    8.87   0
  -6  12  -3  412.03   10.73   0
   7 -12   3   67.53    9.41   0
  -7  12  -3   52.99    7.38   0
  -7  12  -3   48.48   11.30   0
  -8  12  -3   28.61    7.49   0
   8 -12   3   19.01    7.06   0
  -8  12  -3   18.27    9.15   0
  -9  12  -3  -12.46   10.76   0
  -9  12  -3   16.02    7.47   0
 -10  12  -3  142.26   11.66   0
 -10  12  -3  141.99    9.85   0
 -10  12  -3  158.86    8.03   0
   5  11  -3   21.12    7.97   0
  -5 -11   3   20.26    7.82   0
  -4 -11   3   36.94    8.42   0
   4  11  -3   49.06    8.13   0
   3  11  -3   78.86    8.69   0
  -3 -11   3   76.32    9.47   0
  -3 -11   3   83.20    8.85   0
   2  11  -3  312.29    9.66   0
  -2 -11   3  294.39   10.06   0
  -2 -11   3  309.97   10.23   0
  -1 -11   3    0.06    9.33   0
  -1 -11   3   10.09    9.23   0
   1  11  -3    7.52    8.38   0
   0  11  -3   42.70    8.98   0
   0 -11   3   31.85   10.38   0
   0  11  -3   36.12    9.70   0
   0 -11   3   35.96    9.20   0
  -1  11  -3  457.00   11.46   0
   1 -11   3  475.51    9.40   0
   1 -11   3  451.62   11.92   0
  -1  11  -3  437.00   12.05   0
  -2  11  -3  111.90    8.81   0
  -2  11  -3   89.70   10.40   0
   2 -11   3   78.42    7.99   0
   2 -11   3   80.26   10.45   0
  -3  11  -3  420.33    9.60   0
  -3  11  -3  429.10   11.28   0
   3 -11   3  403.60   11.26   0
   3 -11   3  449.30    9.12   0
  -4  11  -3  158.37   10.27   0
  -4  11  -3  157.96    8.66   0
   4 -11   3  152.03   11.68   0
  -5  11  -3   20.95   12.78   0
  -5  11  -3   50.83    8.17   0
   5 -11   3   26.81    8.80   0
   6 -11   3  411.96   10.80   0
  -6  11  -3  414.40    9.18   0
  -6  11  -3  426.89   11.14   0
  -7  11  -3   43.92    7.45   0
  -7  11  -3   60.87    9.07   0
   7 -11   3   53.92    7.65   0
  -8  11  -3  -11.12    7.60   0
   8 -11   3    1.96    9.08   0
  -8  11  -3   -5.27    8.72   0
  -9  11  -3   42.90   10.62   0
  -9  11  -3   32.90    8.95   0
  -9  11  -3   27.24    7.68   0
 -10  11  -3  256.04    9.09   0
 -10  11  -3  276.57   11.56   0
 -10  11  -3  238.90   10.08   0
   6  10  -3   31.95    8.33   0
  -6 -10   3   28.01    8.71   0
   5  10  -3  127.80    8.29   0
  -5 -10   3  103.21    8.70   0
   4  10  -3   23.57    8.56   0
  -4 -10   3   21.94    8.83   0
  -4 -10   3   19.79   10.52   0
  -3 -10   3   31.99    9.10   0
  -3 -10   3   18.15    9.30   0
   3  10  -3   42.74    8.88   0
  -2 -10   3  334.85   10.79   0
   2  10  -3  330.44   11.43   0
  -2 -10   3  358.59   11.03   0
   1  10  -3  598.53   11.55   0
  -1 -10   3  604.87   11.61   0
  -1 -10   3  629.06   11.77   0
   1  10  -3  621.07   14.55   0
   0  10  -3  494.50   12.64   0
   0  10  -3  479.69   12.84   0
   0 -10   3  516.85   12.04   0
   0 -10   3  515.87    9.99   0
   1 -10   3  297.89    8.97   0
  -1  10  -3  305.81   10.11   0
   1 -10   3  312.26   11.68   0
  -1  10  -3  278.65   10.90   0
   2 -10   3 1520.85   14.91   0
  -2  10  -3 1405.43   11.82   0
  -2  10  -3 1475.59   14.81   0
   2 -10   3 1507.63   11.36   0
  -3  10  -3  104.26    9.07   0
  -3  10  -3  109.22   14.03   0
   3 -10   3  110.24   11.11   0
   3 -10   3   98.90    8.69   0
  -4  10  -3 1623.23   12.43   0
   4 -10   3 1642.85   14.82   0
  -4  10  -3 1636.39   17.52   0
   5 -10   3 1168.46   14.23   0
  -5  10  -3 1091.63   11.26   0
  -5  10  -3 1141.87   15.80   0
   6 -10   3  139.55    8.60   0
  -6  10  -3  124.04   10.32   0
  -6  10  -3  131.23    8.22   0
   7 -10   3  392.74    9.03   0
  -7  10  -3  379.38   12.23   0
  -7  10  -3  376.86    8.98   0
  -8  10  -3  106.18    8.01   0
  -8  10  -3  112.26   10.84   0
  -9  10  -3   26.25    8.93   0
  -9  10  -3   38.39   10.25   0
  -9  10  -3   32.92    9.62   0
 -10  10  -3   31.20    9.16   0
 -10  10  -3   40.76    7.63   0
 -10  10  -3   34.29   10.04   0
 -11  10  -3   18.75    9.87   0
 -11  10  -3   15.87    9.29   0
 -11  10  -3    9.48    7.85   0
  -7  -9   3   41.84    8.50   0
   7   9  -3   35.25    8.39   0
  -6  -9   3   40.18    8.72   0
   6   9  -3   46.85    8.17   0
  -5  -9   3   48.98    8.99   0
  -5  -9   3   54.39   12.01   0
   5   9  -3   57.86    8.38   0
   4   9  -3   70.23    8.69   0
  -4  -9   3   76.69    8.97   0
  -4  -9   3   88.81   10.79   0
  -3  -9   3   51.65    9.20   0
  -3  -9   3   44.67    9.53   0
   3   9  -3   40.37    9.06   0
   2   9  -3   19.07    9.71   0
  -2  -9   3    7.64   10.14   0
  -2  -9   3   11.46    9.79   0
   1   9  -3  164.10   12.61   0
   1   9  -3  171.56   10.55   0
  -1  -9   3  174.47   11.08   0
  -1  -9   3  170.09   10.79   0
   0   9  -3  356.34   13.31   0
   0  -9   3  335.05   13.70   0
   0  -9   3  334.84   11.71   0
   0   9  -3  342.03   13.01   0
  -1   9  -3 2410.45   16.21   0
   1  -9   3 2438.76   17.20   0
  -1   9  -3 2341.03   15.26   0
   1  -9   3 2462.73   14.72   0
  -2   9  -3  390.40   10.11   0
   2  -9   3  404.88   12.33   0
  -2   9  -3  387.75   12.43   0
   2  -9   3  409.45    9.68   0
   3  -9   3  108.66   13.22   0
  -3   9  -3  113.99    9.29   0
  -3   9  -3  122.50   14.08   0
   3  -9   3  119.88    8.89   0
   4  -9   3  852.86   10.45   0
  -4   9  -3  843.53   15.50   0
  -4   9  -3  848.80   10.40   0
   4  -9   3  839.28   12.01   0
   5  -9   3 1163.85   13.88   0
  -5   9  -3 1141.24   11.33   0
  -5   9  -3 1109.18   15.78   0
  -6   9  -3  148.94    9.79   0
  -6   9  -3  158.03    8.46   0
   6  -9   3  143.43    8.39   0
  -7   9  -3   52.21    8.13   0
   7  -9   3   59.47    9.56   0
  -7   9  -3   57.79   11.43   0
  -8   9  -3   45.53    7.56   0
  -8   9  -3   39.21    7.65   0
  -8   9  -3   51.19   10.27   0
  -9   9  -3  630.55    9.47   0
  -9   9  -3  559.45   10.92   0
  -9   9  -3  620.12   11.96   0
 -10   9  -3   63.89    9.48   0
 -10   9  -3   54.04    7.72   0
 -10   9  -3   77.09    7.99   0
 -11   9  -3   -1.96   10.01   0
 -11   9  -3    3.28    9.52   0
 -11   9  -3    4.43    7.43   0
  -7  -8   3  108.55    8.94   0
   7   8  -3  128.46    8.34   0
  -6  -8   3   97.55    8.66   0
   6   8  -3   92.69    8.47   0
   5   8  -3  157.51    8.77   0
  -5  -8   3  149.39    9.19   0
  -5  -8   3  144.64   11.75   0
  -4  -8   3   25.01    9.53   0
  -4  -8   3   43.16   11.14   0
   4   8  -3   58.01    9.22   0
  -3  -8   3  398.64   11.44   0
  -3  -8   3  388.25   11.10   0
   3   8  -3  381.59   10.60   0
  -2  -8   3   51.18   10.67   0
  -2  -8   3   57.38    8.26   0
   2   8  -3   30.21   10.16   0
   1   8  -3  321.13   11.06   0
   1   8  -3  390.88   13.91   0
  -1  -8   3  362.79   10.18   0
  -1  -8   3  339.65   13.51   0
   0   8  -3  226.74   11.43   0
   0   8  -3  223.57   10.38   0
   0  -8   3  228.33   11.14   0
   0  -8   3  230.35   12.09   0
   1  -8   3 2271.10   14.93   0
  -1   8  -3 2159.25   15.35   0
  -1   8  -3 2160.14   16.19   0
   1  -8   3 2270.62   16.87   0
   2  -8   3   51.19   11.10   0
  -2   8  -3   55.36    9.34   0
   2  -8   3   70.88   14.03   0
  -2   8  -3   52.69   10.67   0
   3  -8   3   34.00    9.17   0
   3  -8   3   23.77   11.74   0
  -3   8  -3   22.79   12.19   0
  -3   8  -3   53.71   11.53   0
  -4   8  -3   17.99   10.77   0
   4  -8   3   32.41    8.74   0
  -4   8  -3   18.16    8.99   0
   4  -8   3   34.92   11.38   0
  -5   8  -3  643.90   14.45   0
  -5   8  -3  670.61   10.08   0
   5  -8   3  701.78   11.11   0
   6  -8   3   45.79    8.09   0
  -6   8  -3   43.72    9.31   0
  -6   8  -3   50.25    7.89   0
  -7   8  -3  526.48   12.20   0
  -7   8  -3  536.83    9.83   0
  -8   8  -3   48.21    9.22   0
  -8   8  -3   25.12    9.57   0
  -8   8  -3   17.67    9.27   0
  -9   8  -3   46.00    7.63   0
  -9   8  -3   53.99    9.26   0
  -9   8  -3   49.20    8.92   0
 -10   8  -3  -17.15    9.10   0
 -10   8  -3    3.18    9.22   0
 -10   8  -3    9.78    9.55   0
 -11   8  -3    2.92    7.57   0
 -11   8  -3    7.19    7.85   0
 -11   8  -3    6.99    9.77   0
   8   7  -3   28.06    8.20   0
  -8  -7   3    9.96   10.50   0
   7   7  -3    6.94    8.64   0
  -7  -7   3   11.43   10.47   0
   6   7  -3  104.36    8.35   0
  -6  -7   3  105.05    8.67   0
  -6  -7   3  114.98   14.12   0
  -5  -7   3  557.74   14.43   0
   5   7  -3  674.05   10.68   0
  -5  -7   3  527.37   10.64   0
  -4  -7   3  726.58   13.25   0
  -4  -7   3  687.87   11.55   0
   4   7  -3  729.92   10.80   0
  -3  -7   3  229.16   11.68   0
  -3  -7   3  213.41   10.78   0
   3   7  -3  198.16   10.17   0
  -2  -7   3   49.27   10.74   0
   2   7  -3   49.47   10.11   0
  -2  -7   3   44.04    9.06   0
   1   7  -3  478.41   11.70   0
   1   7  -3  460.65   12.31   0
  -1  -7   3  586.70   12.62   0
  -1  -7   3  476.02   12.69   0
   0   7  -3   72.83   12.17   0
   0   7  -3   71.33   11.50   0
   0  -7   3   77.92    9.10   0
   0  -7   3   83.23   12.12   0
   1  -7   3   23.88   14.55   0
   1  -7   3    3.28    9.17   0
  -1   7  -3   17.05   11.58   0
  -1   7  -3    4.63    9.86   0
  -2   7  -3  167.43   10.26   0
  -2   7  -3  183.70   12.75   0
   2  -7   3  178.85   12.77   0
   2  -7   3  178.64    9.55   0
   3  -7   3 2150.76   14.84   0
  -3   7  -3 2007.28   14.77   0
   3  -7   3 1958.56   19.19   0
  -3   7  -3 2017.11   20.53   0
   4  -7   3  997.50   11.55   0
   4  -7   3  927.83   15.15   0
  -4   7  -3  918.50   16.87   0
  -4   7  -3  926.81   11.44   0
  -5   7  -3  121.10    8.97   0
  -5   7  -3  116.56   12.75   0
   5  -7   3  127.31   10.84   0
   6  -7   3  136.81   10.23   0
  -6   7  -3  121.96   10.90   0
  -6   7  -3  130.90    8.22   0
  -7   7  -3  449.77   11.35   0
  -7   7  -3  452.36    9.42   0
  -7   7  -3  436.30   11.27   0
  -8   7  -3  408.11   10.79   0
  -8   7  -3  386.37    9.01   0
  -8   7  -3  404.81   10.21   0
  -9   7  -3   21.12    8.83   0
  -9   7  -3   14.85    8.95   0
  -9   7  -3   15.47    7.33   0
 -10   7  -3  102.40   10.02   0
 -10   7  -3   90.90    9.60   0
 -10   7  -3   93.58    9.18   0
 -11   7  -3   89.87    9.71   0
 -11   7  -3   86.20    9.79   0
 -11   7  -3  113.31    8.04   0
  -8  -6   3   38.31    8.32   0
   8   6  -3   33.65   10.03   0
  -7  -6   3  104.40    8.51   0
   7   6  -3   85.84    8.64   0
   6   6  -3    7.48    8.23   0
  -6  -6   3   29.08    8.62   0
  -6  -6   3    9.20   13.58   0
  -5  -6   3   30.88    8.96   0
   5   6  -3   51.03   10.55   0
  -5  -6   3   32.53   12.16   0
   4   6  -3   62.42    9.60   0
  -4  -6   3   59.78    9.95   0
  -4  -6   3   62.38   12.58   0
  -3  -6   3    5.84   10.41   0
  -3  -6   3    5.78   11.07   0
   3   6  -3    8.78    9.99   0
   2   6  -3   21.80   10.29   0
  -2  -6   3    8.59    9.84   0
  -2  -6   3  -11.41   10.87   0
   1   6  -3   86.39   11.25   0
  -1  -6   3  145.05   12.07   0
  -1  -6   3   85.63    9.52   0
   1   6  -3  127.37   11.48   0
   0   6  -3 2217.59   18.05   0
   0   6  -3 2449.28   21.19   0
   0  -6   3 2254.97   17.29   0
   0  -6   3 2290.74   20.33   0
  -1   6  -3 1015.91   17.21   0
  -1   6  -3  994.14   14.65   0
   1  -6   3 1006.88   14.19   0
   1  -6   3 1023.88   20.70   0
   2  -6   3  107.52   12.77   0
   2  -6   3  118.61    9.97   0
  -2   6  -3  101.36   10.41   0
  -2   6  -3  111.80   12.93   0
  -3   6  -3  746.87   12.12   0
   3  -6   3  714.11   13.77   0
   3  -6   3  770.77   11.92   0
  -3   6  -3  752.72   17.33   0
  -4   6  -3  178.97   11.10   0
   4  -6   3  193.94   10.00   0
  -4   6  -3  169.02    9.56   0
   4  -6   3  186.37   11.99   0
  -5   6  -3   21.37   11.67   0
  -5   6  -3   -0.11    8.46   0
   5  -6   3    7.00   10.43   0
  -6   6  -3  167.84   10.41   0
  -6   6  -3  186.98    9.30   0
  -6   6  -3  182.43   10.61   0
  -7   6  -3   62.63    9.79   0
  -7   6  -3   61.08    7.84   0
  -7   6  -3   52.36    9.91   0
  -8   6  -3  614.70    9.82   0
  -8   6  -3  630.03    9.78   0
  -8   6  -3  569.47   11.17   0
  -9   6  -3  148.51    9.30   0
  -9   6  -3  141.09    9.29   0
  -9   6  -3  145.82    9.58   0
 -10   6  -3   42.57    9.63   0
 -10   6  -3   51.56    7.68   0
 -10   6  -3   51.88    9.44   0
 -11   6  -3   88.44    8.04   0
 -11   6  -3   94.13    9.78   0
 -11   6  -3   91.57    7.94   0
  -9  -5   3   32.33    8.54   0
   9   5  -3   40.88    8.25   0
  -8  -5   3  122.26    8.80   0
   8   5  -3  120.02    8.79   0
   7   5  -3   81.59    8.30   0
  -7  -5   3   90.43    8.49   0
  -7  -5   3   98.42   15.66   0
   6   5  -3   15.23    8.14   0
  -6  -5   3   24.69   10.31   0
  -6  -5   3    6.49   12.76   0
   5   5  -3  122.98    9.31   0
  -5  -5   3  114.66    9.65   0
  -5  -5   3  138.23   12.97   0
  -4  -5   3 1431.03   17.43   0
  -4  -5   3 1386.97   12.58   0
   4   5  -3 1433.69   12.79   0
  -3  -5   3 1663.64   14.82   0
   3   5  -3 1738.53   16.71   0
  -3  -5   3 1756.61   18.65   0
  -2  -5   3 2628.32   21.12   0
   2   5  -3 2657.71   17.14   0
  -2  -5   3 2589.15   17.64   0
   1   5  -3  123.48   13.21   0
  -1  -5   3  130.20   11.32   0
  -1  -5   3  118.77   13.31   0
   0  -5   3   14.24   12.00   0
   0   5  -3   14.29   12.86   0
   0   5  -3   16.17   17.05   0
   0  -5   3   34.05   15.05   0
  -1   5  -3  930.38   15.72   0
   1  -5   3  971.53   19.27   0
  -1   5  -3  981.61   21.19   0
   1  -5   3  966.28   15.33   0
  -2   5  -3  237.06   12.87   0
   2  -5   3  180.08   17.55   0
  -2   5  -3  222.54   18.13   0
   2  -5   3  239.68   12.57   0
   3  -5   3    9.69   12.66   0
  -3   5  -3    0.91   10.92   0
  -3   5  -3   -0.63   13.70   0
   3  -5   3    8.59   10.74   0
  -4   5  -3  436.52   13.76   0
  -4   5  -3  482.58   11.13   0
   4  -5   3  482.04   11.18   0
   4  -5   3  472.51   13.29   0
  -5   5  -3   79.14   11.60   0
  -5   5  -3   85.45    8.80   0
  -5   5  -3   78.99   11.35   0
  -6   5  -3  106.30    8.52   0
  -6   5  -3  119.27   10.20   0
  -6   5  -3  107.65   10.31   0
  -7   5  -3    4.21    9.78   0
  -7   5  -3    1.66    9.37   0
  -7   5  -3    3.24    9.33   0
  -8   5  -3   11.34    9.34   0
  -8   5  -3   -7.34    7.38   0
  -8   5  -3   12.08    7.22   0
  -9   5  -3   -0.71    7.54   0
  -9   5  -3    3.10    7.58   0
  -9   5  -3    9.23    8.99   0
 -10   5  -3   99.52    7.55   0
 -10   5  -3   87.47    9.58   0
 -10   5  -3   90.43    9.61   0
 -11   5  -3   39.47    8.37   0
 -11   5  -3   43.22   10.01   0
 -11   5  -3   37.88    9.53   0
  -9  -4   3   37.28    8.38   0
   9   4  -3   20.19    8.30   0
  -8  -4   3   16.75   17.98   0
  -8  -4   3    9.78    8.29   0
  -8  -4   3   11.70   16.95   0
   8   4  -3   28.40    8.12   0
  -7  -4   3   12.65   13.44   0
   7   4  -3   14.94   10.05   0
  -7  -4   3   23.53    8.46   0
  -6  -4   3  353.58    9.61   0
  -6  -4   3  342.65   14.56   0
   6   4  -3  343.02    9.30   0
  -5  -4   3   27.98    9.53   0
  -5  -4   3   16.28   11.65   0
   5   4  -3   17.48    9.15   0
  -4  -4   3  404.17   11.04   0
   4   4  -3  420.51   10.94   0
  -4  -4   3  410.41   13.45   0
  -3  -4   3   35.03   10.81   0
   3   4  -3   36.74   10.25   0
  -3  -4   3   23.36   12.82   0
  -2  -4   3 1186.45   14.48   0
   2   4  -3 1214.81   14.42   0
  -2  -4   3 1169.00   15.97   0
   1   4  -3  322.05   15.21   0
  -1  -4   3  331.33   15.37   0
  -1  -4   3  298.14   13.80   0
   0   4  -3 1237.60   19.03   0
   0  -4   3 1277.32   18.79   0
   0  -4   3 1415.30   24.37   0
   0   4  -3 1267.37   19.97   0
  -1   4  -3  962.37   23.76   0
   1  -4   3 1000.73   18.11   0
   1  -4   3 1017.98   24.71   0
  -1   4  -3  927.01   18.41   0
   2  -4   3 2513.30   20.47   0
   2  -4   3 2299.73   27.60   0
  -2   4  -3 2414.69   28.62   0
  -2   4  -3 2386.89   20.42   0
  -3   4  -3  656.26   13.20   0
   3  -4   3  678.23   17.54   0
  -3   4  -3  635.86   16.06   0
   3  -4   3  701.72   13.82   0
   4  -4   3   14.70    9.65   0
  -4   4  -3   73.45   11.57   0
  -4   4  -3    6.57    9.31   0
  -4   4  -3    6.61   11.13   0
  -5   4  -3  600.34   12.55   0
  -5   4  -3  530.91   13.14   0
  -5   4  -3  580.77   13.55   0
  -6   4  -3  560.61   12.09   0
  -6   4  -3  611.23   10.41   0
  -6   4  -3  585.91   10.48   0
  -7   4  -3 1151.05   12.23   0
  -7   4  -3 1243.41   13.40   0
  -7   4  -3 1210.82   12.42   0
  -8   4  -3   13.07    8.89   0
  -8   4  -3   12.01    8.86   0
  -8   4  -3   20.00    9.32   0
  -9   4  -3   11.04    6.89   0
  -9   4  -3    2.13    9.46   0
  -9   4  -3    6.67    9.28   0
 -10   4  -3   -4.23    7.50   0
 -10   4  -3   -2.17    8.55   0
 -10   4  -3   -5.43    9.64   0
 -11   4  -3   32.52    8.43   0
 -11   4  -3   24.35    9.07   0
 -11   4  -3   24.88   11.66   0
 -10  -3   3   51.51   10.34   0
  -9  -3   3   48.57    8.28   0
  -9  -3   3   55.41   18.66   0
   9   3  -3   47.10    8.17   0
  -9  -3   3   55.15   20.54   0
  -8  -3   3  229.19    9.06   0
   8   3  -3  253.79    9.04   0
  -7  -3   3   -6.12   10.43   0
   7   3  -3   12.53    8.46   0
  -6  -3   3   80.09    9.47   0
   6   3  -3   81.49    9.16   0
   5   3  -3   87.46    9.05   0
  -5  -3   3   82.67    9.55   0
   4   3  -3  298.95   11.00   0
  -4  -3   3  284.15   10.89   0
   3   3  -3   16.35    9.85   0
  -3  -3   3   17.94   10.13   0
  -2  -3   3 1232.00   16.63   0
   2   3  -3 1296.64   16.61   0
   1   3  -3  433.44   19.36   0
  -1  -3   3  451.14   16.60   0
  -1  -3   3  445.25   20.12   0
   0   3  -3 9342.88   39.68   0
  -1   3  -3   24.98   18.07   0
   1  -3   3  111.42   25.55   0
  -1   3  -3   17.96   24.19   0
   1  -3   3    5.86   17.35   0
   2  -3   3  119.46   20.06   0
   2  -3   3  115.69   14.19   0
  -2   3  -3  122.41   21.14   0
  -2   3  -3  114.15   13.97   0
  -3   3  -3   84.81   11.14   0
  -3   3  -3   81.97   12.23   0
   3  -3   3   88.44   11.50   0
  -3   3  -3   76.40   12.28   0
  -4   3  -3  498.15   14.10   0
  -4   3  -3  531.25   13.07   0
  -4   3  -3  556.58   12.38   0
  -5   3  -3  291.81   10.57   0
  -5   3  -3  305.78   10.44   0
  -5   3  -3  321.40   10.51   0
  -6   3  -3  202.98   10.76   0
  -6   3  -3  201.43   10.24   0
  -6   3  -3  188.83   11.13   0
  -7   3  -3  821.42   13.16   0
  -7   3  -3  881.87   10.89   0
  -7   3  -3  799.88   11.18   0
  -8   3  -3  141.96   10.15   0
  -8   3  -3  148.25   11.40   0
  -8   3  -3  171.29    7.92   0
  -9   3  -3  192.75   10.45   0
  -9   3  -3  212.60   11.98   0
  -9   3  -3  221.84    8.01   0
 -10   3  -3   12.22   11.39   0
 -10   3  -3   22.01    9.63   0
 -10   3  -3   19.55    7.16   0
 -11   3  -3   16.32   12.99   0
 -11   3  -3   18.26    9.24   0
 -11   3  -3    5.25    8.53   0
 -10  -2   3    3.22   17.68   0
 -10  -2   3    7.85    8.02   0
 -10  -2   3    2.16   18.87   0
  -9  -2   3   10.18   11.95   0
  -9  -2   3    7.71    8.31   0
   9   2  -3   -3.54    8.16   0
  -8  -2   3   14.60    8.24   0
   8   2  -3   43.22    8.13   0
  -7  -2   3   -2.88   10.24   0
   7   2  -3   20.81    8.14   0
  -6  -2   3  169.84    9.59   0
   6   2  -3  171.52    8.66   0
   5   2  -3  535.60   10.55   0
  -5  -2   3  541.51   10.67   0
   4   2  -3  411.46   12.73   0
  -4  -2   3  416.56   10.99   0
   3   2  -3 2780.06   17.67   0
  -3  -2   3 2776.75   17.89   0
  -2  -2   3  774.60   17.14   0
   2   2  -3  788.65   16.86   0
  -1  -2   3 1269.80   21.46   0
   1   2  -3 1292.56   24.60   0
  -2   2  -3 1222.75   28.04   0
  -2   2  -3 1271.03   19.70   0
   2  -2   3 1387.65   20.71   0
  -2   2  -3 1401.94   30.36   0
   3  -2   3   75.66   13.46   0
  -3   2  -3   69.55   12.71   0
  -3   2  -3   71.03   12.22   0
  -4   2  -3  828.30   13.28   0
   4  -2   3  901.11   15.37   0
  -4   2  -3  889.85   15.03   0
  -5   2  -3   14.85   14.11   0
  -5   2  -3  222.36   12.13   0
   5  -2   3  294.50   12.08   0
  -6   2  -3 1341.33   13.05   0
  -6   2  -3 1416.25   16.45   0
  -7   2  -3    3.82   10.07   0
  -7   2  -3    6.81   10.49   0
  -8   2  -3   86.81   11.60   0
  -8   2  -3   83.53    8.68   0
  -8   2  -3   97.54    7.88   0
  -9   2  -3  182.38    9.51   0
  -9   2  -3  173.44    8.82   0
  -9   2  -3  177.79   12.37   0
 -10   2  -3  137.49   10.30   0
 -10   2  -3  143.06   15.25   0
 -10   2  -3  132.16    9.50   0
 -10  -1   3   -2.19    7.64   0
 -10  -1   3    7.07   12.06   0
 -10  -1   3   -0.12    7.89   0
  -9  -1   3   51.79   10.11   0
  -9  -1   3   76.25   10.75   0
  -8  -1   3   -7.43    8.50   0
  -7  -1   3  490.96    9.96   0
   7   1  -3  488.29    9.82   0
  -6  -1   3    2.89    8.49   0
   6   1  -3   10.81    8.35   0
  -5  -1   3  229.75   10.13   0
   5   1  -3  241.17    9.99   0
  -4  -1   3   46.02   12.17   0
   4   1  -3   45.82    9.85   0
   3   1  -3  362.44   13.23   0
  -3  -1   3  359.58   13.26   0
   2   1  -3 5190.81   28.99   0
  -2  -1   3 5068.47   28.82   0
  -1  -1   3  162.77   17.76   0
   1   1  -3  167.50   18.12   0
   0  -1   3    4.13   23.47   0
   0  -1   3    7.65   23.53   0
   1  -1   3 4628.23   40.43   0
   2  -1   3 4113.58   34.00   0
   2  -1   3 3941.70   36.01   0
  -2   1  -3 3715.79   33.64   0
  -2   1  -3 3761.69   32.47   0
  -3   1  -3   34.96   13.71   0
   3  -1   3   37.65   13.21   0
  -3   1  -3   33.44   12.33   0
   3  -1   3   34.81   11.36   0
  -4   1  -3   25.58    9.50   0
   4  -1   3   80.72   12.19   0
  -4   1  -3   20.90   13.98   0
  -5   1  -3 1573.45   20.02   0
   5  -1   3 1561.30   14.49   0
  -5   1  -3 1528.44   14.69   0
  -6   1  -3 1606.65   20.08   0
  -6   1  -3 1603.37   13.71   0
   6  -1   3 1566.91   15.30   0
  -7   1  -3  219.72   15.11   0
   7  -1   3  199.73   10.06   0
  -7   1  -3  241.31   10.05   0
  -8   1  -3  380.43   15.60   0
  -8   1  -3  362.97    9.57   0
  -9   1  -3    5.76    9.88   0
 -10   1  -3   36.17   10.39   0
 -10   1  -3   24.54    7.55   0
 -10   0   3   39.53    9.76   0
 -10   0   3   40.92    7.86   0
 -10   0   3   38.78   10.92   0
  -9   0   3   33.19    7.92   0
  -9   0   3   31.66   10.55   0
  -9   0   3   25.65    7.55   0
  -8   0   3   16.07    8.25   0
  -8   0   3   22.06    9.52   0
  -7   0   3   43.58   10.81   0
  -6   0   3  304.30   11.31   0
  -5   0   3 1643.26   13.62   0
   5   0  -3 1681.94   13.69   0
  -4   0   3 1383.99   14.45   0
   4   0  -3 1446.10   14.62   0
  -3   0   3 1694.67   17.64   0
  -2   0   3 4506.36   28.50   0
  -2   0   3 5167.15   29.58   0
  -1   0   3   31.93   17.26   0
   1   0  -3   33.03   17.84   0
   0   0  -3  764.19   28.57   0
   0   0   3  720.70   28.84   0
   1   0   3   40.50   21.21   0
  -1   0  -3   47.94   24.62   0
   2   0   3 2277.30   26.16   0
  -2   0  -3 2257.60   23.87   0
   2   0   3 2391.35   34.87   0
  -3   0  -3  384.22   12.89   0
   3   0   3  430.41   15.30   0
  -4   0  -3 2058.81   18.41   0
  -4   0  -3 1952.92   28.23   0
   4   0   3 1967.43   16.26   0
   5   0   3    5.79   10.71   0
  -5   0  -3   10.90   10.01   0
  -5   0  -3    3.07   15.72   0
  -6   0  -3  124.00   10.36   0
   6   0   3  116.13   11.80   0
  -6   0  -3  113.81   17.30   0
  -7   0  -3  177.58   11.13   0
   7   0   3  167.22    8.99   0
   8   0   3   47.34    8.12   0
  -8   0  -3   61.46   10.38   0
   9   0   3   15.71    9.65   0
  -9   0  -3   -5.68   10.14   0
 -10   0  -3   18.49    8.93   0
 -11   1   3    4.22   10.98   0
 -11   1   3   14.45    7.81   0
 -11   1   3   10.25    7.97   0
 -10   1   3   10.71    8.19   0
 -10   1   3   25.63    7.96   0
 -10   1   3   42.27   10.75   0
  -9   1   3   55.42    9.21   0
  -9   1   3   37.90    8.25   0
  -9   1   3   51.54    7.74   0
  -8   1   3  537.71    9.55   0
  -8   1   3  622.14    9.74   0
  -7   1   3   26.17   10.15   0
  -7   1   3   13.39    7.80   0
  -6   1   3  410.74   11.66   0
  -6   1   3  396.98   11.62   0
  -5   1   3   11.60    8.67   0
  -5   1   3   15.17    8.95   0
  -4   1   3 2359.91   17.35   0
  -4   1   3 2894.70   18.11   0
  -3   1   3  926.54   15.68   0
  -3   1   3  828.64   15.50   0
   2  -1  -3  931.55   22.73   0
  -2   1   3  932.51   19.65   0
   1  -1  -3 6814.08   36.94   0
  -1   1   3 6737.08   37.05   0
   0  -1  -3 1429.87   25.87   0
   0   1   3 1428.23   26.73   0
   1   1   3 3013.89   32.73   0
  -1  -1  -3 2885.91   28.90   0
   2   1   3   12.60   17.64   0
   2   1   3    9.67   28.55   0
  -2  -1  -3   16.33   14.64   0
   3   1   3  356.61   13.36   0
  -3  -1  -3  372.05   12.91   0
   4   1   3   10.54    9.67   0
  -4  -1  -3   16.25    9.67   0
   5   1   3  854.44   12.00   0
  -5  -1  -3  868.57   12.58   0
   6   1   3  225.42   11.65   0
  -6  -1  -3  239.61   10.68   0
  -7  -1  -3   59.53    8.77   0
   7   1   3   47.97    8.31   0
  -8  -1  -3  220.40   10.97   0
   8   1   3  196.23    8.76   0
   9   1   3   65.21    8.12   0
  -9  -1  -3   67.37   10.43   0
 -10  -1  -3   19.63    9.07   0
  10   1   3    1.78    8.20   0
 -11   2   3   12.03    7.35   0
 -11   2   3   30.58    8.01   0
 -11   2   3   18.40    9.34   0
 -10   2   3    7.32    9.04   0
 -10   2   3    3.24    7.99   0
 -10   2   3   -6.93    7.87   0
  -9   2   3   59.88    9.14   0
  -9   2   3   64.66    9.13   0
  -9   2   3   60.02    8.14   0
  -8   2   3  312.05   10.41   0
  -8   2   3  260.56   10.85   0
  -7   2   3   73.22    8.34   0
  -7   2   3   74.06    7.98   0
  -6   2   3    5.84    8.82   0
  -6   2   3   21.94    8.45   0
  -5   2   3  113.01    9.50   0
  -5   2   3  128.15   11.42   0
  -4   2   3  817.09   15.02   0
  -3   2   3  284.69   13.93   0
   3  -2  -3  298.19   13.45   0
  -2   2   3  813.15   19.18   0
   2  -2  -3  846.03   18.61   0
  -1   2   3 1111.25   22.32   0
   1  -2  -3  480.09   19.61   0
   0  -2  -3   55.13   18.23   0
   0   2   3   56.47   23.68   0
  -1  -2  -3  664.16   19.53   0
   1   2   3  685.18   23.45   0
   2   2   3  381.53   17.58   0
  -2  -2  -3  370.59   14.87   0
   3   2   3 1968.71   16.61   0
  -3  -2  -3 1890.47   16.74   0
  -4  -2  -3 1587.60   16.18   0
   4   2   3 1624.24   15.97   0
   5   2   3   27.82   11.81   0
  -5  -2  -3   27.74   10.38   0
  -6  -2  -3   54.92    9.57   0
   6   2   3   37.91   10.82   0
  -7  -2  -3  157.57    9.07   0
   7   2   3  145.08    8.72   0
   8   2   3   40.71    8.39   0
  -8  -2  -3   56.90   10.43   0
  -9  -2  -3   51.20    8.43   0
   9   2   3   62.32    8.57   0
 -11   3   3  133.46    8.32   0
 -11   3   3  138.03    9.81   0
 -11   3   3  134.72    8.67   0
 -10   3   3  224.44    8.13   0
 -10   3   3  231.70    9.82   0
 -10   3   3  254.80    8.09   0
  -9   3   3  176.93    8.63   0
  -9   3   3  178.13   10.08   0
  -9   3   3  195.89    7.77   0
  -8   3   3    9.73    8.07   0
  -8   3   3   29.17    7.90   0
  -7   3   3  417.06    8.97   0
  -7   3   3  371.98    9.18   0
  -6   3   3  219.23    9.10   0
  -6   3   3  196.56    9.23   0
  -5   3   3 2949.17   16.43   0
   4  -3  -3   55.96   10.46   0
  -4   3   3   32.30   10.63   0
  -3   3   3  139.44   12.56   0
   3  -3  -3  149.96   12.44   0
   2  -3  -3  199.14   15.08   0
  -2   3   3  166.60   15.57   0
  -1  -3  -3  334.03   15.88   0
   1   3   3  348.42   15.81   0
   2   3   3   49.79   18.71   0
  -2  -3  -3   52.24   12.75   0
   2   3   3   53.78   15.67   0
   3   3   3  586.25   11.78   0
  -3  -3  -3  572.34   12.46   0
   4   3   3  137.33   10.57   0
  -4  -3  -3  120.68   11.12   0
   5   3   3   30.45    9.57   0
  -5  -3  -3   52.53    9.70   0
  -6  -3  -3   18.62    9.56   0
   6   3   3    3.42   11.23   0
  -7  -3  -3  318.41    9.74   0
   7   3   3  320.13    9.11   0
  -8  -3  -3  233.11    9.06   0
   8   3   3  218.41    9.10   0
  -9  -3  -3   27.07   10.44   0
   9   3   3   14.57    8.00   0
 -11   4   3  134.59    8.20   0
 -11   4   3  123.63    9.69   0
 -11   4   3  125.54    8.25   0
 -10   4   3   65.88    7.91   0
 -10   4   3   85.98    7.49   0
 -10   4   3   87.99    8.82   0
  -9   4   3  478.99    9.04   0
  -9   4   3  540.85    9.15   0
  -9   4   3  515.99    8.92   0
  -8   4   3  128.33    7.73   0
  -8   4   3  109.34    8.46   0
  -8   4   3  140.79    8.36   0
  -7   4   3  564.23    9.51   0
  -7   4   3  508.75    9.88   0
  -6   4   3   58.87   10.71   0
  -6   4   3   47.74    8.66   0
  -5   4   3 3693.00   17.77   0
   5  -4  -3 4061.13   18.40   0
  -4   4   3  791.80   12.50   0
   4  -4  -3  820.92   12.28   0
   3  -4  -3  143.63   12.17   0
  -3   4   3  145.40   12.60   0
  -2   4   3  762.75   16.68   0
   2  -4  -3  785.54   16.00   0
   1  -4  -3  371.21   15.92   0
  -1   4   3  350.29   16.96   0
   0  -4  -3  399.40   15.46   0
   0   4   3  402.47   18.85   0
   1   4   3   51.85   13.51   0
  -1  -4  -3   37.66   13.21   0
   1   4   3   45.61   11.99   0
   2   4   3   37.78   11.76   0
   2   4   3   60.34   15.52   0
  -2  -4  -3   62.56   11.58   0
   3   4   3   29.71   10.68   0
  -3  -4  -3   31.50   10.63   0
  -4  -4  -3  132.78   10.37   0
   4   4   3  151.12    9.58   0
   5   4   3  101.89    9.77   0
  -5  -4  -3   99.01    9.96   0
   6   4   3  160.75    9.22   0
  -6  -4  -3  163.19    9.67   0
   7   4   3  257.51    9.24   0
  -7  -4  -3  271.44    9.72   0
  -8  -4  -3   -5.61    8.64   0
   8   4   3   13.60    8.26   0
 -11   5   3  187.44    8.49   0
 -11   5   3  202.44    8.54   0
 -11   5   3  192.05    9.56   0
 -10   5   3   39.28    7.78   0
 -10   5   3   71.27    7.95   0
 -10   5   3   69.82    7.03   0
  -9   5   3  268.90    7.88   0
  -9   5   3  251.03    8.46   0
  -9   5   3  268.49    8.35   0
  -8   5   3  178.37   10.17   0
  -8   5   3  152.66    8.51   0
  -8   5   3  187.83    9.51   0
  -7   5   3 1068.17   11.14   0
  -7   5   3 1031.70   11.11   0
   6  -5  -3  469.60    9.68   0
  -6   5   3  439.36   11.55   0
   5  -5  -3  193.66    9.28   0
  -5   5   3  189.88    9.92   0
   4  -5  -3  391.92   10.91   0
  -4   5   3  345.81   11.22   0
  -3   5   3 2361.39   17.61   0
   3  -5  -3 2548.87   17.56   0
  -2   5   3 2180.65   18.00   0
   2  -5  -3 2278.59   17.53   0
  -1   5   3 1036.12   16.03   0
   1  -5  -3 1055.33   15.18   0
   0   5   3 1661.34   17.39   0
   0   5   3 1591.07   17.75   0
   0  -5  -3 1735.10   17.00   0
   1   5   3 1047.76   16.73   0
  -1  -5  -3 1056.29   14.19   0
   1   5   3 1065.18   16.38   0
  -2  -5  -3   22.06   10.79   0
   2   5   3    8.20   10.94   0
   2   5   3   18.07   12.88   0
   3   5   3 1709.73   14.30   0
  -3  -5  -3 1671.40   14.02   0
   4   5   3   94.90    9.83   0
  -4  -5  -3   92.73    9.91   0
   5   5   3   82.35   11.63   0
  -5  -5  -3  163.44   10.02   0
   6   5   3   30.23    8.71   0
  -6  -5  -3    8.40    9.03   0
  -7  -5  -3   31.27    9.10   0
   7   5   3   28.06    8.51   0
  -8  -5  -3   45.51    8.92   0
   8   5   3   27.01    8.44   0
 -11   6   3   54.50    7.90   0
 -11   6   3   60.44    8.03   0
 -11   6   3   66.57    8.88   0
 -10   6   3  247.40    8.38   0
 -10   6   3  267.75    7.81   0
 -10   6   3  220.96    8.55   0
  -9   6   3    2.63    7.29   0
  -9   6   3   -6.31    6.99   0
  -9   6   3   11.14    6.99   0
  -8   6   3  456.92   10.28   0
  -8   6   3  425.93    9.33   0
  -8   6   3  412.49    9.36   0
  -7   6   3   11.16    8.13   0
  -7   6   3   12.30    7.43   0
   7  -6  -3   19.21    7.81   0
  -6   6   3 1677.53   13.07   0
   6  -6  -3 1811.34   13.02   0
   5  -6  -3  105.51    8.74   0
  -5   6   3  101.71   11.25   0
  -4   6   3  967.77   14.47   0
   4  -6  -3 1050.54   12.42   0
   3  -6  -3 1150.59   13.65   0
  -3   6   3 1082.54   13.74   0
   2  -6  -3 3591.78   19.32   0
  -2   6   3 3558.41   18.09   0
  -2   6   3 3477.22   19.67   0
   1  -6  -3  146.89   12.13   0
  -1   6   3  146.49    9.62   0
  -1   6   3  131.05   12.88   0
   0  -6  -3 1412.02   15.28   0
   0   6   3 1431.07   16.64   0
   0   6   3 1422.42   15.23   0
   1   6   3 1435.81   17.28   0
  -1  -6  -3 1842.26   15.83   0
   1   6   3 1476.58   16.38   0
   2   6   3 2639.23   24.27   0
  -2  -6  -3 2523.89   16.09   0
   2   6   3 2549.56   16.57   0
   3   6   3  213.73   10.74   0
  -3  -6  -3  188.35   11.26   0
   4   6   3   72.79    9.87   0
  -4  -6  -3   51.45    9.64   0
   5   6   3  247.23   11.55   0
  -5  -6  -3  250.25    9.66   0
  -6  -6  -3  466.28   10.05   0
   6   6   3  494.97   11.89   0
  -7  -6  -3   22.24    8.73   0
   7   6   3   28.77    8.77   0
  -8  -6  -3   32.56    8.83   0
   8   6   3    5.21    8.63   0
 -11   7   3    1.43    8.34   0
 -11   7   3   -0.25    9.62   0
 -11   7   3   -7.79    6.86   0
 -10   7   3   69.56    9.47   0
 -10   7   3   95.10    7.86   0
 -10   7   3   82.02    7.70   0
  -9   7   3   34.86    7.72   0
  -9   7   3   31.55    7.29   0
  -9   7   3   41.99    7.52   0
  -8   7   3  582.09    9.27   0
  -8   7   3  554.32    9.53   0
  -7   7   3  982.13   12.12   0
   7  -7  -3 1004.96   10.90   0
  -7   7   3  914.40   11.13   0
   6  -7  -3  174.62    8.55   0
  -6   7   3  156.01    9.22   0
  -6   7   3  169.54    8.68   0
  -5   7   3   12.91    9.50   0
   5  -7  -3    9.77    8.51   0
  -5   7   3    7.16    8.00   0
   4  -7  -3   74.52    9.84   0
  -4   7   3   77.90   10.29   0
  -4   7   3   86.70    9.05   0
  -3   7   3   23.08   10.65   0
   3  -7  -3    2.61   12.26   0
  -3   7   3   15.53   10.64   0
   2  -7  -3  633.96   12.31   0
  -2   7   3  617.93   12.89   0
  -2   7   3  643.76   10.94   0
   1  -7  -3   18.98   11.26   0
  -1   7   3   10.38   11.57   0
  -1   7   3   14.01    8.59   0
   0  -7  -3   44.04   11.51   0
   0   7   3   59.37   11.79   0
   0   7   3   63.77   11.80   0
   1   7   3    6.43   11.07   0
   1   7   3  -11.90   10.91   0
  -1  -7  -3   29.53   11.00   0
   2   7   3  779.29   16.93   0
   2   7   3  745.43   12.53   0
  -2  -7  -3  728.17   12.30   0
   3   7   3  156.92   10.53   0
  -3  -7  -3  175.56   10.12   0
  -4  -7  -3    4.16    9.23   0
   4   7   3  -10.13    9.05   0
   5   7   3   77.85    8.74   0
  -5  -7  -3   63.46    8.77   0
   6   7   3  271.28    9.54   0
  -6  -7  -3  261.27   11.59   0
  -7  -7  -3  -12.67   10.78   0
   7   7   3    1.42    8.80   0
 -11   8   3   -6.71    7.46   0
 -11   8   3   -1.94    7.92   0
 -11   8   3   10.51    9.03   0
 -10   8   3   -4.47    7.44   0
 -10   8   3    4.94    7.73   0
 -10   8   3   -3.39    7.39   0
  -9   8   3   70.60    8.13   0
  -9   8   3   89.14    7.64   0
  -9   8   3   70.26    7.77   0
   8  -8  -3  285.91    8.70   0
  -8   8   3  273.86    8.44   0
  -8   8   3  263.49   10.70   0
  -7   8   3  222.42    8.32   0
   7  -8  -3  220.72    8.64   0
  -7   8   3  214.35   11.26   0
   6  -8  -3  503.20    9.71   0
  -6   8   3  478.87   11.97   0
  -6   8   3  506.41    9.32   0
  -5   8   3  449.07   10.23   0
   5  -8  -3  478.49    9.73   0
  -5   8   3  468.51    9.01   0
   4  -8  -3   11.64    9.15   0
  -4   8   3   -3.50   10.00   0
  -4   8   3   23.13    8.37   0
  -3   8   3 1267.33   11.86   0
  -3   8   3 1230.37   13.67   0
   3  -8  -3 1261.73   13.38   0
  -2   8   3  406.44   12.30   0
   2  -8  -3  425.79   11.27   0
  -2   8   3  404.75   10.08   0
   1  -8  -3   24.99   10.63   0
  -1   8   3   18.80   11.09   0
  -1   8   3   51.36   11.00   0
   0  -8  -3  221.58   10.62   0
   0   8   3  207.58   11.11   0
   0   8   3  202.95   11.14   0
   1   8   3  662.60   13.61   0
   1   8   3  535.28   12.29   0
  -1  -8  -3  560.48   12.21   0
   2   8   3  231.20   10.39   0
  -2  -8  -3  229.20   10.51   0
   2   8   3  250.29   12.14   0
   3   8   3   51.61    9.47   0
  -3  -8  -3   58.40   11.31   0
   4   8   3  423.11   10.01   0
  -4  -8  -3  410.02    9.96   0
   5   8   3  144.15    9.09   0
  -5  -8  -3  136.78    9.11   0
  -6  -8  -3    9.31    8.86   0
   6   8   3   28.91    8.76   0
 -11   9   3   90.50    7.73   0
 -11   9   3   77.49    8.52   0
 -11   9   3   68.88    8.02   0
 -10   9   3   -2.77    7.43   0
 -10   9   3   -3.34    7.54   0
 -10   9   3   -7.76    7.81   0
  -9   9   3   12.76    7.47   0
  -9   9   3    6.87    9.92   0
  -8   9   3   -2.42    9.98   0
  -8   9   3    7.45    9.04   0
   8  -9  -3   25.54    9.06   0
   7  -9  -3  382.35    9.20   0
  -7   9   3  377.37    8.23   0
  -7   9   3  337.83   10.00   0
   6  -9  -3  319.35    9.28   0
  -6   9   3  301.75    8.37   0
  -6   9   3  283.51   10.18   0
  -5   9   3  191.46    8.47   0
   5  -9  -3  185.58    9.17   0
  -5   9   3  193.75    9.88   0
  -4   9   3  663.80   12.04   0
   4  -9  -3  695.96   11.03   0
  -4   9   3  675.53   10.04   0
  -3   9   3  215.94    8.14   0
   3  -9  -3  251.39   10.65   0
  -3   9   3  223.74   10.88   0
   2  -9  -3  102.34   10.24   0
  -2   9   3   95.01    8.83   0
  -2   9   3   91.40   11.13   0
  -1   9   3   61.92   11.92   0
   1  -9  -3   68.11   10.59   0
  -1   9   3   67.60   10.78   0
   0  -9  -3  378.09   11.45   0
   0   9   3  396.36   11.80   0
   0   9   3  378.34   11.60   0
   1   9   3  121.28   12.72   0
   1   9   3  113.67   10.81   0
  -1  -9  -3  129.94   10.16   0
   2   9   3  279.67   10.42   0
  -2  -9  -3  266.83   10.33   0
   2   9   3  282.16   12.90   0
   3   9   3  341.87    9.73   0
  -3  -9  -3  307.88    9.82   0
  -4  -9  -3   25.30    8.60   0
   4   9   3   20.27    8.88   0
  -5  -9  -3  139.63    9.49   0
   5   9   3  131.45    9.52   0
   6   9   3   80.27    9.03   0
  -6  -9  -3   52.10    8.96   0
 -11  10   3    2.84    7.66   0
 -11  10   3    6.98    8.30   0
 -11  10   3   20.41    7.61   0
 -10  10   3   -4.03    7.52   0
 -10  10   3   13.43    9.99   0
 -10  10   3   -0.84    7.22   0
  -9  10   3  105.16    7.82   0
   9 -10  -3  111.27    9.44   0
  -9  10   3  104.58    8.69   0
  -8  10   3  117.04    7.56   0
   8 -10  -3  118.62    9.84   0
  -8  10   3  118.14    8.62   0
  -7  10   3   -7.73   10.58   0
   7 -10  -3   11.15    7.97   0
  -7  10   3   36.24    7.48   0
  -6  10   3  780.77    9.69   0
  -6  10   3  714.77   13.39   0
   6 -10  -3  793.44   10.63   0
  -5  10   3  358.24   12.94   0
   5 -10  -3  363.51   11.83   0
  -5  10   3  367.47    8.73   0
   4 -10  -3  117.75    9.67   0
  -4  10   3  137.71    8.28   0
  -4  10   3  126.37   10.35   0
  -3  10   3  861.66   10.23   0
  -3  10   3  803.09   12.23   0
   3 -10  -3  840.11   13.76   0
  -2  10   3   41.83   10.24   0
   2 -10  -3   32.85   10.28   0
  -2  10   3   41.27   10.42   0
  -1  10   3   14.97   10.51   0
  -1  10   3   30.48   10.36   0
   1 -10  -3   10.80    9.98   0
   0 -10  -3  251.91   10.30   0
   0  10   3  272.07    9.55   0
   0  10   3  252.67   10.37   0
  -1 -10  -3   66.58   11.83   0
   1  10   3   67.24   10.41   0
   1  10   3   85.57    9.70   0
  -2 -10  -3   38.15    9.13   0
   2  10   3   63.59   10.36   0
   2  10   3   57.34    8.78   0
   3  10   3   87.03    9.31   0
  -3 -10  -3   78.94    8.94   0
  -4 -10  -3   37.84    8.35   0
   4  10   3   51.03   10.67   0
   5  10   3   34.12    8.91   0
  -5 -10  -3   34.48   10.88   0
 -10  11   3   38.01    7.99   0
 -10  11   3   27.49    8.22   0
  -9  11   3   13.19    8.43   0
   9 -11  -3   -2.99    7.47   0
  -9  11   3   -2.82    7.51   0
   8 -11  -3    3.35    7.76   0
  -8  11   3   -9.32    8.70   0
  -8  11   3    2.14    6.96   0
  -7  11   3  224.12    9.78   0
  -7  11   3  267.91    8.11   0
   7 -11  -3  267.82    8.84   0
   6 -11  -3   72.51    8.43   0
  -6  11   3   86.85    9.73   0
  -6  11   3   73.67    7.66   0
  -5  11   3  615.07   11.49   0
   5 -11  -3  645.30   10.73   0
  -5  11   3  659.91    9.59   0
   4 -11  -3 1527.32   13.00   0
  -4  11   3 1504.27   11.61   0
  -4  11   3 1470.56   15.01   0
  -3  11   3  188.38   10.54   0
  -3  11   3  151.69   10.58   0
   3 -11  -3  319.39   10.05   0
   2 -11  -3    7.93    9.01   0
  -2  11   3   23.91   11.71   0
  -2  11   3   17.39    7.97   0
  -1  11   3  426.21    9.64   0
  -1  11   3  438.31   10.78   0
   1 -11  -3  420.72   10.48   0
   0  11   3   12.17    9.93   0
   0  11   3   33.91    9.62   0
   0 -11  -3    2.86    9.33   0
   1  11   3  161.51   10.92   0
  -1 -11  -3  159.47    9.40   0
   1  11   3  134.85    9.61   0
  -2 -11  -3  -13.78    8.80   0
   2  11   3   -0.38   10.44   0
   2  11   3   -8.25    8.76   0
  -3 -11  -3    5.55    8.61   0
   3  11   3   -0.34    8.54   0
   4  11   3  169.64    9.31   0
  -4 -11  -3  166.14    9.33   0
 -10  12   3   90.33    7.79   0
 -10  12   3   51.26    8.61   0
  10 -12  -3   97.26    9.48   0
  -9  12   3  211.51    9.47   0
   9 -12  -3  246.07    8.54   0
  -9  12   3  243.16    7.99   0
   8 -12  -3  269.84    8.57   0
  -8  12   3  331.92    7.97   0
  -8  12   3  250.22    9.72   0
  -7  12   3  208.52    8.15   0
  -7  12   3  170.54    9.71   0
   7 -12  -3  171.82    8.42   0
   6 -12  -3  321.28    9.47   0
  -6  12   3  272.81   10.53   0
  -6  12   3  347.57    8.61   0
  -5  12   3  265.89    8.24   0
  -5  12   3  243.01   10.39   0
   5 -12  -3  240.66    9.79   0
   4 -12  -3   20.55    8.59   0
  -4  12   3   21.69    7.86   0
  -4  12   3   21.28    9.32   0
  -3  12   3   87.84    8.13   0
  -3  12   3   77.51    9.87   0
   3 -12  -3   94.55    8.71   0
   2 -12  -3   10.31    8.79   0
  -2  12   3   -2.52    9.12   0
  -2  12   3    0.63    9.74   0
   1 -12  -3    8.45    9.09   0
  -1  12   3    8.12    9.93   0
  -1  12   3   -5.11    9.43   0
   0  12   3  129.38    9.31   0
   0 -12  -3  116.43    8.91   0
   0  12   3  125.85    8.79   0
   1  12   3   31.78   10.14   0
   1  12   3   33.25    8.62   0
  -1 -12  -3   18.91    8.45   0
   2  12   3   37.43    8.48   0
  -2 -12  -3   46.11    8.53   0
   3  12   3    2.22    8.69   0
  -3 -12  -3   16.11    8.76   0
 -10  13   3   59.72    7.68   0
 -10  13   3   37.12   10.91   0
  10 -13  -3   44.80    9.92   0
  -9  13   3    0.33    8.90   0
  -9  13   3   10.25    7.33   0
   9 -13  -3    4.33    7.73   0
   8 -13  -3   36.18    7.95   0
  -8  13   3   26.45    7.34   0
  -8  13   3   39.82    8.84   0
  -7  13   3   34.09    9.04   0
  -7  13   3   81.85    7.41   0
   7 -13  -3   36.93    8.26   0
   6 -13  -3  340.51    9.40   0
  -6  13   3  332.71    8.33   0
  -6  13   3  337.79   10.02   0
   5 -13  -3  133.15    9.31   0
  -5  13   3  157.83    8.18   0
  -5  13   3  136.63    9.55   0
  -4  13   3  182.24    9.69   0
   4 -13  -3  170.25    9.23   0
  -4  13   3  176.91    8.22   0
  -3  13   3  300.37    9.89   0
  -3  13   3  303.43    8.68   0
   3 -13  -3  288.33    9.52   0
  -2  13   3  380.70    9.15   0
   2 -13  -3  373.64    9.85   0
  -2  13   3  367.49   10.22   0
  -1  13   3   29.84    8.82   0
   1 -13  -3   20.08    8.68   0
  -1  13   3   32.74    8.16   0
   0 -13  -3   14.02    8.48   0
   0  13   3   17.48    8.87   0
   0  13   3   33.55   10.43   0
   1  13   3   44.25    8.63   0
   1  13   3   41.60   10.78   0
  -1 -13  -3   54.89    8.32   0
   2  13   3   99.34    8.73   0
  -2 -13  -3  104.63    8.77   0
  -9  14   3   13.48    9.14   0
   9 -14  -3   13.04    8.19   0
  -9  14   3   33.34    7.38   0
  -8  14   3   16.74    9.27   0
  -8  14   3   19.26    6.82   0
   8 -14  -3    8.19    8.17   0
   7 -14  -3  133.23   10.31   0
  -7  14   3   99.57    9.46   0
  -7  14   3  102.92    7.78   0
   6 -14  -3  150.78   10.31   0
  -6  14   3  176.26    9.26   0
  -6  14   3  142.24    9.82   0
   5 -14  -3   65.79    9.08   0
  -5  14   3   67.93    7.86   0
  -5  14   3   71.50    9.24   0
   4 -14  -3   -0.75    8.59   0
  -4  14   3    9.51    9.27   0
  -4  14   3   11.74    7.84   0
  -3  14   3   60.79    7.78   0
  -3  14   3   67.27    9.66   0
   3 -14  -3   68.72    9.15   0
   2 -14  -3  139.52    9.35   0
  -2  14   3  138.46    8.73   0
  -2  14   3  145.78    9.30   0
   1 -14  -3   71.94    8.77   0
  -1  14   3   68.88    9.08   0
  -1  14   3   60.27   10.25   0
   0  14   3   17.74    8.30   0
   0  14   3   16.93    8.49   0
   0 -14  -3    6.30    8.24   0
   1  14   3   11.81   10.98   0
  -1 -14  -3    5.89    8.50   0
   1  14   3   -0.52    8.63   0
   8 -15  -3   14.92    8.12   0
  -8  15   3   -8.57    7.42   0
  -8  15   3    5.86   11.00   0
   7 -15  -3   21.08    8.47   0
  -7  15   3   14.82    9.01   0
  -7  15   3   11.51    7.42   0
  -6  15   3   12.60    9.04   0
  -6  15   3   23.13    7.60   0
   6 -15  -3   27.59    8.44   0
  -5  15   3  118.06    9.17   0
  -5  15   3  121.87    8.13   0
   5 -15  -3  133.63    9.03   0
  -4  15   3    5.99    7.86   0
   4 -15  -3   27.12    9.01   0
  -4  15   3   21.05    8.92   0
  -3  15   3   24.86    8.97   0
   3 -15  -3   39.87    8.69   0
  -3  15   3   43.24    8.49   0
   2 -15  -3   -7.37    8.42   0
  -2  15   3   -6.29    9.98   0
  -2  15   3   -5.02    8.81   0
   1 -15  -3   11.02    9.08   0
  -1  15   3   33.98   10.38   0
  -1  15   3   -1.03    9.16   0
   6 -16  -3   -5.30    8.83   0
  -6  16   3    4.55    9.05   0
  -6  16   3   30.28    7.72   0
  -5  16   3   27.11    7.85   0
   5 -16  -3    8.44    8.90   0
  -5  16   3   -0.80    9.12   0
  -4  16   3    4.04    7.83   0
  -4  16   3   -7.37   11.24   0
   4 -16  -3    2.00    8.60   0
  -3  16   3  110.27   10.39   0
  -3  16   3  137.16    9.80   0
   3 -16  -3  129.45    9.38   0
   2 -17   4   31.02    9.50   0
  -2  17  -4   30.42    8.39   0
  -2  17  -4   31.29    8.62   0
  -3  17  -4   62.44   11.21   0
   3 -17   4   56.80    9.08   0
  -3  17  -4   57.96    8.47   0
  -4  17  -4    8.59   10.86   0
   4 -17   4    8.36    8.95   0
  -4  17  -4   12.07    8.30   0
   5 -17   4   18.90    8.89   0
  -5  17  -4    5.73    8.06   0
  -5  17  -4    0.80   10.89   0
   6 -17   4   45.79    8.63   0
  -6  17  -4   24.52    7.94   0
  -6  17  -4   35.78   11.17   0
   0 -16   4   18.80    9.05   0
   0  16  -4   11.58    8.55   0
  -1  16  -4    3.29    8.54   0
   1 -16   4   30.98    9.37   0
  -1  16  -4   20.78    8.82   0
  -2  16  -4   19.96   10.52   0
   2 -16   4    8.40   11.12   0
  -2  16  -4    4.66    8.37   0
  -3  16  -4    8.22    8.16   0
   3 -16   4   17.14    8.88   0
  -3  16  -4    5.99    8.56   0
  -4  16  -4   15.35    9.35   0
   4 -16   4   22.88   11.15   0
  -4  16  -4   37.72    8.29   0
  -5  16  -4  128.35   10.99   0
   5 -16   4  120.69    9.04   0
  -5  16  -4   80.08    8.45   0
  -6  16  -4  132.32    7.75   0
  -6  16  -4  128.77   11.43   0
   6 -16   4  116.95    8.68   0
   7 -16   4  227.08   10.84   0
  -7  16  -4  217.62   11.70   0
  -7  16  -4  204.71    8.30   0
  -8  16  -4   74.30    7.96   0
  -8  16  -4   71.80   11.36   0
   8 -16   4   62.84    9.98   0
  -1 -15   4    8.11    9.09   0
   1  15  -4   32.19    8.68   0
   0 -15   4   42.93    9.03   0
   0  15  -4   43.64    8.58   0
  -1  15  -4   42.35    8.70   0
   1 -15   4   51.83    9.52   0
  -1  15  -4   59.61    8.76   0
  -2  15  -4   71.03   10.80   0
  -2  15  -4   70.00    8.29   0
   2 -15   4   81.06    9.60   0
  -3  15  -4  165.97    8.57   0
   3 -15   4  167.41    9.42   0
  -3  15  -4  172.44    9.32   0
  -4  15  -4   55.72    8.06   0
   4 -15   4   38.87    8.47   0
  -4  15  -4   54.70    9.36   0
  -5  15  -4  177.85    8.60   0
  -5  15  -4  187.54   11.39   0
   5 -15   4  167.21    8.96   0
  -6  15  -4   51.63    7.65   0
  -6  15  -4   43.96    8.97   0
   6 -15   4   42.22    8.00   0
  -7  15  -4   11.13   10.89   0
  -7  15  -4   12.86    7.30   0
   7 -15   4   14.17    7.95   0
   8 -15   4   14.29    9.44   0
  -8  15  -4   23.49   11.03   0
  -8  15  -4   10.36    7.56   0
  -9  15  -4  115.40    8.18   0
  -9  15  -4  144.60    9.72   0
   9 -15   4  123.05   10.04   0
  -3 -14   4   52.47    9.05   0
   3  14  -4   31.32    8.39   0
   2  14  -4    4.34    8.50   0
  -2 -14   4   22.67    8.93   0
   1  14  -4   18.44    8.39   0
  -1 -14   4   17.34    8.83   0
   0 -14   4   20.17   11.03   0
   0  14  -4   19.13    8.53   0
   0  14  -4    5.97    8.56   0
   1 -14   4  220.00    9.81   0
  -1  14  -4  241.47    9.10   0
  -1  14  -4  248.08   11.24   0
  -2  14  -4  100.85    8.59   0
   2 -14   4  118.41    9.40   0
  -2  14  -4  103.41   10.93   0
   3 -14   4   32.70   10.97   0
  -3  14  -4   42.95   10.71   0
  -3  14  -4   46.38    8.49   0
  -4  14  -4   47.23    9.13   0
  -4  14  -4   34.92    7.92   0
   4 -14   4   23.79    8.82   0
  -5  14  -4  161.68    8.12   0
   5 -14   4  169.19    8.98   0
  -5  14  -4  153.61    9.80   0
   6 -14   4  455.77   11.56   0
  -6  14  -4  456.31    8.68   0
  -6  14  -4  464.84   10.82   0
  -7  14  -4   -2.53   10.87   0
  -7  14  -4   15.06    7.31   0
   7 -14   4    8.90    9.72   0
  -8  14  -4  114.80    7.82   0
  -8  14  -4  126.92    9.26   0
   8 -14   4  108.88    9.47   0
  -9  14  -4   26.71    7.85   0
   9 -14   4   45.14    9.54   0
  -9  14  -4   70.82   11.12   0
   4  13  -4    9.17    8.36   0
  -4 -13   4   25.77    8.61   0
   3  13  -4   11.62    8.43   0
  -3 -13   4   13.23    8.80   0
   2  13  -4   29.17    8.83   0
  -2 -13   4   49.99    8.89   0
   1  13  -4   37.80    8.52   0
  -1 -13   4   28.86    9.19   0
  -1 -13   4   55.60    9.18   0
   0 -13   4  225.86   10.28   0
   0  13  -4  208.95    9.24   0
   0 -13   4  235.73    8.06   0
   0  13  -4  224.38    9.25   0
  -1  13  -4   21.43    8.62   0
   1 -13   4   30.25    9.25   0
  -1  13  -4   23.58    8.46   0
   1 -13   4    1.28    7.40   0
   2 -13   4  163.38   11.67   0
  -2  13  -4  179.83    8.99   0
   2 -13   4  175.24    8.33   0
  -2  13  -4  177.28   11.52   0
   3 -13   4    0.38    9.49   0
  -3  13  -4   10.15    9.68   0
  -3  13  -4  -10.32    8.25   0
   4 -13   4   17.29    9.10   0
  -4  13  -4   16.75    9.48   0
  -4  13  -4   19.07    7.99   0
  -5  13  -4   35.00    7.91   0
  -5  13  -4    2.42   11.15   0
   5 -13   4    7.16   10.16   0
   6 -13   4  257.13    8.80   0
  -6  13  -4  236.98    9.96   0
  -6  13  -4  249.49    8.12   0
  -7  13  -4    0.13   11.18   0
   7 -13   4   12.15    9.06   0
  -7  13  -4   21.26    7.67   0
   8 -13   4   37.24    9.38   0
  -8  13  -4   43.77    9.31   0
  -8  13  -4   38.79    7.60   0
  -9  13  -4   14.92   11.12   0
  -9  13  -4    6.96    7.51   0
   9 -13   4   -8.01    9.09   0
 -10  13  -4   41.54    7.80   0
 -10  13  -4   25.19    9.24   0
 -10  13  -4   23.31    7.88   0
   5  12  -4    1.30    8.19   0
  -5 -12   4   22.16    8.32   0
  -4 -12   4  123.28    8.59   0
   4  12  -4  170.75    8.63   0
   3  12  -4  280.40    9.23   0
  -3 -12   4  273.43    9.36   0
  -3 -12   4  307.81   10.46   0
  -2 -12   4    1.17    7.54   0
   2  12  -4   10.94    8.36   0
  -2 -12   4   -1.28    8.93   0
  -1 -12   4  160.58    7.91   0
   1  12  -4  172.86    8.58   0
  -1 -12   4  157.41    9.49   0
   0 -12   4   47.97    9.71   0
   0  12  -4   63.71    9.12   0
   0  12  -4   49.88   11.14   0
   0 -12   4   40.86   10.11   0
   1 -12   4   -4.37   12.37   0
   1 -12   4    2.90    7.79   0
  -1  12  -4    4.80    9.33   0
  -1  12  -4   10.62    8.79   0
  -2  12  -4   23.47    8.29   0
   2 -12   4   38.47   12.62   0
   2 -12   4   55.90    9.50   0
  -2  12  -4   27.95   12.19   0
   3 -12   4  240.86   10.40   0
   3 -12   4  262.06    8.33   0
  -3  12  -4  239.12   10.68   0
  -3  12  -4  239.75    8.81   0
   4 -12   4  193.23    9.90   0
  -4  12  -4  201.43   10.10   0
  -4  12  -4  205.35   10.10   0
  -5  12  -4  310.60    8.91   0
  -5  12  -4  327.73   12.72   0
   5 -12   4  322.73   11.33   0
  -6  12  -4    6.68    7.79   0
   6 -12   4    5.05    7.50   0
  -6  12  -4    7.24   11.62   0
  -7  12  -4   20.64   11.19   0
  -7  12  -4   18.76    7.56   0
   7 -12   4   14.06    8.92   0
  -8  12  -4   90.26   11.50   0
   8 -12   4   86.22    9.68   0
  -8  12  -4  104.43    8.24   0
  -9  12  -4   10.58    7.05   0
  -9  12  -4   17.01   10.41   0
  -9  12  -4   22.89    7.73   0
 -10  12  -4   10.07   10.91   0
 -10  12  -4   16.08    7.75   0
 -10  12  -4   19.45    9.49   0
   5  11  -4    5.17    7.88   0
  -5 -11   4   -1.53   10.10   0
   4  11  -4   67.04    8.33   0
  -4 -11   4   73.39    8.75   0
  -4 -11   4   86.54   11.05   0
   3  11  -4  218.74    8.77   0
  -3 -11   4  219.44    9.95   0
  -3 -11   4  197.71    9.23   0
   2  11  -4   70.20    8.92   0
  -2 -11   4   77.07    9.41   0
  -2 -11   4   42.60    9.10   0
  -1 -11   4  208.09    8.54   0
   1  11  -4  222.00   11.08   0
  -1 -11   4  187.95    9.62   0
   0 -11   4  580.68   14.09   0
   0  11  -4  568.73   12.54   0
   0 -11   4  621.02    9.71   0
   0  11  -4  560.23   10.91   0
  -1  11  -4  206.88   10.50   0
  -1  11  -4  218.67   11.38   0
   1 -11   4  226.02    8.52   0
   1 -11   4  218.90   11.09   0
   2 -11   4   -2.00   12.93   0
   2 -11   4    8.99    7.88   0
  -2  11  -4   12.70    8.71   0
  -2  11  -4   10.30   10.40   0
   3 -11   4   42.25    8.01   0
   3 -11   4   15.64   10.17   0
  -3  11  -4   23.16   12.51   0
  -3  11  -4   21.05    8.37   0
  -4  11  -4 1616.63   12.37   0
   4 -11   4 1622.53   12.10   0
   4 -11   4 1576.26   15.66   0
  -4  11  -4 1587.57   16.64   0
  -5  11  -4   30.85    8.27   0
  -5  11  -4   37.42   10.36   0
   5 -11   4   42.46   10.80   0
  -6  11  -4    9.66    7.53   0
  -6  11  -4    3.50   11.45   0
   6 -11   4   22.73    7.88   0
  -7  11  -4   -2.73    9.24   0
   7 -11   4    9.96    9.35   0
  -7  11  -4   27.98    7.79   0
  -8  11  -4  504.48   12.76   0
   8 -11   4  545.18   11.35   0
  -8  11  -4  543.27    9.10   0
  -9  11  -4   20.14    8.81   0
  -9  11  -4   23.84    7.76   0
  -9  11  -4   20.39   10.48   0
 -10  11  -4  128.38   10.82   0
 -10  11  -4  108.00    9.85   0
 -10  11  -4  120.83    9.88   0
   6  10  -4   35.20    8.27   0
  -6 -10   4   44.80    8.25   0
   5  10  -4   13.99    8.00   0
  -5 -10   4    0.45    8.26   0
  -5 -10   4    9.71   10.75   0
   4  10  -4  187.98    8.86   0
  -4 -10   4  191.50    9.86   0
  -4 -10   4  189.13    9.47   0
   3  10  -4   25.19    8.60   0
  -3 -10   4   26.11    9.41   0
  -3 -10   4   26.85   11.07   0
   2  10  -4    4.63    8.68   0
  -2 -10   4   12.94    7.79   0
  -2 -10   4   16.14    9.26   0
   1  10  -4  748.85   11.75   0
  -1 -10   4  722.60   12.32   0
  -1 -10   4  745.33   10.68   0
   0 -10   4  433.21   11.84   0
   0  10  -4  461.31   11.11   0
   0  10  -4  440.96   12.96   0
   0 -10   4  458.05   11.63   0
  -1  10  -4  239.48   13.49   0
  -1  10  -4  218.50    9.80   0
   1 -10   4  213.88   11.19   0
   1 -10   4  230.82    8.89   0
   2 -10   4  558.63   12.55   0
  -2  10  -4  577.73   10.32   0
  -2  10  -4  591.28   12.66   0
   2 -10   4  609.30    9.72   0
   3 -10   4   42.25   11.01   0
  -3  10  -4   67.20   13.46   0
   3 -10   4   64.35    8.49   0
  -3  10  -4   59.91    9.04   0
  -4  10  -4  488.19   12.33   0
   4 -10   4  525.95    9.67   0
  -4  10  -4  523.06    9.89   0
   4 -10   4  485.32   10.63   0
   5 -10   4   14.66   10.36   0
  -5  10  -4   15.29    8.42   0
  -5  10  -4    5.95   10.40   0
   6 -10   4    9.82    9.97   0
  -6  10  -4   53.82   12.66   0
  -6  10  -4    8.80    7.93   0
  -7  10  -4  311.52    8.82   0
   7 -10   4  313.31    8.82   0
  -7  10  -4  301.54   12.16   0
  -8  10  -4   28.85   10.58   0
  -8  10  -4   43.67    9.22   0
  -8  10  -4   38.04    8.12   0
  -9  10  -4   25.53    7.53   0
  -9  10  -4   39.88    9.50   0
  -9  10  -4   38.90   10.28   0
 -10  10  -4   30.50   10.00   0
 -10  10  -4   22.61    9.19   0
 -10  10  -4   26.56    9.60   0
 -11  10  -4   50.76    7.95   0
 -11  10  -4   59.71    8.57   0
 -11  10  -4   46.70   10.46   0
   7   9  -4   11.96    8.13   0
  -7  -9   4   -6.59    8.68   0
   6   9  -4  100.78    8.46   0
  -6  -9   4  121.80   12.84   0
  -6  -9   4   87.96    8.65   0
  -5  -9   4  111.97   10.80   0
  -5  -9   4  138.50   11.22   0
   5   9  -4  127.97    8.65   0
   4   9  -4  136.34    8.74   0
  -4  -9   4  135.87    9.20   0
  -4  -9   4  140.84    9.89   0
   3   9  -4   37.60    8.75   0
  -3  -9   4   39.93    9.25   0
  -3  -9   4   27.86    9.83   0
  -2  -9   4  590.29   11.44   0
   2   9  -4  639.78   11.02   0
  -2  -9   4  635.42   10.40   0
   1   9  -4  290.17   11.14   0
  -1  -9   4  285.37    9.37   0
  -1  -9   4  270.21   12.31   0
   0   9  -4  140.73   10.38   0
   0   9  -4  148.37   10.57   0
   0  -9   4  144.09   10.94   0
   0  -9   4  151.20    8.91   0
  -1   9  -4  732.42   12.91   0
   1  -9   4  778.49   10.55   0
  -1   9  -4  719.24   11.68   0
   1  -9   4  730.82   14.09   0
   2  -9   4  979.92   14.74   0
  -2   9  -4  938.55   11.69   0
   2  -9   4 1033.76   11.35   0
  -2   9  -4  971.45   14.22   0
   3  -9   4  774.81   13.30   0
  -3   9  -4  767.37   10.82   0
  -3   9  -4  772.16   13.52   0
   3  -9   4  807.84   10.57   0
   4  -9   4  657.77   10.16   0
  -4   9  -4  631.01   10.16   0
   4  -9   4  621.40   11.74   0
  -4   9  -4  648.69   14.96   0
  -5   9  -4   18.90   12.31   0
  -5   9  -4   32.57    8.23   0
   5  -9   4   29.57    9.92   0
   6  -9   4  334.62    9.49   0
  -6   9  -4  327.60   11.19   0
  -6   9  -4  331.34   10.74   0
  -7   9  -4  258.89    9.54   0
  -7   9  -4  297.44   10.52   0
   7  -9   4  281.74    9.48   0
  -8   9  -4   38.69    7.74   0
  -8   9  -4   19.60    9.43   0
  -8   9  -4   27.80    9.92   0
  -9   9  -4  139.81    9.70   0
  -9   9  -4  141.44    8.04   0
  -9   9  -4  136.28   10.45   0
 -10   9  -4   32.53    7.50   0
 -10   9  -4   24.66    9.53   0
 -10   9  -4   36.26    9.84   0
 -11   9  -4   55.19    9.97   0
 -11   9  -4   70.51    9.58   0
 -11   9  -4   68.89   10.28   0
   7   8  -4    6.89    8.15   0
  -7  -8   4   16.70    8.89   0
  -6  -8   4   49.33   12.22   0
  -6  -8   4   16.90    8.38   0
   6   8  -4   36.64    8.27   0
   5   8  -4   41.67    8.48   0
  -5  -8   4   39.76   10.79   0
  -5  -8   4    9.06    8.79   0
  -4  -8   4   62.78    9.14   0
   4   8  -4   61.53    8.86   0
  -4  -8   4   48.60    9.93   0
   3   8  -4  266.27   10.03   0
  -3  -8   4  263.82   11.35   0
  -3  -8   4  243.15   10.46   0
  -2  -8   4    4.49   10.72   0
   2   8  -4   -0.67    9.49   0
  -2  -8   4   18.17    8.51   0
   1   8  -4    7.44    9.98   0
  -1  -8   4   10.71   10.83   0
  -1  -8   4    7.05   10.62   0
   0  -8   4 1721.57   15.86   0
   0  -8   4 1769.11   15.27   0
   0   8  -4 1674.32   14.69   0
   0   8  -4 1702.81   14.78   0
  -1   8  -4 1016.45   13.80   0
   1  -8   4 1029.94   12.16   0
   1  -8   4 1060.40   16.88   0
  -1   8  -4 1007.08   12.67   0
   2  -8   4   71.17   12.23   0
  -2   8  -4   62.57    9.44   0
   2  -8   4   75.72    9.19   0
  -2   8  -4   69.20   14.41   0
  -3   8  -4 5234.94   19.92   0
   3  -8   4 5307.24   24.97   0
  -3   8  -4 5343.33   27.23   0
   3  -8   4 5651.93   20.24   0
   4  -8   4  108.08    8.75   0
  -4   8  -4  108.94    9.34   0
   4  -8   4   98.13   11.94   0
  -4   8  -4   99.71   14.41   0
  -5   8  -4 1045.49   15.93   0
  -5   8  -4 1063.07   10.92   0
   5  -8   4 1125.12   11.19   0
   5  -8   4 1101.54   14.16   0
   6  -8   4   41.70   10.11   0
  -6   8  -4   32.71   11.41   0
  -6   8  -4   42.05    8.21   0
  -7   8  -4  501.56   11.24   0
  -7   8  -4  549.06    9.51   0
  -7   8  -4  529.88   11.96   0
  -8   8  -4  151.48    8.09   0
  -8   8  -4  134.08   10.20   0
  -8   8  -4  121.14    9.78   0
  -9   8  -4  257.36    8.50   0
  -9   8  -4  247.93   10.26   0
  -9   8  -4  252.22    8.91   0
 -10   8  -4    6.50    9.16   0
 -10   8  -4    4.21    8.14   0
 -10   8  -4   10.08    8.98   0
 -11   8  -4    5.28    7.81   0
 -11   8  -4   17.55    9.34   0
 -11   8  -4    5.66    9.59   0
  -8  -7   4  112.68    8.80   0
   8   7  -4  121.43    8.64   0
  -7  -7   4   53.77    8.12   0
  -7  -7   4   59.50   14.73   0
   7   7  -4   28.42    8.21   0
   6   7  -4  111.44    8.50   0
  -6  -7   4  109.22    8.56   0
  -6  -7   4  108.60   12.97   0
  -5  -7   4  185.97    9.70   0
  -5  -7   4  209.08   12.36   0
   5   7  -4  190.23    9.28   0
   4   7  -4  195.13    9.65   0
  -4  -7   4  179.88   10.09   0
  -4  -7   4  191.04   10.73   0
   3   7  -4  152.90    9.77   0
  -3  -7   4  124.52    9.65   0
  -3  -7   4  160.68   10.60   0
   2   7  -4  373.19   12.97   0
  -2  -7   4  292.21   11.55   0
  -2  -7   4  324.39   10.54   0
   1   7  -4  294.46   11.49   0
  -1  -7   4  296.98   12.01   0
  -1  -7   4  294.51   10.01   0
   0  -7   4   87.70   11.86   0
   0   7  -4   79.09   13.28   0
   0  -7   4   87.18    9.38   0
   0   7  -4   82.79   10.42   0
   1  -7   4   93.33   12.35   0
  -1   7  -4   87.91   10.45   0
   1  -7   4   86.35    9.83   0
  -1   7  -4   85.12   11.47   0
  -2   7  -4  257.49   10.66   0
  -2   7  -4  251.84   12.79   0
   2  -7   4  257.35   15.45   0
   2  -7   4  264.90    9.90   0
   3  -7   4  248.13   12.03   0
  -3   7  -4  254.14   15.33   0
   3  -7   4  237.29   13.50   0
  -3   7  -4  240.17   10.76   0
   4  -7   4   27.02    8.89   0
   4  -7   4   38.31    9.39   0
  -4   7  -4   34.65   13.69   0
  -4   7  -4   29.39    9.11   0
  -5   7  -4  239.19   12.78   0
   5  -7   4  268.65   11.13   0
  -5   7  -4  260.98    9.11   0
   5  -7   4  268.63    9.37   0
  -6   7  -4  571.36   10.07   0
  -6   7  -4  558.41   13.17   0
  -6   7  -4  546.15   12.47   0
  -7   7  -4   23.18    9.65   0
  -7   7  -4   31.97    9.54   0
  -7   7  -4   22.91    9.93   0
  -8   7  -4  156.56    8.17   0
  -8   7  -4  150.91    9.73   0
  -8   7  -4  158.26    9.81   0
  -9   7  -4  125.25    8.24   0
  -9   7  -4  148.10    8.02   0
  -9   7  -4  141.64    9.70   0
 -10   7  -4  186.30    9.78   0
 -10   7  -4  198.08    9.99   0
 -10   7  -4  189.91   10.10   0
 -11   7  -4    8.38    7.82   0
 -11   7  -4   -0.07    9.75   0
 -11   7  -4    4.20    9.55   0
   8   6  -4   27.49    8.47   0
  -8  -6   4   23.51    8.42   0
   7   6  -4  879.60   10.63   0
  -7  -6   4  820.94   10.63   0
  -7  -6   4  927.38   19.37   0
   6   6  -4   90.22    8.21   0
  -6  -6   4   78.08   11.51   0
  -6  -6   4   70.45   10.49   0
  -5  -6   4  757.24   15.54   0
  -5  -6   4  726.84   10.78   0
   5   6  -4  729.98   10.52   0
   4   6  -4  365.61   10.16   0
  -4  -6   4  344.69   12.37   0
  -4  -6   4  337.26   10.42   0
   3   6  -4  333.10   10.37   0
  -3  -6   4  330.39   10.80   0
  -3  -6   4  336.22   12.70   0
  -2  -6   4  447.08   11.65   0
   2   6  -4  472.46   11.37   0
  -2  -6   4  465.16   14.13   0
   1   6  -4  774.22   12.67   0
  -1  -6   4  780.77   13.33   0
  -1  -6   4  795.40   14.07   0
   0   6  -4  480.20   16.50   0
   0  -6   4  496.51   14.82   0
   0  -6   4  464.84   12.56   0
   0   6  -4  459.58   13.16   0
  -1   6  -4  984.76   19.05   0
  -1   6  -4  938.47   14.38   0
   1  -6   4 1001.15   20.48   0
   1  -6   4  990.67   14.01   0
  -2   6  -4 1505.14   14.21   0
   2  -6   4 1576.99   20.84   0
  -2   6  -4 1562.56   20.39   0
   2  -6   4 1604.89   15.78   0
   3  -6   4 1286.12   13.22   0
  -3   6  -4 1228.42   13.26   0
   3  -6   4 1209.48   17.94   0
  -3   6  -4 1218.42   19.85   0
   4  -6   4    2.44    9.00   0
  -4   6  -4    8.62    8.80   0
  -4   6  -4    9.66   12.67   0
   4  -6   4    3.75   11.13   0
  -5   6  -4  159.98    9.47   0
  -5   6  -4  171.97   12.02   0
   5  -6   4  196.82    9.28   0
  -6   6  -4  214.50   10.97   0
  -6   6  -4  210.13    9.22   0
  -6   6  -4  195.43   11.08   0
  -7   6  -4   14.69    9.66   0
  -7   6  -4   15.77    9.51   0
  -7   6  -4    7.74    7.75   0
  -8   6  -4  503.87   10.71   0
  -8   6  -4  472.82   11.05   0
  -8   6  -4  536.34    9.82   0
  -9   6  -4    9.22    9.15   0
  -9   6  -4   16.20    9.03   0
  -9   6  -4   14.01    9.25   0
 -10   6  -4   55.66    9.76   0
 -10   6  -4   62.39    9.24   0
 -10   6  -4   67.73    9.37   0
 -11   6  -4   91.07   10.09   0
 -11   6  -4  100.38    8.39   0
 -11   6  -4  102.05    9.97   0
  -9  -5   4   94.26    8.22   0
   9   5  -4   89.67    8.58   0
  -8  -5   4   56.79    8.33   0
   8   5  -4   63.85    8.11   0
  -8  -5   4   66.62   16.54   0
  -7  -5   4   41.25    7.91   0
  -7  -5   4   24.79   13.18   0
   7   5  -4   32.58    7.85   0
  -6  -5   4  436.40   14.44   0
  -6  -5   4  393.64    9.70   0
   6   5  -4  425.63    9.35   0
   5   5  -4  127.04    9.48   0
  -5  -5   4  127.46    9.78   0
  -5  -5   4  124.03   11.64   0
  -4  -5   4   44.68    9.57   0
   4   5  -4   26.61    9.12   0
  -4  -5   4   41.88   13.35   0
  -3  -5   4  282.88   13.78   0
  -3  -5   4  262.36   11.06   0
   3   5  -4  277.42   10.90   0
   2   5  -4 1282.90   14.15   0
  -2  -5   4 1258.79   15.05   0
  -2  -5   4 1241.73   14.14   0
  -1  -5   4   18.45   12.77   0
   1   5  -4   12.31   15.13   0
  -1  -5   4   13.47   11.67   0
   0  -5   4    9.38   12.20   0
   0   5  -4    8.78   12.74   0
   0  -5   4   18.71   13.95   0
   0   5  -4   10.44   13.06   0
  -1   5  -4   61.92   13.22   0
   1  -5   4   66.95   12.26   0
  -1   5  -4   62.56   13.79   0
   1  -5   4   61.16   15.04   0
   2  -5   4 1274.30   21.03   0
  -2   5  -4 1299.87   15.54   0
   2  -5   4 1328.25   17.38   0
  -2   5  -4 1324.51   23.68   0
  -3   5  -4  118.16   15.05   0
   3  -5   4  125.31   12.72   0
  -3   5  -4  125.70   11.28   0
   3  -5   4  129.82   11.26   0
   4  -5   4 3625.61   24.36   0
  -4   5  -4 3438.80   18.03   0
  -4   5  -4 3384.89   24.75   0
   4  -5   4 3649.93   18.74   0
  -5   5  -4  151.83   11.54   0
  -5   5  -4  174.16    8.96   0
  -5   5  -4  165.15   11.48   0
  -6   5  -4   14.61    9.51   0
  -6   5  -4   23.04    8.51   0
  -6   5  -4   15.85   10.03   0
  -7   5  -4  341.49    9.45   0
  -7   5  -4  348.46    9.31   0
  -7   5  -4  344.23   10.77   0
  -8   5  -4    4.47    7.42   0
  -8   5  -4   -6.22    8.76   0
  -8   5  -4    8.11    8.71   0
  -9   5  -4    7.48    8.86   0
  -9   5  -4   22.83    8.75   0
  -9   5  -4    8.69    9.07   0
 -10   5  -4   42.13    9.61   0
 -10   5  -4   35.35    9.68   0
 -10   5  -4   48.44    7.87   0
 -11   5  -4   20.11    7.93   0
 -11   5  -4   20.11   11.28   0
 -11   5  -4   27.67    9.65   0
  -9  -4   4   12.87    8.51   0
  -9  -4   4    0.02   18.04   0
  -9  -4   4    1.81   19.89   0
   9   4  -4   25.45    8.07   0
  -8  -4   4   67.41    8.23   0
  -8  -4   4   69.80   13.61   0
   8   4  -4   83.62    8.04   0
  -7  -4   4  788.52   10.59   0
  -7  -4   4  844.95   16.06   0
   7   4  -4  875.00   10.54   0
  -6  -4   4  160.53    9.11   0
   6   4  -4  179.48    8.79   0
  -5  -4   4  139.52    9.80   0
   5   4  -4  137.40    9.20   0
   4   4  -4 5459.07   19.98   0
  -4  -4   4 5289.89   20.17   0
  -3  -4   4   36.77   10.78   0
   3   4  -4   42.69   10.50   0
   2   4  -4  356.55   11.72   0
  -2  -4   4  468.94   13.60   0
  -2  -4   4  462.35   14.61   0
   1   4  -4  161.20   14.10   0
  -1  -4   4  152.17   14.56   0
  -1  -4   4   96.09   12.81   0
   0   4  -4    9.25   17.79   0
   0  -4   4   65.09   17.96   0
   0  -4   4   65.45   19.25   0
   1  -4   4 2766.45   21.95   0
  -1   4  -4 2730.73   29.23   0
  -1   4  -4 2674.14   22.33   0
   1  -4   4 3095.37   32.43   0
  -2   4  -4   66.26   13.50   0
   2  -4   4   64.00   17.15   0
  -2   4  -4   72.62   19.79   0
   2  -4   4   62.26   13.29   0
  -3   4  -4  743.06   13.61   0
   3  -4   4  795.50   17.35   0
  -3   4  -4  740.18   19.39   0
   3  -4   4  823.05   13.77   0
  -4   4  -4  369.82   12.18   0
  -4   4  -4  347.81   13.57   0
   4  -4   4  389.91   12.67   0
  -4   4  -4  360.36   15.04   0
  -5   4  -4   98.38   11.13   0
  -5   4  -4   92.14   11.49   0
  -5   4  -4   90.70   10.69   0
  -6   4  -4   28.54    8.59   0
  -6   4  -4   32.20    9.48   0
  -6   4  -4   37.14    8.42   0
  -7   4  -4  620.77   12.15   0
  -7   4  -4  599.26   12.14   0
  -7   4  -4  659.66   11.79   0
  -8   4  -4   30.81    9.27   0
  -8   4  -4   26.23    9.53   0
  -8   4  -4   35.01    8.77   0
  -9   4  -4   86.90    9.74   0
  -9   4  -4   86.04    9.19   0
  -9   4  -4   87.20   10.88   0
 -10   4  -4   21.61   11.41   0
 -10   4  -4   33.47    7.58   0
 -10   4  -4   24.13    9.75   0
 -11   4  -4   54.64    7.91   0
 -11   4  -4   53.10   11.73   0
 -11   4  -4  -12.05    8.42   0
 -10  -3   4   27.39    8.32   0
   9   3  -4   12.82    7.79   0
  -9  -3   4   24.78    8.11   0
  -9  -3   4   11.62   11.93   0
  -8  -3   4  820.31   10.12   0
   8   3  -4  840.70   10.43   0
   7   3  -4  265.25    8.93   0
  -7  -3   4  267.42    9.18   0
  -6  -3   4  728.64   11.06   0
   6   3  -4  754.09   10.56   0
  -5  -3   4   42.36    9.36   0
   5   3  -4   43.53    8.77   0
  -4  -3   4   57.56   10.13   0
   4   3  -4   52.90    9.87   0
   3   3  -4 1851.14   14.54   0
  -3  -3   4 1807.60   15.27   0
   2   3  -4 2182.56   18.36   0
  -2  -3   4 2184.36   18.44   0
   0  -3   4 3438.55   29.41   0
   0   3  -4 3383.25   30.76   0
   0  -3   4 3461.49   27.03   0
  -1   3  -4 4654.59   29.19   0
   1  -3   4 4971.56   29.64   0
  -2   3  -4   42.65   14.28   0
  -2   3  -4   55.02   24.82   0
   2  -3   4   55.46   14.33   0
   2  -3   4   46.73   21.36   0
  -3   3  -4  681.43   18.53   0
   3  -3   4  707.86   13.87   0
  -3   3  -4  612.66   16.71   0
  -3   3  -4  665.53   15.18   0
  -4   3  -4  129.19   14.14   0
  -4   3  -4  143.52   11.88   0
  -4   3  -4  128.24   11.73   0
   4  -3   4  149.47    9.78   0
  -5   3  -4  777.11   14.40   0
  -5   3  -4  810.43   14.15   0
  -5   3  -4  842.51   14.36   0
  -6   3  -4   88.63   10.80   0
  -6   3  -4  115.53    9.39   0
  -6   3  -4  105.20    8.29   0
  -7   3  -4  816.83   12.93   0
  -7   3  -4  888.77   12.46   0
  -7   3  -4  819.18   12.91   0
  -8   3  -4   52.95    9.69   0
  -8   3  -4   55.75    7.44   0
  -8   3  -4   42.11    8.27   0
  -9   3  -4   20.57   10.09   0
  -9   3  -4   28.36    9.98   0
  -9   3  -4   25.29    7.20   0
 -10   3  -4  103.72   13.32   0
 -10   3  -4  102.95    9.58   0
 -10   3  -4   95.26    8.54   0
 -10  -2   4   31.65   10.03   0
 -10  -2   4   40.33    7.95   0
 -10  -2   4   37.58   12.38   0
  -9  -2   4   11.20    9.92   0
  -8  -2   4    3.66    8.24   0
   8   2  -4   13.63    9.73   0
  -7  -2   4  525.75    9.79   0
   7   2  -4  551.68    9.70   0
  -6  -2   4    6.62    8.51   0
   6   2  -4   15.32    8.55   0
  -5  -2   4  348.13   10.30   0
   5   2  -4  349.37   11.97   0
  -4  -2   4  423.17   10.96   0
   4   2  -4  449.63   10.98   0
   3   2  -4  487.47   12.07   0
  -3  -2   4  471.65   12.20   0
   2   2  -4 1047.95   17.02   0
  -2  -2   4 1047.67   17.03   0
   1   2  -4 5806.11   31.00   0
  -1  -2   4 5783.61   31.77   0
   0  -2   4  613.04   24.46   0
   0   2  -4  472.98   23.08   0
   1  -2   4   27.06   17.33   0
   3  -2   4 2083.34   21.29   0
  -3   2  -4 1873.17   18.58   0
  -3   2  -4 1845.76   21.65   0
   3  -2   4 1876.36   22.61   0
   4  -2   4   75.77   12.02   0
  -4   2  -4   83.69   11.93   0
  -4   2  -4   73.64   10.35   0
   4  -2   4   83.72   12.08   0
  -5   2  -4    3.94   12.17   0
   5  -2   4    4.50   11.55   0
  -5   2  -4    4.18   10.83   0
  -6   2  -4   18.60    8.65   0
  -6   2  -4   17.86   10.87   0
   6  -2   4   29.34   10.75   0
  -7   2  -4  465.46   14.51   0
  -7   2  -4  477.12   12.35   0
  -8   2  -4  363.60   13.42   0
  -8   2  -4  390.02   10.19   0
  -8   2  -4  341.24    9.49   0
  -9   2  -4   16.73    8.10   0
  -9   2  -4   20.37    9.17   0
 -10   2  -4   13.38    8.33   0
 -10   2  -4   17.27    9.00   0
 -10  -1   4   44.13   10.36   0
 -10  -1   4   63.94    8.07   0
 -10  -1   4   40.54   10.08   0
  -9  -1   4  142.26    8.20   0
  -9  -1   4  155.26    8.32   0
  -8  -1   4   82.12    8.70   0
  -7  -1   4   27.60   10.69   0
   7   1  -4   31.58    8.49   0
  -6  -1   4  276.99    9.33   0
   6   1  -4  290.70    9.32   0
   5   1  -4 3257.51   16.44   0
  -5  -1   4 3244.17   17.86   0
  -4  -1   4  115.80   10.04   0
   4   1  -4  127.68    9.68   0
  -3  -1   4 2814.15   18.62   0
   3   1  -4 2821.36   18.70   0
  -2  -1   4  520.62   16.14   0
   2   1  -4  531.88   20.13   0
  -1  -1   4 1945.62   22.80   0
   0  -1   4  390.40   24.05   0
   0   1  -4  410.70   23.75   0
  -1   1  -4 1553.11   40.49   0
   1  -1   4 1676.03   43.75   0
   3  -1   4  833.64   16.87   0
  -3   1  -4  837.74   16.96   0
  -3   1  -4  797.40   17.11   0
   3  -1   4  902.66   17.95   0
  -4   1  -4 2131.49   19.36   0
  -4   1  -4 1977.48   22.69   0
   4  -1   4 2087.72   19.14   0
  -5   1  -4  247.31   14.08   0
  -5   1  -4  265.24   12.94   0
   5  -1   4  260.37   12.44   0
  -6   1  -4   45.05   10.36   0
  -6   1  -4   45.29   14.28   0
   6  -1   4   35.59   11.23   0
  -7   1  -4 1394.56   22.05   0
  -7   1  -4 1380.96   13.10   0
   7  -1   4 1345.22   14.25   0
   8  -1   4  645.78   10.34   0
  -8   1  -4  631.36   10.59   0
  -9   1  -4  255.79    9.11   0
 -10   1  -4   76.83    9.41   0
 -10   1  -4   76.28    8.63   0
 -11   0   4  -13.06    7.96   0
 -11   0   4    6.78    7.91   0
 -11   0   4    1.54   10.91   0
 -10   0   4   20.27    7.64   0
 -10   0   4   16.99   10.43   0
 -10   0   4   38.59    9.49   0
  -9   0   4   44.72    7.74   0
  -9   0   4   56.61    9.76   0
  -8   0   4   -2.90    7.82   0
  -8   0   4   13.60    7.77   0
  -7   0   4  215.04    8.89   0
  -7   0   4  246.61    8.60   0
  -6   0   4   79.05   10.61   0
  -5   0   4   42.14    9.36   0
  -4   0   4 1003.12   13.20   0
  -3   0   4  188.03   12.78   0
  -3   0   4  163.68   13.03   0
   1   0  -4    6.62   15.51   0
  -1   0   4    4.93   15.82   0
   0   0  -4   55.91   18.00   0
   0   0   4   52.64   18.90   0
  -1   0  -4 2072.10   31.28   0
   1   0   4 2152.92   33.32   0
   2   0   4  139.79   19.34   0
   2   0   4  138.12   17.77   0
  -2   0  -4  137.80   17.86   0
  -3   0  -4   49.50   11.72   0
   3   0   4   65.28   16.72   0
   3   0   4   62.61   13.67   0
  -4   0  -4  101.90   11.27   0
   4   0   4  173.47   13.07   0
  -5   0  -4  254.36   12.68   0
   5   0   4  239.33   10.30   0
   6   0   4  250.22   12.34   0
  -6   0  -4  307.78   12.97   0
  -7   0  -4  147.32   11.12   0
   7   0   4  136.88    8.78   0
  -8   0  -4   58.25    8.49   0
   8   0   4   73.14    9.83   0
  -9   0  -4   99.73    8.72   0
   9   0   4  110.90    8.34   0
 -10   0  -4    6.43   10.70   0
 -11   1   4   19.52    8.08   0
 -11   1   4   10.40   10.60   0
 -11   1   4  -16.43    7.50   0
 -10   1   4  239.86    8.38   0
 -10   1   4  215.28    8.60   0
 -10   1   4  241.69    9.90   0
  -9   1   4    7.94    7.86   0
  -9   1   4   21.95    7.65   0
  -8   1   4   16.64    8.27   0
  -8   1   4   24.43    7.87   0
  -7   1   4    3.84    7.67   0
  -7   1   4   22.13    8.56   0
  -6   1   4 1220.62   13.52   0
  -6   1   4 1385.27   12.01   0
  -5   1   4 1435.60   14.37   0
  -5   1   4 1679.80   13.15   0
  -4   1   4  898.79   12.72   0
  -4   1   4  831.80   13.19   0
  -3   1   4   46.76   12.88   0
  -2   1   4 4542.59   29.12   0
   2  -1  -4 4684.19   26.98   0
   1  -1  -4 1121.10   20.22   0
  -1   1   4 1081.57   20.60   0
   0  -1  -4   50.94   21.46   0
   0   1   4   45.72   18.43   0
   1   1   4 1164.73   25.13   0
  -1  -1  -4 1140.20   21.19   0
  -2  -1  -4  219.70   14.23   0
   2   1   4  242.35   17.03   0
  -3  -1  -4   87.68   14.30   0
   3   1   4  100.40   11.80   0
   4   1   4    8.96   10.09   0
  -4  -1  -4   17.98   11.96   0
   5   1   4  176.05   12.49   0
  -5  -1  -4  161.12   10.66   0
  -6  -1  -4  712.74   13.18   0
   6   1   4  696.60   12.52   0
   7   1   4  194.19    9.00   0
  -7  -1  -4  187.05    9.28   0
  -8  -1  -4   96.53    8.70   0
   8   1   4   76.05    8.50   0
  -9  -1  -4    0.16    8.31   0
   9   1   4   19.21    7.94   0
 -11   2   4   59.60    8.11   0
 -11   2   4   71.04    7.94   0
 -11   2   4   56.50    9.27   0
 -10   2   4   68.89    7.92   0
 -10   2   4   36.84    8.09   0
 -10   2   4   60.08    9.11   0
  -9   2   4   12.79    7.78   0
  -9   2   4   31.76    8.08   0
  -8   2   4   26.00    8.25   0
  -8   2   4   25.15    7.89   0
  -7   2   4   11.04    9.59   0
  -7   2   4   15.91    7.42   0
  -6   2   4  129.13    8.98   0
  -6   2   4  113.51    9.30   0
  -5   2   4   54.27    8.86   0
  -5   2   4   42.97    8.92   0
  -4   2   4  879.85   15.25   0
   4  -2  -4  913.31   12.65   0
  -3   2   4   41.47   12.33   0
   3  -2  -4   54.14   11.85   0
  -2   2   4 7377.01   31.33   0
   2  -2  -4 7549.48   31.82   0
   0  -2  -4  443.82   21.28   0
   0   2   4  449.70   18.77   0
   1   2   4 1220.41   19.41   0
  -1  -2  -4 1173.55   21.94   0
   2   2   4 1580.36   18.49   0
  -2  -2  -4 1501.32   17.94   0
   3   2   4  733.51   12.88   0
  -3  -2  -4  696.70   12.86   0
   4   2   4   29.46   10.10   0
  -4  -2  -4   28.22   10.14   0
   5   2   4  291.06   13.33   0
  -5  -2  -4  273.15   10.84   0
   6   2   4   16.68    8.21   0
  -6  -2  -4   19.41    9.05   0
  -7  -2  -4   21.84    8.86   0
   7   2   4   16.68   10.02   0
  -8  -2  -4  186.04    9.11   0
   8   2   4  195.74   10.79   0
   9   2   4   13.74    9.76   0
  -9  -2  -4   23.36    8.68   0
 -11   3   4   21.55    8.04   0
 -11   3   4   27.33    9.71   0
 -11   3   4   32.79    9.00   0
 -10   3   4   80.67    8.09   0
 -10   3   4   74.66    7.83   0
 -10   3   4   80.21    7.32   0
  -9   3   4   26.54    7.63   0
  -9   3   4   35.51    7.86   0
  -8   3   4  114.62    8.39   0
  -8   3   4  112.77    8.36   0
  -7   3   4  480.78   10.79   0
  -7   3   4  436.54    9.43   0
  -6   3   4  184.41    9.17   0
  -6   3   4  165.46    9.09   0
  -5   3   4  457.44   10.45   0
  -4   3   4  194.61   10.96   0
   4  -3  -4  171.17   10.45   0
  -3   3   4  207.88   12.27   0
   3  -3  -4  189.02   12.31   0
   2  -3  -4 4148.11   24.06   0
  -2   3   4 3969.07   24.25   0
  -1   3   4  327.74   17.33   0
   1  -3  -4  362.75   16.85   0
   0  -3  -4 3692.02   24.44   0
   0   3   4 3740.46   25.46   0
  -1  -3  -4  111.71   13.94   0
   1   3   4  104.68   14.45   0
   2   3   4   69.94   12.47   0
  -2  -3  -4   51.26   12.10   0
   2   3   4   62.63   15.30   0
  -3  -3  -4  383.56   11.76   0
   3   3   4  409.99   14.54   0
  -4  -3  -4   27.26   10.30   0
   4   3   4   25.22    9.55   0
   5   3   4   15.44    9.41   0
  -5  -3  -4   24.79   10.03   0
   6   3   4   41.22    8.84   0
  -6  -3  -4   39.60   10.87   0
   7   3   4   43.59    8.43   0
  -7  -3  -4   56.38   10.83   0
  -8  -3  -4   17.27    8.95   0
   8   3   4    8.73    8.30   0
  -9  -3  -4    8.48   10.63   0
   9   3   4   22.96    8.62   0
 -11   4   4  768.07   10.56   0
 -11   4   4  826.66   11.91   0
 -11   4   4  829.06   11.01   0
 -10   4   4   19.60    7.75   0
 -10   4   4   14.83    7.70   0
 -10   4   4   17.38    8.27   0
  -9   4   4   40.78    7.78   0
  -9   4   4   33.33    7.98   0
  -9   4   4   37.61    6.97   0
  -8   4   4  477.03    9.30   0
  -8   4   4  545.65    9.49   0
  -7   4   4  490.89    9.48   0
  -7   4   4  536.84    9.62   0
  -6   4   4    9.34    8.61   0
  -5   4   4 1566.94   13.26   0
   5  -4  -4 1685.53   13.47   0
   4  -4  -4  140.89    9.70   0
  -4   4   4  131.39   10.18   0
  -3   4   4 4724.52   24.02   0
   3  -4  -4 5212.30   23.44   0
  -1   4   4 2219.42   19.64   0
   1  -4  -4 2041.74   19.53   0
   0   4   4  881.39   16.71   0
   0  -4  -4  933.65   16.14   0
   1   4   4 1671.26   20.29   0
   1   4   4 1608.66   17.17   0
  -1  -4  -4 1624.51   18.66   0
  -2  -4  -4 1527.91   15.03   0
   2   4   4 1549.70   17.64   0
   2   4   4 1618.95   24.02   0
   3   4   4   22.28   10.32   0
  -3  -4  -4    3.78   10.57   0
   4   4   4   98.83   11.97   0
  -4  -4  -4  122.37    9.73   0
  -5  -4  -4  212.22   10.33   0
   5   4   4  212.47   10.04   0
   6   4   4    6.62    8.55   0
  -6  -4  -4   11.63    8.68   0
   7   4   4  336.69    9.39   0
  -7  -4  -4  307.73    9.92   0
  -8  -4  -4   39.94   10.87   0
   8   4   4   67.37    8.39   0
 -11   5   4   13.86    7.69   0
 -11   5   4   34.52    7.74   0
 -11   5   4   23.81    7.11   0
 -10   5   4  522.28   10.07   0
 -10   5   4  465.82    8.81   0
 -10   5   4  570.32    9.14   0
  -9   5   4   18.22    8.11   0
  -9   5   4   16.55    8.12   0
  -9   5   4   19.23    8.73   0
  -8   5   4  125.00    8.65   0
  -8   5   4  141.74    8.42   0
  -7   5   4  242.84    8.62   0
  -7   5   4  218.42    8.44   0
  -6   5   4   -1.04    8.16   0
   6  -5  -4   19.79    7.81   0
   5  -5  -4  343.20    9.70   0
  -5   5   4  297.41   10.01   0
   4  -5  -4  170.66   11.71   0
  -4   5   4  154.11   10.14   0
   3  -5  -4  109.67   10.61   0
  -3   5   4  121.51   11.18   0
  -2   5   4  641.38   13.85   0
   2  -5  -4  700.96   13.25   0
   1  -5  -4 2487.87   17.68   0
  -1   5   4 2378.60   18.16   0
   0   5   4 1756.58   16.93   0
   0  -5  -4 1762.05   16.54   0
   0   5   4 1858.87   17.44   0
   1   5   4 1641.83   18.14   0
   1   5   4 1554.77   15.52   0
  -1  -5  -4 1593.45   17.35   0
   2   5   4   84.98   11.42   0
  -2  -5  -4   55.64   11.10   0
   2   5   4   69.72   12.90   0
   3   5   4 1369.29   13.20   0
  -3  -5  -4 1327.95   12.87   0
  -4  -5  -4  108.14   10.00   0
   4   5   4   94.52   10.04   0
  -5  -5  -4   20.36    9.31   0
   5   5   4   23.44    9.31   0
  -6  -5  -4   25.99    8.91   0
   6   5   4   26.91   10.84   0
   7   5   4   89.54    8.45   0
  -7  -5  -4   96.01    8.82   0
   8   5   4   32.58    8.77   0
  -8  -5  -4   12.06   10.21   0
 -11   6   4   13.40    7.81   0
 -11   6   4   27.42    7.95   0
 -11   6   4   18.94    8.57   0
 -10   6   4   68.00    7.71   0
 -10   6   4   78.92    8.62   0
 -10   6   4   64.45    7.97   0
  -9   6   4  184.16    8.38   0
  -9   6   4  183.54    8.30   0
  -9   6   4  189.12    7.91   0
  -8   6   4  407.02    8.76   0
  -8   6   4  403.68    9.24   0
  -8   6   4  414.89    9.21   0
  -7   6   4   -2.78    8.60   0
   7  -6  -4    1.17    8.15   0
   6  -6  -4  282.10    8.64   0
  -6   6   4  267.31    9.35   0
   5  -6  -4  300.23    9.48   0
  -5   6   4  268.01    9.84   0
   4  -6  -4  524.85   10.73   0
  -4   6   4  482.79   11.14   0
  -3   6   4   56.49   10.63   0
   3  -6  -4   39.32   10.08   0
  -2   6   4  284.06   12.23   0
   2  -6  -4  270.00   11.70   0
   1  -6  -4  562.30   12.87   0
  -1   6   4  571.27   10.68   0
  -1   6   4  559.75   13.46   0
   0  -6  -4  126.95   11.87   0
   0   6   4  219.80   12.12   0
   0   6   4  209.29   11.98   0
  -1  -6  -4 1453.26   14.56   0
   1   6   4 1407.70   14.98   0
   1   6   4 1517.03   17.15   0
   2   6   4  221.96   11.04   0
   2   6   4  243.71   14.64   0
  -2  -6  -4  201.97   11.01   0
   3   6   4   18.33   10.11   0
  -3  -6  -4   19.42   10.34   0
  -4  -6  -4  176.31    9.86   0
   4   6   4  186.33    9.78   0
   5   6   4  102.06    9.62   0
  -5  -6  -4  111.36    9.46   0
  -6  -6  -4   36.74    8.91   0
   6   6   4   64.00   10.85   0
   7   6   4   33.07    8.43   0
  -7  -6  -4   17.11    8.43   0
 -11   7   4   14.67    9.54   0
 -11   7   4    4.72    7.20   0
 -11   7   4    3.10    9.56   0
 -10   7   4  288.91    8.67   0
 -10   7   4  253.22    7.88   0
 -10   7   4  297.27    8.01   0
  -9   7   4  299.90    8.30   0
  -9   7   4  268.88   10.02   0
  -9   7   4  281.53    8.66   0
  -8   7   4  113.56    9.75   0
  -8   7   4  127.95    8.37   0
   7  -7  -4  791.63   10.24   0
  -7   7   4  755.21    9.94   0
  -7   7   4  737.48   12.48   0
  -6   7   4    9.23    7.82   0
   6  -7  -4   19.59    7.72   0
   5  -7  -4  486.08   10.10   0
  -5   7   4  -18.83   11.15   0
   4  -7  -4   31.53    9.29   0
  -4   7   4   34.17    9.99   0
  -3   7   4 1302.03   13.94   0
  -3   7   4 1350.92   12.15   0
   3  -7  -4 1362.51   13.61   0
  -2   7   4  411.59    9.79   0
   2  -7  -4  422.95   11.58   0
  -2   7   4  419.45   12.58   0
   1  -7  -4   88.70   11.46   0
  -1   7   4   93.61    8.78   0
  -1   7   4   79.20   12.12   0
   0   7   4  614.63   12.47   0
   0  -7  -4  600.32   12.09   0
   0   7   4  618.73   13.04   0
   1   7   4 3205.72   17.86   0
   1   7   4 3291.19   21.54   0
  -1  -7  -4 3097.39   17.47   0
   2   7   4  897.85   12.65   0
   2   7   4  891.81   17.18   0
  -2  -7  -4  876.86   12.47   0
   3   7   4   56.71    9.59   0
  -3  -7  -4   48.60    9.54   0
  -4  -7  -4   76.76    8.81   0
   4   7   4   66.31   11.45   0
   5   7   4   15.00    8.86   0
  -5  -7  -4   13.06    8.72   0
   6   7   4  232.89    9.53   0
  -6  -7  -4  221.19    9.54   0
   7   7   4   12.72    8.73   0
  -7  -7  -4   25.54    8.30   0
 -11   8   4   60.31    7.94   0
 -11   8   4   52.48    7.66   0
 -11   8   4   49.89    7.79   0
 -10   8   4   21.38    9.52   0
 -10   8   4   -8.66    7.36   0
 -10   8   4    9.62    7.75   0
  -9   8   4  541.37    9.08   0
  -9   8   4  568.85    8.95   0
  -9   8   4  577.24    9.62   0
  -8   8   4  476.86    9.31   0
   8  -8  -4  536.62   10.64   0
  -8   8   4  495.24    9.14   0
  -7   8   4   31.30    7.47   0
  -7   8   4   25.79    8.67   0
   7  -8  -4   26.57    8.09   0
  -6   8   4  213.86    9.28   0
   6  -8  -4  215.72    8.95   0
  -6   8   4  232.33    8.47   0
  -5   8   4   87.21    9.09   0
   5  -8  -4   92.83    8.32   0
  -5   8   4   87.90    8.09   0
   4  -8  -4   -4.55    9.38   0
  -4   8   4    0.81    9.83   0
  -4   8   4    0.00    8.34   0
  -3   8   4    4.48   10.40   0
   3  -8  -4    6.78    9.35   0
  -3   8   4  -18.90    9.93   0
  -2   8   4 1536.27   14.38   0
   2  -8  -4 1585.84   13.67   0
  -2   8   4 1635.23   14.68   0
   1  -8  -4  188.23   10.48   0
  -1   8   4  194.41    9.52   0
  -1   8   4  187.43   10.87   0
   0  -8  -4   26.46   10.56   0
   0   8   4   21.83   10.53   0
   0   8   4   14.39   11.02   0
   1   8   4   28.87   10.65   0
  -1  -8  -4   25.82   10.36   0
   1   8   4   21.19    8.81   0
   2   8   4 1134.72   17.93   0
   2   8   4 1081.40   12.40   0
  -2  -8  -4 1024.75   12.13   0
   3   8   4   -7.62    8.97   0
  -3  -8  -4   -3.28    8.69   0
  -4  -8  -4   61.14    8.93   0
   4   8   4   61.35    8.77   0
   5   8   4    8.22    8.59   0
  -5  -8  -4    4.91   10.54   0
   6   8   4   13.34   10.94   0
  -6  -8  -4    4.62    8.65   0
 -11   9   4   17.02    9.21   0
 -11   9   4   22.40    8.10   0
 -11   9   4   10.95    7.51   0
 -10   9   4   39.83    9.92   0
 -10   9   4   39.59    7.80   0
 -10   9   4   52.93    7.38   0
  -9   9   4  155.00    8.29   0
  -9   9   4  189.49    7.63   0
   9  -9  -4  162.95    7.90   0
   8  -9  -4  382.11    9.07   0
  -8   9   4  345.36    9.17   0
  -8   9   4  373.21    8.33   0
   7  -9  -4  664.42    9.88   0
  -7   9   4  635.12    9.31   0
  -7   9   4  565.85   10.50   0
  -6   9   4   32.42    7.95   0
  -6   9   4   28.54    9.39   0
   6  -9  -4   17.27    8.38   0
  -5   9   4    5.84    7.98   0
  -5   9   4   19.73    9.52   0
   5  -9  -4    8.45   10.42   0
  -4   9   4  474.68   11.76   0
  -4   9   4  467.69    9.65   0
   4  -9  -4  477.25   13.18   0
  -3   9   4  104.19    7.88   0
   3  -9  -4  121.28    9.72   0
  -3   9   4  102.98   10.74   0
  -2   9   4    2.66   10.82   0
   2  -9  -4   27.25   10.15   0
  -2   9   4    5.00    8.42   0
  -1   9   4   -1.59   11.12   0
   1  -9  -4    8.61   10.16   0
  -1   9   4    0.65   13.03   0
   0  -9  -4   27.09   10.52   0
   0   9   4   42.63   10.92   0
   0   9   4   47.09    8.36   0
  -1  -9  -4  250.15   10.12   0
   1   9   4  276.32   10.29   0
   1   9   4  267.74   11.02   0
   2   9   4   11.04    9.39   0
   2   9   4   -1.32   10.42   0
  -2  -9  -4   16.44    9.31   0
  -3  -9  -4  123.01    8.97   0
   3   9   4  129.12    9.01   0
  -4  -9  -4    7.05    8.83   0
   4   9   4    7.50    8.89   0
   5   9   4   78.73    8.96   0
  -5  -9  -4   59.28    8.62   0
 -11  10   4   41.39    8.16   0
 -11  10   4   45.59    7.85   0
 -11  10   4   39.16    9.46   0
 -10  10   4  143.23    7.77   0
 -10  10   4  155.25    8.48   0
  -9  10   4   15.40    7.93   0
   9 -10  -4    8.08    7.75   0
  -9  10   4    1.94    7.49   0
  -8  10   4  381.37    9.38   0
   8 -10  -4  426.75    8.84   0
  -8  10   4  404.77    8.39   0
  -7  10   4   20.46   10.80   0
  -7  10   4   92.94    9.03   0
   7 -10  -4   22.26    9.74   0
   6 -10  -4  328.60    9.36   0
  -6  10   4  300.41    9.54   0
  -6  10   4  301.65    8.45   0
   5 -10  -4   63.07    8.86   0
  -5  10   4   61.65    7.95   0
  -5  10   4   93.57    9.72   0
   4 -10  -4   56.61    9.47   0
  -4  10   4   62.50    8.20   0
  -4  10   4   55.32   12.21   0
  -3  10   4    6.77    9.78   0
   3 -10  -4   10.85    9.32   0
  -3  10   4   31.03   10.22   0
  -2  10   4   64.30    8.08   0
  -2  10   4   56.61   10.34   0
   2 -10  -4   64.35   10.07   0
  -1  10   4   12.61    8.39   0
   1 -10  -4    2.85    9.74   0
  -1  10   4   15.44   10.26   0
   0  10   4  123.22   10.15   0
   0 -10  -4  148.22   10.18   0
   0  10   4  155.78   10.40   0
   1  10   4   13.56    9.37   0
   1  10   4    4.97   10.43   0
  -1 -10  -4   36.53    9.14   0
  -2 -10  -4  334.54    9.59   0
   2  10   4  346.44    9.71   0
   2  10   4  369.99   13.82   0
   3  10   4    2.96    8.76   0
  -3 -10  -4   -7.12    8.61   0
   4  10   4  257.16    9.66   0
  -4 -10  -4  217.33    9.39   0
   5  10   4  274.15   10.01   0
  -5 -10  -4  251.73    9.79   0
  10 -11  -4  263.09    8.66   0
 -10  11   4  252.75    9.53   0
 -10  11   4  284.17    8.40   0
   9 -11  -4  153.94    7.81   0
  -9  11   4  143.51    8.86   0
  -9  11   4  137.63    7.94   0
   8 -11  -4   21.42    7.86   0
  -8  11   4   16.24    8.82   0
  -8  11   4    1.93    7.26   0
  -7  11   4  387.21   10.59   0
   7 -11  -4  461.14   11.59   0
  -7  11   4  460.67    8.62   0
  -6  11   4   -3.28   11.29   0
   6 -11  -4    0.52    8.43   0
  -6  11   4   63.58    7.64   0
   5 -11  -4   18.97    8.39   0
  -5  11   4    9.87    9.38   0
  -5  11   4   23.85    7.68   0
  -4  11   4   65.57    7.61   0
   4 -11  -4   64.96    9.06   0
  -4  11   4   54.00    9.29   0
  -3  11   4  329.96   10.30   0
  -3  11   4  337.30    8.98   0
   3 -11  -4  321.90    9.73   0
   2 -11  -4   78.61    9.17   0
  -2  11   4   72.38    9.54   0
  -2  11   4   77.38    8.30   0
  -1  11   4   30.14    9.87   0
   1 -11  -4   10.69    9.32   0
  -1  11   4   43.85    9.56   0
   0 -11  -4  506.08   10.51   0
   0  11   4  522.10   12.24   0
   0  11   4  503.96   10.83   0
  -1 -11  -4  206.83    9.43   0
   1  11   4  209.55   10.91   0
   1  11   4  199.98    9.63   0
  -2 -11  -4   28.43    8.52   0
   2  11   4    5.85    8.67   0
   2  11   4    9.65   10.34   0
  -3 -11  -4  141.85    9.26   0
   3  11   4  130.31    9.16   0
   4  11   4   -7.22    8.91   0
  -4 -11  -4  -11.46    8.93   0
 -10  12   4  100.82   10.74   0
 -10  12   4  124.62    7.93   0
  10 -12  -4  118.91    8.40   0
  -9  12   4   17.90    8.32   0
  -9  12   4   -6.80    7.59   0
   9 -12  -4   -8.60    7.60   0
   8 -12  -4    3.14    7.65   0
  -8  12   4    7.62    8.44   0
  -8  12   4   -7.88    6.92   0
  -7  12   4  147.49    9.22   0
   7 -12  -4  150.28    8.20   0
  -7  12   4  153.64    7.63   0
   6 -12  -4  110.48   10.53   0
  -6  12   4   88.45    9.41   0
  -6  12   4  107.40    7.50   0
  -5  12   4 1002.51   13.74   0
   5 -12  -4 1082.91   11.73   0
  -5  12   4 1072.21   10.36   0
   4 -12  -4  290.34    9.53   0
  -4  12   4  283.40    8.56   0
  -4  12   4  301.57    9.76   0
   3 -12  -4   30.24    8.87   0
  -3  12   4   -1.87    9.12   0
  -3  12   4    9.84    7.82   0
  -2  12   4  207.06   10.15   0
   2 -12  -4  214.32    9.48   0
  -2  12   4  201.39    9.49   0
   1 -12  -4  143.08    9.21   0
  -1  12   4  167.05    9.36   0
  -1  12   4  173.35   10.18   0
   0 -12  -4  270.60    9.31   0
   0  12   4  279.57    9.13   0
   0  12   4  263.97    9.53   0
  -1 -12  -4   11.05    8.47   0
   1  12   4   -0.61    8.67   0
   1  12   4   11.66   10.35   0
   2  12   4   33.93   12.60   0
  -2 -12  -4   30.55    8.68   0
   2  12   4   16.99    8.47   0
  -3 -12  -4   17.23    8.70   0
   3  12   4    0.54    8.68   0
  -9  13   4   53.05    9.19   0
   9 -13  -4   52.48    9.77   0
  -9  13   4   65.24    7.72   0
  -8  13   4   12.58    8.96   0
   8 -13  -4   36.55    7.79   0
  -8  13   4   23.13    7.10   0
  -7  13   4  135.96    9.40   0
  -7  13   4  119.00    7.62   0
   7 -13  -4  111.34    8.66   0
  -6  13   4   90.96    7.62   0
  -6  13   4   82.82    9.03   0
   6 -13  -4   74.42    8.89   0
  -5  13   4   40.63    7.71   0
  -5  13   4   29.77    9.26   0
   5 -13  -4   36.46    8.69   0
  -4  13   4  606.42    9.38   0
   4 -13  -4  584.91   10.48   0
  -4  13   4  553.91   10.99   0
   3 -13  -4   88.22    9.28   0
  -3  13   4   82.99    9.42   0
  -3  13   4   85.39    8.24   0
  -2  13   4   28.56    9.34   0
  -2  13   4   11.63    7.89   0
   2 -13  -4   -3.09    8.69   0
  -1  13   4   -6.28    8.42   0
   1 -13  -4    4.57    8.41   0
  -1  13   4    2.02    7.95   0
   0 -13  -4   17.67    8.31   0
   0  13   4   24.58    8.53   0
   0  13   4   32.06   10.37   0
  -1 -13  -4   10.08    8.01   0
   1  13   4   -6.61    8.55   0
   1  13   4   11.01   10.51   0
  -2 -13  -4   12.70    8.88   0
   2  13   4    8.69    9.01   0
  -9  14   4    8.72   11.07   0
   9 -14  -4   23.51    9.86   0
  -9  14   4    8.26    7.34   0
  -8  14   4  118.07    9.22   0
  -8  14   4  101.44    7.53   0
   8 -14  -4  134.21   10.33   0
  -7  14   4  114.86    7.59   0
   7 -14  -4   89.73   10.18   0
  -7  14   4  101.59    8.95   0
  -6  14   4  212.95    8.14   0
   6 -14  -4  218.60    9.22   0
  -6  14   4  196.32    9.61   0
  -5  14   4   13.05    8.96   0
   5 -14  -4    2.94   10.57   0
  -5  14   4   13.15    7.64   0
  -4  14   4  326.17   10.40   0
  -4  14   4  308.88   10.10   0
   4 -14  -4  323.07   11.78   0
  -3  14   4   88.86    9.72   0
  -3  14   4   77.76    8.87   0
   3 -14  -4   86.37    8.89   0
   2 -14  -4   90.87    8.94   0
  -2  14   4   70.54    9.29   0
  -2  14   4   80.20    9.91   0
   1 -14  -4   31.75    8.79   0
  -1  14   4   22.44    8.58   0
  -1  14   4   40.93    9.93   0
   0  14   4   25.93   10.33   0
   0  14   4   35.77    8.59   0
   0 -14  -4   51.45    8.56   0
  -1 -14  -4   86.80    8.93   0
   1  14   4   80.46   11.34   0
   1  14   4  107.99    9.04   0
  -8  15   4   38.81    7.50   0
   8 -15  -4   33.05    8.61   0
  -8  15   4   24.05    8.98   0
  -7  15   4   53.61    8.82   0
  -7  15   4   42.80    7.80   0
   7 -15  -4   48.56    8.69   0
   6 -15  -4   -5.82    8.50   0
  -6  15   4   -2.36    8.64   0
  -6  15   4   17.32    7.41   0
  -5  15   4   82.47    9.08   0
  -5  15   4   62.46    7.91   0
   5 -15  -4   77.96    8.95   0
  -4  15   4   -4.46    7.74   0
  -4  15   4   23.28    8.80   0
   4 -15  -4    8.51    8.73   0
  -3  15   4   79.95   11.61   0
  -3  15   4   92.23    8.27   0
   3 -15  -4   74.42   11.00   0
  -2  15   4   81.94    8.44   0
   2 -15  -4   56.95    8.97   0
  -2  15   4   82.06    9.31   0
  -1  15   4  127.68   10.82   0
  -1  15   4  126.02    9.63   0
   1 -15  -4  133.63    8.68   0
  -5  16   4   -2.97   10.97   0
   5 -16  -4    2.40    9.03   0
  -5  16   4   -6.84    7.99   0
   4 -16  -4    4.11    8.77   0
  -4  16   4    1.96    7.95   0
  -4  16   4    6.38    9.24   0
  -2  17  -5    5.33    8.65   0
   2 -17   5   -9.02    9.18   0
  -2  17  -5  -10.05    8.57   0
  -3  17  -5   65.79    8.38   0
  -3  17  -5   29.90    8.99   0
   3 -17   5   58.58   11.42   0
  -4  17  -5  107.45    8.54   0
   4 -17   5   77.85    9.14   0
  -4  17  -5   87.30    9.35   0
   5 -17   5   -0.04    8.75   0
  -5  17  -5   -7.56    8.16   0
  -5  17  -5   12.65   10.83   0
   6 -17   5    8.30   10.15   0
  -6  17  -5  -17.48   10.52   0
  -6  17  -5   22.30    7.99   0
   0 -16   5   18.12    9.07   0
   0  16  -5   45.42    8.47   0
  -1  16  -5   62.75   11.28   0
   1 -16   5   56.59    9.39   0
  -1  16  -5   46.29   10.67   0
  -2  16  -5    1.16    8.23   0
  -2  16  -5   -5.32    8.43   0
   2 -16   5    9.06   10.82   0
  -3  16  -5   12.58    8.06   0
   3 -16   5    2.35   10.97   0
  -3  16  -5   14.11    8.79   0
   4 -16   5   64.05    8.75   0
  -4  16  -5   64.76    8.77   0
  -4  16  -5   47.84    8.33   0
  -5  16  -5   64.24    7.85   0
  -5  16  -5   69.49   11.26   0
   5 -16   5   86.29    8.93   0
   6 -16   5   74.84   10.36   0
  -6  16  -5   74.68    7.66   0
  -6  16  -5   53.26   11.71   0
   7 -16   5   53.90   10.02   0
  -7  16  -5   61.63   11.10   0
  -7  16  -5   74.11    7.86   0
   2  15  -5    7.00    8.67   0
  -2 -15   5   11.86    9.10   0
   1  15  -5   -2.96    8.36   0
  -1 -15   5   19.06    8.99   0
   0 -15   5   23.46   10.85   0
   0  15  -5   33.23   10.20   0
  -1  15  -5   18.25    8.71   0
  -1  15  -5   -1.75    8.69   0
   1 -15   5    7.43    9.12   0
   2 -15   5  137.97    9.42   0
  -2  15  -5  127.86   10.89   0
  -2  15  -5  131.58    8.68   0
  -3  15  -5  317.25   10.61   0
   3 -15   5  308.11   11.30   0
  -3  15  -5  344.29   10.12   0
  -4  15  -5   29.92    8.82   0
   4 -15   5   42.54    8.68   0
  -4  15  -5   38.78    8.18   0
  -5  15  -5   13.54    7.66   0
  -5  15  -5   28.51   10.78   0
   5 -15   5   27.96   10.27   0
  -6  15  -5  497.67    8.72   0
   6 -15   5  472.44   11.51   0
  -6  15  -5  516.97   10.63   0
  -7  15  -5  138.33    7.65   0
   7 -15   5  135.52    9.91   0
  -7  15  -5  145.51   11.51   0
   8 -15   5   20.96    9.42   0
  -8  15  -5   28.66    9.25   0
  -8  15  -5   23.11    9.05   0
   3  14  -5   13.85    8.64   0
  -3 -14   5   18.66    9.28   0
   2  14  -5    9.50    8.43   0
  -2 -14   5   20.65    8.98   0
   1  14  -5    9.49    8.26   0
  -1 -14   5    7.52    8.88   0
  -1 -14   5    6.01    8.65   0
   0 -14   5   10.48    7.31   0
   0  14  -5    5.30    8.43   0
   0 -14   5   16.86    9.02   0
  -1  14  -5    8.47    8.43   0
   1 -14   5    8.96    9.12   0
   1 -14   5   -3.34    7.69   0
  -1  14  -5   23.70   10.46   0
  -2  14  -5   52.11    8.92   0
   2 -14   5   46.36    9.33   0
  -2  14  -5   40.55   10.24   0
   2 -14   5   46.49    7.29   0
  -3  14  -5   32.09   11.13   0
   3 -14   5   26.40    8.98   0
   3 -14   5   17.34    7.40   0
  -3  14  -5   19.04    7.98   0
   4 -14   5   88.55    9.23   0
  -4  14  -5   21.98   11.35   0
  -4  14  -5   -4.44    8.00   0
  -5  14  -5   14.05    7.44   0
   5 -14   5    6.11   10.10   0
  -5  14  -5   25.03   10.94   0
   6 -14   5   51.54    9.89   0
  -6  14  -5   82.27    7.84   0
  -6  14  -5   68.68   11.21   0
  -7  14  -5  211.29   11.93   0
   7 -14   5  221.62    8.83   0
  -7  14  -5  225.95    8.14   0
  -8  14  -5   87.14   11.66   0
   8 -14   5   99.16    9.35   0
  -8  14  -5   80.08    8.06   0
   9 -14   5  122.00    9.71   0
  -9  14  -5  108.98   11.62   0
  -9  14  -5  116.53    8.22   0
   4  13  -5   60.42    8.75   0
  -4 -13   5   74.02    9.08   0
  -3 -13   5   56.35    9.11   0
   3  13  -5   99.98    8.56   0
  -3 -13   5   85.90    9.33   0
  -2 -13   5    9.36    7.88   0
  -2 -13   5   14.88    9.01   0
   2  13  -5    3.12   10.36   0
   1  13  -5  136.05    8.78   0
  -1 -13   5  143.01    9.56   0
  -1 -13   5  117.36    9.49   0
   0  13  -5    9.69    8.96   0
   0 -13   5    5.44    8.89   0
   0  13  -5    3.37    8.60   0
   0 -13   5   16.92    9.44   0
   1 -13   5   44.93    9.44   0
  -1  13  -5   38.68    8.89   0
  -1  13  -5   60.53    9.53   0
   1 -13   5   39.21    8.15   0
  -2  13  -5   33.94    9.17   0
   2 -13   5   28.20   11.61   0
   2 -13   5   32.40    7.54   0
  -2  13  -5   39.95    8.48   0
  -3  13  -5   26.57   11.43   0
  -3  13  -5   35.87    8.63   0
   3 -13   5   21.84   11.96   0
   3 -13   5   35.89    7.73   0
   4 -13   5  128.26   11.31   0
  -4  13  -5  132.67    7.99   0
   4 -13   5  131.46    7.83   0
  -4  13  -5  122.07   10.07   0
  -5  13  -5  142.53    8.16   0
  -5  13  -5  105.88    9.88   0
   5 -13   5  124.67    8.92   0
   6 -13   5   34.23    7.89   0
  -6  13  -5   46.62    7.79   0
  -6  13  -5   48.75   11.16   0
   7 -13   5   43.98    9.40   0
  -7  13  -5   49.89   11.59   0
  -7  13  -5   46.36    7.64   0
   8 -13   5   70.36    9.77   0
  -8  13  -5   80.31    9.78   0
  -8  13  -5   63.32   11.66   0
  -9  13  -5  206.78   11.74   0
  -9  13  -5  210.09    8.44   0
 -10  13  -5  208.13    8.52   0
 -10  13  -5  213.55   11.99   0
 -10  13  -5  139.84   10.35   0
   5  12  -5   30.90    8.16   0
  -5 -12   5   17.28    8.18   0
  -4 -12   5   32.34    8.49   0
   4  12  -5   -4.08    8.20   0
  -4 -12   5   15.98    9.43   0
   3  12  -5  516.83    9.90   0
  -3 -12   5  508.01   10.18   0
  -3 -12   5  532.33   11.42   0
   2  12  -5   48.70    8.68   0
  -2 -12   5   53.15    9.34   0
  -2 -12   5   56.34    9.01   0
  -1 -12   5   78.24    9.49   0
   1  12  -5   91.50    9.24   0
  -1 -12   5   87.28    7.81   0
   0  12  -5   -3.43    8.41   0
   0 -12   5   26.86    9.92   0
   0  12  -5   -8.46    9.28   0
   0 -12   5  -10.52    7.23   0
  -1  12  -5   23.21    8.81   0
   1 -12   5   29.02    7.95   0
   1 -12   5   21.39   10.17   0
  -1  12  -5   19.24    9.50   0
   2 -12   5  273.68   10.80   0
  -2  12  -5  266.34   10.19   0
  -2  12  -5  289.93    9.29   0
   2 -12   5  281.12    8.43   0
  -3  12  -5  105.62   10.21   0
   3 -12   5  103.08    9.76   0
  -3  12  -5   92.08    8.23   0
   3 -12   5   95.60    7.71   0
  -4  12  -5   38.73    7.85   0
  -4  12  -5   30.36   12.23   0
   4 -12   5   52.39    7.87   0
   4 -12   5   47.46   11.28   0
   5 -12   5  315.20   11.19   0
  -5  12  -5  330.05    9.03   0
  -5  12  -5  300.59   12.57   0
  -6  12  -5  903.75   10.10   0
   6 -12   5  895.61   12.63   0
  -6  12  -5  902.61   12.77   0
   7 -12   5   61.91    7.87   0
  -7  12  -5   83.32    7.89   0
  -7  12  -5   52.47   11.44   0
  -8  12  -5   61.67    7.94   0
  -8  12  -5   78.07    9.61   0
   8 -12   5   75.92    9.50   0
  -9  12  -5    2.71   11.09   0
  -9  12  -5   29.47    9.36   0
  -9  12  -5   14.27    9.33   0
 -10  12  -5  177.23   11.61   0
 -10  12  -5  166.15    8.55   0
 -10  12  -5  172.95   10.14   0
   5  11  -5   68.18    8.78   0
  -5 -11   5   62.31   10.80   0
  -5 -11   5   80.22    8.38   0
   4  11  -5   21.92    8.25   0
  -4 -11   5   11.35    8.59   0
  -4 -11   5   13.95    9.47   0
  -3 -11   5   18.70    8.97   0
  -3 -11   5   44.91    9.16   0
   3  11  -5   33.36    8.59   0
  -2 -11   5  173.84    8.61   0
   2  11  -5  173.04    9.40   0
  -2 -11   5  177.81   11.77   0
  -1 -11   5  511.43   10.83   0
   1  11  -5  482.23    9.94   0
  -1 -11   5  470.99   11.09   0
   0  11  -5   53.20    9.76   0
   0 -11   5   54.66    7.97   0
   0  11  -5   54.95    9.35   0
   0 -11   5   50.77   10.46   0
   1 -11   5   10.82   10.43   0
   1 -11   5   10.82    9.99   0
  -1  11  -5   22.30   11.75   0
  -1  11  -5    5.61    9.20   0
   2 -11   5  461.00   14.15   0
  -2  11  -5  431.45   11.54   0
  -2  11  -5  422.64    9.88   0
   2 -11   5  472.27    9.29   0
   3 -11   5  193.99   13.09   0
  -3  11  -5  189.34   13.30   0
  -3  11  -5  193.94    9.26   0
   3 -11   5  223.96    8.89   0
   4 -11   5   14.23   11.32   0
  -4  11  -5   38.22   12.42   0
  -4  11  -5   32.02    8.62   0
   4 -11   5   65.33    8.48   0
   5 -11   5   21.64    7.67   0
  -5  11  -5   26.72    9.95   0
  -5  11  -5   36.18    7.96   0
   5 -11   5   34.73   10.65   0
  -6  11  -5   40.88    7.72   0
  -6  11  -5   36.22    9.59   0
   6 -11   5   30.36    9.42   0
  -7  11  -5   77.72   12.04   0
   7 -11   5   91.37    9.77   0
  -7  11  -5  161.84    8.67   0
  -8  11  -5    9.74   10.81   0
  -8  11  -5    5.11    7.66   0
  -9  11  -5    2.34   10.72   0
  -9  11  -5   -2.31    7.78   0
  -9  11  -5   16.42    9.46   0
 -10  11  -5   74.43    9.87   0
 -10  11  -5   82.78   10.81   0
 -10  11  -5   82.29    7.93   0
   6  10  -5    7.30    7.60   0
  -6 -10   5    8.04   10.80   0
  -6 -10   5   -0.07    7.88   0
   5  10  -5  103.52    8.26   0
  -5 -10   5   99.58    8.36   0
  -5 -10   5  101.53   11.00   0
   4  10  -5  159.01    8.76   0
  -4 -10   5  179.87   11.29   0
  -4 -10   5  156.54    8.95   0
   3  10  -5   40.73    8.26   0
  -3 -10   5   15.50    9.12   0
  -3 -10   5   20.08    9.48   0
   2  10  -5  477.20   10.15   0
  -2 -10   5  513.06   10.74   0
  -2 -10   5  489.38    9.82   0
  -1 -10   5   49.21    8.17   0
   1  10  -5   44.27    9.72   0
  -1 -10   5   40.59   10.63   0
   0  10  -5 2160.72   14.56   0
   0  10  -5 2103.26   16.39   0
   0 -10   5 2164.58   15.34   0
   0 -10   5 2202.77   14.29   0
  -1  10  -5  366.26   12.11   0
   1 -10   5  340.01    9.29   0
  -1  10  -5  333.66   13.34   0
   1 -10   5  356.84   12.02   0
  -2  10  -5  278.22   14.13   0
   2 -10   5  288.47   12.09   0
   2 -10   5  305.37    9.03   0
  -2  10  -5  270.74    9.36   0
  -3  10  -5  370.65   11.94   0
   3 -10   5  363.76   13.18   0
  -3  10  -5  364.98    9.95   0
   3 -10   5  398.60    9.49   0
   4 -10   5 1704.83   12.47   0
   4 -10   5 1504.15   15.85   0
  -4  10  -5 1547.68   17.18   0
  -4  10  -5 1551.28   12.25   0
   5 -10   5   16.23   10.12   0
   5 -10   5   15.85   10.02   0
  -5  10  -5   26.85    8.61   0
  -5  10  -5   21.85   10.24   0
  -6  10  -5    3.93   11.91   0
   6 -10   5    6.12    9.35   0
  -6  10  -5   54.37    7.82   0
  -7  10  -5  253.23   11.95   0
  -7  10  -5  276.00    8.54   0
   7 -10   5  284.96    9.82   0
  -8  10  -5  134.85   10.83   0
  -8  10  -5  138.97    8.16   0
  -8  10  -5  120.03    9.85   0
  -9  10  -5   10.52   10.11   0
  -9  10  -5   23.41    9.38   0
  -9  10  -5   37.82    7.85   0
 -10  10  -5   17.38   10.17   0
 -10  10  -5   12.77    9.53   0
 -10  10  -5    1.34    7.62   0
   7   9  -5   30.76    8.17   0
  -7  -9   5   45.04    8.68   0
   6   9  -5    9.17    7.96   0
  -6  -9   5   16.95   12.31   0
  -6  -9   5    6.23    8.20   0
  -5  -9   5   50.81    8.85   0
  -5  -9   5   37.05    9.65   0
   5   9  -5   58.12    8.34   0
   4   9  -5  286.69    9.16   0
  -4  -9   5  278.35   10.55   0
  -4  -9   5  277.49    9.31   0
   3   9  -5   -7.56    8.65   0
  -3  -9   5   23.48    8.98   0
  -3  -9   5   -0.05    7.78   0
   2   9  -5  629.67   11.14   0
  -2  -9   5  723.97   11.91   0
  -2  -9   5  739.35   12.61   0
  -1  -9   5   24.36   10.62   0
  -1  -9   5   11.09   10.30   0
   1   9  -5   32.62    9.37   0
   0   9  -5  178.61   10.10   0
   0   9  -5  178.09   10.39   0
   0  -9   5  206.96   11.95   0
   0  -9   5  185.62    9.27   0
  -1   9  -5 1194.17   13.97   0
   1  -9   5 1240.39   12.02   0
  -1   9  -5 1198.70   12.46   0
   1  -9   5 1217.73   15.01   0
   2  -9   5   13.14    8.60   0
   2  -9   5   21.03   13.61   0
  -2   9  -5    9.19   10.76   0
  -2   9  -5   20.71    9.35   0
  -3   9  -5   72.17    9.06   0
   3  -9   5   93.99    8.99   0
   3  -9   5   72.18   12.97   0
  -3   9  -5   79.01   11.49   0
  -4   9  -5  193.58    9.41   0
   4  -9   5  196.51    8.84   0
   4  -9   5  184.67    9.34   0
  -4   9  -5  184.33   11.27   0
  -5   9  -5  360.20    9.20   0
  -5   9  -5  362.42   11.77   0
   5  -9   5  371.18    9.90   0
   5  -9   5  382.54   11.42   0
   6  -9   5  119.62    9.63   0
  -6   9  -5  115.48    8.72   0
  -6   9  -5  125.18   11.90   0
  -7   9  -5   -1.23   10.34   0
  -7   9  -5   17.68    9.34   0
  -7   9  -5    7.50    7.83   0
  -8   9  -5    2.66    7.39   0
  -8   9  -5    3.70   11.60   0
  -8   9  -5   -5.77    9.46   0
  -9   9  -5  391.51   11.02   0
  -9   9  -5  391.67   10.26   0
  -9   9  -5  381.27   11.66   0
 -10   9  -5   11.26    9.21   0
 -10   9  -5   -2.10    9.31   0
 -10   9  -5    8.66    7.76   0
 -11   9  -5   33.37   10.04   0
 -11   9  -5   37.96    9.69   0
 -11   9  -5   26.88   10.19   0
  -7  -8   5   31.10    8.26   0
   7   8  -5  -11.34    7.74   0
  -7  -8   5    4.61   13.30   0
   6   8  -5  365.24    9.05   0
  -6  -8   5  404.75   14.16   0
  -6  -8   5  340.08    9.18   0
   5   8  -5  141.58    8.75   0
  -5  -8   5  144.82    8.96   0
  -5  -8   5  144.81   10.11   0
   4   8  -5   72.97    8.99   0
  -4  -8   5   51.22    9.98   0
  -4  -8   5   76.81   10.01   0
   3   8  -5   50.61    9.13   0
  -3  -8   5   42.88   10.53   0
  -3  -8   5   43.35   10.15   0
   2   8  -5    0.04    9.34   0
  -2  -8   5   27.37    9.96   0
  -2  -8   5   11.21    9.00   0
  -1  -8   5  132.62   11.08   0
   1   8  -5  132.81   11.92   0
  -1  -8   5  117.52   10.92   0
   0   8  -5   48.56   10.61   0
   0   8  -5   58.59   12.49   0
   0  -8   5   59.09    9.22   0
   0  -8   5   61.72   11.50   0
   1  -8   5  373.61   15.55   0
   1  -8   5  353.29   10.27   0
  -1   8  -5  344.34   10.79   0
  -1   8  -5  337.77   12.11   0
   2  -8   5  206.26    9.94   0
   2  -8   5  205.82   14.76   0
  -2   8  -5  182.24    9.91   0
  -2   8  -5  175.00   12.46   0
  -3   8  -5 1972.74   20.59   0
   3  -8   5 2021.19   14.24   0
   3  -8   5 1908.21   17.89   0
  -3   8  -5 1914.60   14.09   0
   4  -8   5   13.40   11.09   0
  -4   8  -5    5.18    8.87   0
  -4   8  -5    2.80   13.19   0
   4  -8   5   10.80    8.75   0
  -5   8  -5  295.97   14.16   0
   5  -8   5  302.85   11.27   0
   5  -8   5  326.00    8.78   0
  -5   8  -5  288.65    8.84   0
  -6   8  -5  265.52   14.22   0
  -6   8  -5  264.34    8.74   0
   6  -8   5  276.65   10.76   0
  -7   8  -5  129.66   12.19   0
  -7   8  -5  138.10    8.54   0
  -7   8  -5  134.28   10.08   0
  -8   8  -5  131.07    9.56   0
  -8   8  -5  161.21    8.21   0
  -8   8  -5  141.41   10.20   0
  -9   8  -5  231.42   10.61   0
  -9   8  -5  256.09    8.35   0
  -9   8  -5  252.76   10.55   0
 -10   8  -5   18.85    7.70   0
 -10   8  -5   26.17    9.12   0
 -10   8  -5   29.68    9.61   0
 -11   8  -5   64.78    9.92   0
 -11   8  -5   78.02   10.04   0
 -11   8  -5  100.99   10.62   0
  -8  -7   5   23.64    8.29   0
   8   7  -5   42.53    8.33   0
  -7  -7   5    9.89    8.19   0
  -7  -7   5    6.13   12.40   0
   7   7  -5    2.19    8.04   0
   6   7  -5   21.80    7.97   0
  -6  -7   5    8.69   10.95   0
  -6  -7   5    9.25    8.33   0
   5   7  -5   24.27    8.51   0
  -5  -7   5   38.01   11.48   0
  -5  -7   5   30.91    9.15   0
  -4  -7   5   20.24    9.32   0
   4   7  -5   -5.74    8.77   0
  -4  -7   5   -1.43   10.13   0
   3   7  -5    8.74    9.56   0
  -3  -7   5    8.97   10.01   0
  -3  -7   5    9.45   10.51   0
  -2  -7   5  776.10   13.78   0
  -2  -7   5  717.12   12.19   0
   2   7  -5  742.09   11.81   0
   1   7  -5 1560.53   14.62   0
  -1  -7   5 1622.90   15.18   0
  -1  -7   5 1639.45   14.09   0
   0   7  -5  343.53   11.40   0
   0   7  -5  322.59   11.59   0
   0  -7   5  366.06   10.56   0
   0  -7   5  329.73   12.67   0
   1  -7   5   50.87   15.01   0
  -1   7  -5   37.02   13.65   0
  -1   7  -5   31.02   10.35   0
   1  -7   5   35.64    9.48   0
   2  -7   5 2438.84   20.89   0
   2  -7   5 2498.32   15.89   0
  -2   7  -5 2285.25   15.76   0
  -2   7  -5 2376.96   21.79   0
  -3   7  -5    5.05   14.50   0
   3  -7   5   12.41   12.92   0
   3  -7   5    2.46    8.89   0
  -3   7  -5   -2.60    9.19   0
  -4   7  -5  228.68   14.50   0
  -4   7  -5   65.65    9.20   0
   4  -7   5   77.54   11.31   0
   4  -7   5   87.96    9.15   0
   5  -7   5  217.80   12.20   0
   5  -7   5  229.57    9.28   0
  -5   7  -5  204.39   12.79   0
  -5   7  -5  203.89    8.95   0
  -6   7  -5  310.84   12.37   0
  -6   7  -5  288.20   10.80   0
  -6   7  -5  295.43   13.07   0
  -7   7  -5   96.42    9.85   0
  -7   7  -5  104.70    8.23   0
  -7   7  -5  103.43   11.21   0
  -8   7  -5  111.92    9.80   0
  -8   7  -5  111.00    8.16   0
  -8   7  -5  109.88    9.93   0
  -9   7  -5   82.44    9.32   0
  -9   7  -5   79.21    9.91   0
  -9   7  -5   91.24    9.87   0
 -10   7  -5   -1.94    9.47   0
 -10   7  -5    2.90    9.38   0
 -10   7  -5   23.07    9.18   0
 -11   7  -5   29.31   10.06   0
 -11   7  -5   46.03    9.78   0
 -11   7  -5   53.98    8.04   0
  -8  -6   5   24.41    8.47   0
  -8  -6   5   16.75   13.78   0
   8   6  -5   13.90    8.30   0
  -7  -6   5    1.34    8.33   0
  -7  -6   5    3.09   11.13   0
   7   6  -5    0.34    7.63   0
  -6  -6   5  241.95    9.00   0
  -6  -6   5  242.46   12.58   0
   6   6  -5  237.95    8.75   0
   5   6  -5  458.06    9.76   0
  -5  -6   5  458.02   10.12   0
  -5  -6   5  465.11   12.42   0
   4   6  -5   71.33    9.59   0
  -4  -6   5   52.38    9.84   0
  -4  -6   5   51.49   11.26   0
   3   6  -5   24.04    9.69   0
  -3  -6   5   31.97   10.13   0
  -3  -6   5   21.18    9.47   0
  -2  -6   5  367.51   10.87   0
   2   6  -5  357.65   10.74   0
  -2  -6   5  374.58   11.37   0
  -1  -6   5   27.70   11.41   0
   1   6  -5   18.28   10.51   0
  -1  -6   5    5.31    9.50   0
   0  -6   5  671.52   17.78   0
   0   6  -5  626.14   13.63   0
   0   6  -5  661.13   13.61   0
   0  -6   5  649.67   14.91   0
  -1   6  -5  308.38   11.81   0
  -1   6  -5  320.43   15.11   0
   1  -6   5  341.79   11.31   0
   1  -6   5  356.85   14.08   0
  -2   6  -5 2010.31   22.99   0
   2  -6   5 1969.61   23.53   0
  -2   6  -5 1933.16   15.22   0
   2  -6   5 2053.46   15.78   0
  -3   6  -5  247.49   10.66   0
   3  -6   5  241.25   13.34   0
   3  -6   5  273.40   10.46   0
  -3   6  -5  251.59   16.03   0
  -4   6  -5   61.51   12.88   0
  -4   6  -5   67.39    9.38   0
   4  -6   5   70.71    9.37   0
   4  -6   5   62.86   12.81   0
  -5   6  -5    5.07   10.80   0
  -5   6  -5   10.40   10.44   0
  -5   6  -5    1.11   10.56   0
   5  -6   5    3.12   10.90   0
  -6   6  -5  387.46    9.96   0
  -6   6  -5  366.07   12.23   0
  -6   6  -5  395.23   12.39   0
  -7   6  -5  517.60   12.06   0
  -7   6  -5  556.41   11.89   0
  -7   6  -5  528.52    9.82   0
  -8   6  -5  157.08   10.07   0
  -8   6  -5  190.14    9.83   0
  -8   6  -5  188.53   10.00   0
  -9   6  -5   11.73    9.52   0
  -9   6  -5   12.09    9.04   0
  -9   6  -5   13.22    9.18   0
 -10   6  -5  110.12    7.85   0
 -10   6  -5  101.87    9.80   0
 -10   6  -5   93.20   10.00   0
 -11   6  -5    5.50    9.53   0
 -11   6  -5    8.11    8.17   0
 -11   6  -5   10.98    9.40   0
  -9  -5   5   59.31    8.24   0
  -9  -5   5   82.47   18.69   0
   9   5  -5   74.82    8.30   0
  -8  -5   5   44.69   13.29   0
  -8  -5   5   35.11    8.33   0
   8   5  -5   45.89    7.95   0
  -7  -5   5  144.01   11.04   0
  -7  -5   5  150.40    8.46   0
   7   5  -5  145.61    8.24   0
  -6  -5   5 1072.46   11.51   0
  -6  -5   5 1127.36   16.75   0
   6   5  -5 1137.02   11.43   0
   5   5  -5   18.53    8.86   0
  -5  -5   5    0.01    9.22   0
  -5  -5   5    9.03   11.38   0
   4   5  -5  456.99    9.94   0
  -4  -5   5  452.78   13.45   0
  -4  -5   5  428.72   10.34   0
   3   5  -5 1529.40   14.00   0
  -3  -5   5 1518.38   13.82   0
  -3  -5   5 1520.54   17.52   0
  -2  -5   5 2774.76   17.25   0
  -2  -5   5 2770.64   20.13   0
   2   5  -5 2624.26   16.80   0
  -1  -5   5 1357.41   15.96   0
   1   5  -5 1360.40   15.96   0
  -1  -5   5 1412.42   16.61   0
   0   5  -5 1052.51   15.77   0
   0  -5   5 1090.56   19.67   0
   0  -5   5 1047.28   15.26   0
  -1   5  -5  329.38   16.83   0
   1  -5   5  342.63   12.77   0
   1  -5   5  350.17   17.82   0
  -1   5  -5  337.19   13.26   0
   3  -5   5    0.28   10.66   0
   3  -5   5    6.94   14.71   0
  -3   5  -5   10.58   10.75   0
  -3   5  -5    9.90   17.88   0
  -4   5  -5   74.52   13.45   0
   4  -5   5   75.32   10.95   0
  -4   5  -5   63.86    9.12   0
  -4   5  -5   81.36   13.99   0
  -5   5  -5  413.18    9.98   0
  -5   5  -5  434.27   13.85   0
   5  -5   5  470.09   10.32   0
  -5   5  -5  408.98   12.33   0
  -6   5  -5  552.86   13.02   0
  -6   5  -5  576.62   12.82   0
  -6   5  -5  541.28   10.19   0
  -7   5  -5  215.74    9.00   0
  -7   5  -5  221.34   10.43   0
  -7   5  -5  233.57   10.38   0
  -8   5  -5  171.38   10.12   0
  -8   5  -5  184.08    9.88   0
  -8   5  -5  168.67    9.95   0
  -9   5  -5   50.14    7.87   0
  -9   5  -5   49.37    9.21   0
  -9   5  -5   46.86    7.58   0
 -10   5  -5  115.68   10.10   0
 -10   5  -5  105.01   10.20   0
 -10   5  -5  125.74    9.71   0
 -11   5  -5   49.43    8.71   0
 -11   5  -5   89.66   11.85   0
 -11   5  -5   87.31   10.01   0
   9   4  -5   26.27    8.02   0
  -9  -4   5   16.53    8.29   0
  -9  -4   5   29.82   14.20   0
   8   4  -5   26.61    8.43   0
  -8  -4   5   18.69    8.40   0
  -7  -4   5   57.60    8.29   0
   7   4  -5   65.77    8.24   0
  -6  -4   5  439.74    9.95   0
   6   4  -5  487.65    9.64   0
  -5  -4   5   33.59    9.25   0
   5   4  -5   25.02    8.80   0
   4   4  -5   48.11    9.78   0
  -4  -4   5   54.94   10.15   0
   3   4  -5   16.22    9.58   0
  -3  -4   5   32.79    9.88   0
   2   4  -5  879.86   13.74   0
  -2  -4   5  893.52   14.06   0
  -1  -4   5   94.95   12.98   0
   1   4  -5   89.32   12.62   0
  -1  -4   5   95.80   16.14   0
   0   4  -5 4610.63   27.36   0
   0  -4   5 4723.95   29.18   0
   0  -4   5 5004.33   25.86   0
   1  -4   5   65.42   14.47   0
  -1   4  -5   55.33   16.09   0
  -1   4  -5   50.35   15.22   0
   1  -4   5   68.80   21.67   0
  -2   4  -5 1752.40   17.78   0
   2  -4   5 1824.47   31.21   0
  -2   4  -5 1855.47   36.21   0
   2  -4   5 1896.29   18.06   0
  -4   4  -5   63.09   13.38   0
  -4   4  -5   62.11   13.70   0
   4  -4   5   96.36   12.14   0
  -4   4  -5   64.94    9.24   0
  -5   4  -5   35.99   10.85   0
  -5   4  -5   47.44   11.15   0
  -5   4  -5   40.22   11.51   0
   5  -4   5   33.19   11.62   0
  -6   4  -5  225.67   11.56   0
  -6   4  -5  246.59   10.93   0
  -6   4  -5  230.20   11.01   0
  -7   4  -5   10.49    9.72   0
  -7   4  -5    5.09    9.35   0
  -7   4  -5   10.23    9.29   0
  -8   4  -5  248.41   10.66   0
  -8   4  -5  289.41    9.99   0
  -8   4  -5  263.96   10.25   0
  -9   4  -5    3.71    9.42   0
  -9   4  -5    5.18    9.50   0
  -9   4  -5    9.43    7.28   0
 -10   4  -5  115.77    9.51   0
 -10   4  -5  115.22   11.88   0
 -10   4  -5   96.11    8.95   0
 -10  -3   5   94.67   14.30   0
 -10  -3   5   94.19    8.41   0
 -10  -3   5  108.70   14.24   0
  -9  -3   5   24.91    8.01   0
   9   3  -5   23.45    7.94   0
  -8  -3   5  277.98    8.71   0
   8   3  -5  302.70    8.63   0
  -7  -3   5   10.08    8.38   0
   7   3  -5   13.57    7.37   0
   6   3  -5  207.70    9.03   0
  -6  -3   5  186.35    9.48   0
  -5  -3   5  311.20   10.05   0
   5   3  -5  348.08    9.44   0
  -4  -3   5   64.47   10.12   0
   4   3  -5   73.56    9.44   0
  -3  -3   5  343.03   11.38   0
   3   3  -5  366.89   11.17   0
   2   3  -5 1940.37   17.71   0
  -2  -3   5 1943.71   18.18   0
   1   3  -5 1896.09   21.96   0
  -1  -3   5 1911.19   20.14   0
   0   3  -5 2164.78   25.32   0
   0  -3   5 2169.79   24.23   0
   2  -3   5 1967.28   19.61   0
  -2   3  -5 1848.90   18.75   0
  -3   3  -5 1052.69   23.27   0
  -3   3  -5 1141.12   23.20   0
  -3   3  -5 1059.10   14.04   0
   3  -3   5 1184.70   17.01   0
  -4   3  -5  402.98   15.65   0
  -4   3  -5  409.50   11.39   0
   4  -3   5  452.31   11.90   0
  -4   3  -5  661.60   14.63   0
  -5   3  -5 2569.21   19.84   0
  -5   3  -5 2541.59   18.95   0
  -5   3  -5 2785.07   19.91   0
  -6   3  -5  323.08   10.31   0
  -6   3  -5  330.63   12.22   0
  -6   3  -5  358.24   11.47   0
  -7   3  -5   12.03   10.17   0
  -7   3  -5   37.85   10.23   0
  -7   3  -5   44.53   11.73   0
  -8   3  -5   17.81    8.76   0
  -8   3  -5    6.68    9.91   0
  -8   3  -5   14.90    9.47   0
  -9   3  -5   74.47   11.29   0
  -9   3  -5   79.41    8.92   0
  -9   3  -5   81.39    8.34   0
 -10   3  -5   14.79    8.13   0
 -10   3  -5   -2.90    7.40   0
 -10  -2   5   17.16   10.07   0
 -10  -2   5   33.24    7.99   0
 -10  -2   5   33.07   11.74   0
  -9  -2   5   20.70    7.79   0
  -8  -2   5   12.52    7.98   0
   8   2  -5    8.54    7.89   0
   7   2  -5  930.49   10.40   0
  -7  -2   5  900.52   10.43   0
  -6  -2   5   39.65   11.40   0
   6   2  -5   41.91   10.60   0
   5   2  -5   20.48    8.97   0
  -5  -2   5   21.88    9.08   0
  -4  -2   5 1540.57   13.75   0
   4   2  -5 1559.60   13.63   0
  -3  -2   5 4490.61   20.42   0
   3   2  -5 4482.15   20.31   0
  -2  -2   5  372.08   14.27   0
   2   2  -5  376.93   14.10   0
  -1  -2   5 6077.35   30.95   0
   1   2  -5 6188.38   32.64   0
   0  -2   5   37.63   19.16   0
   2  -2   5  428.12   24.66   0
   2  -2   5  440.96   15.32   0
  -2   2  -5  272.83   26.10   0
   3  -2   5 2827.62   23.06   0
  -3   2  -5 2540.93   25.66   0
  -3   2  -5 2487.74   21.38   0
   3  -2   5 2569.55   26.01   0
  -4   2  -5 1814.67   19.40   0
  -4   2  -5 1832.28   19.09   0
   4  -2   5 2087.71   19.80   0
   4  -2   5 1804.39   18.69   0
  -5   2  -5 1169.67   15.88   0
  -5   2  -5 1209.25   16.26   0
   5  -2   5 1258.37   15.90   0
  -6   2  -5 1395.96   15.16   0
  -6   2  -5 1324.12   18.14   0
   6  -2   5 1385.82   14.97   0
  -7   2  -5  407.66   14.58   0
  -7   2  -5  409.86   12.39   0
  -8   2  -5  360.76   11.41   0
  -9   2  -5  449.13    9.72   0
  -9   2  -5  481.11    9.21   0
 -10   2  -5  123.69    8.78   0
 -10   2  -5  145.54    7.90   0
 -10  -1   5   65.87    7.95   0
 -10  -1   5   95.68    9.70   0
 -10  -1   5   85.66    9.42   0
  -9  -1   5    5.24    7.66   0
  -9  -1   5   16.58    8.10   0
  -8  -1   5    8.75    9.96   0
  -8  -1   5   12.87    7.57   0
  -7  -1   5  605.68   10.13   0
  -6  -1   5  128.08    9.22   0
   6   1  -5  128.07    9.01   0
   5   1  -5 1902.85   13.80   0
  -5  -1   5 1832.12   13.80   0
  -4  -1   5  189.61    9.86   0
   4   1  -5  192.18    9.85   0
   3   1  -5 1608.22   15.22   0
  -3  -1   5 1563.92   15.11   0
  -2  -1   5 1083.30   17.16   0
  -1  -1   5 2508.42   25.19   0
  -1  -1   5 2201.01   22.80   0
   0   1  -5   11.07   18.82   0
   0  -1   5    6.75   19.60   0
   1  -1   5  207.19   27.77   0
  -1   1  -5  206.83   24.57   0
   2  -1   5   97.27   15.90   0
   2  -1   5   95.37   18.31   0
  -2   1  -5   86.00   18.79   0
   3  -1   5  503.05   15.18   0
  -3   1  -5  491.92   16.05   0
   3  -1   5  542.44   16.09   0
   4  -1   5 4434.72   24.99   0
  -4   1  -5 4395.01   25.50   0
  -5   1  -5 1333.03   16.28   0
   5  -1   5 1262.74   13.94   0
  -6   1  -5  473.05   12.89   0
   6  -1   5  477.27   12.00   0
  -7   1  -5  222.50   11.75   0
   7  -1   5  220.65    9.11   0
  -8   1  -5  192.73    9.04   0
   8  -1   5  171.82    8.45   0
  -9   1  -5   35.70    8.64   0
 -10   1  -5   64.17    7.79   0
 -10   1  -5   44.00   10.37   0
 -11   0   5   38.00    8.16   0
 -11   0   5   45.63    7.86   0
 -11   0   5   32.08   10.64   0
 -10   0   5   18.05    7.90   0
 -10   0   5   15.51    7.81   0
  -9   0   5  225.56    8.43   0
  -9   0   5  281.52    8.30   0
  -8   0   5   58.93    7.87   0
  -8   0   5   52.76    7.63   0
  -7   0   5   40.86    8.74   0
  -7   0   5   25.30    8.09   0
  -6   0   5  795.32   11.21   0
  -6   0   5  737.40   11.01   0
  -5   0   5  175.16    9.36   0
  -5   0   5  152.37    9.45   0
  -4   0   5  855.22   12.21   0
  -4   0   5  740.74   11.30   0
  -3   0   5    4.96   11.42   0
  -3   0   5    1.54   11.49   0
  -2   0   5 2033.09   21.94   0
   2   0  -5 2090.86   19.44   0
   1   0  -5 1185.35   18.57   0
  -1   0   5 1148.12   19.10   0
   0   0   5 4446.54   35.05   0
   0   0  -5 4686.39   34.40   0
  -1   0  -5  100.25   19.52   0
   1   0   5   89.51   20.65   0
   2   0   5  359.72   17.39   0
   2   0   5  349.27   16.69   0
  -2   0  -5  352.31   17.73   0
   3   0   5  269.05   12.10   0
   3   0   5  307.24   18.04   0
  -3   0  -5  246.42   12.71   0
  -4   0  -5  208.79   13.88   0
   4   0   5  220.18   13.53   0
   5   0   5   59.47   11.22   0
  -5   0  -5   42.77   10.31   0
   6   0   5  748.68   13.09   0
  -6   0  -5  835.90   13.89   0
  -7   0  -5   17.45    8.72   0
   7   0   5   -0.74    8.06   0
  -8   0  -5   49.68    8.94   0
   8   0   5   51.14   10.25   0
  -9   0  -5   30.08    8.68   0
   9   0   5   18.36    8.02   0
 -10   0  -5   15.02    8.76   0
 -11   1   5    9.11    7.63   0
 -11   1   5   -3.04    8.19   0
 -11   1   5    2.92    8.78   0
 -10   1   5   59.21    7.84   0
 -10   1   5   64.90    7.73   0
  -9   1   5    4.47    8.01   0
  -9   1   5   22.79    7.87   0
  -8   1   5  160.96    8.88   0
  -8   1   5  196.36    8.19   0
  -7   1   5   43.28    8.26   0
  -7   1   5   71.29    7.87   0
  -6   1   5  464.11   10.29   0
  -6   1   5  542.84    9.80   0
  -5   1   5   51.84    8.96   0
  -5   1   5   51.70    8.91   0
  -4   1   5  173.65   10.54   0
  -4   1   5  159.23    9.86   0
  -3   1   5   14.37   11.49   0
   3  -1  -5   -0.65   11.24   0
   1  -1  -5 1687.15   19.79   0
  -1   1   5 1619.26   19.91   0
   0  -1  -5 2806.11   27.55   0
   0   1   5 2724.02   25.92   0
  -1  -1  -5 1756.25   21.35   0
   1   1   5 1807.98   24.96   0
   2   1   5   62.72   15.46   0
  -2  -1  -5   66.28   12.74   0
   3   1   5 2273.42   19.82   0
  -3  -1  -5 2300.58   18.22   0
  -4  -1  -5  549.00   12.93   0
   4   1   5  569.52   14.73   0
  -5  -1  -5  105.70   13.12   0
   5   1   5  128.92   12.20   0
   6   1   5   41.62    9.42   0
  -6  -1  -5   42.78    9.82   0
  -7  -1  -5   66.71    9.29   0
   7   1   5   77.91   10.51   0
  -8  -1  -5  430.72   10.30   0
   8   1   5  406.37    9.83   0
   9   1   5    8.90    9.89   0
  -9  -1  -5   14.72    8.38   0
 -11   2   5   85.75    7.93   0
 -11   2   5   55.08    7.94   0
 -11   2   5   63.23    7.50   0
 -10   2   5  367.48   10.44   0
 -10   2   5  404.51    9.02   0
  -9   2   5   26.06    7.77   0
  -9   2   5   11.57    7.76   0
  -8   2   5  100.10    8.14   0
  -8   2   5   98.01    7.78   0
  -7   2   5   16.60    7.75   0
  -7   2   5   12.70    8.06   0
  -6   2   5  727.54   10.30   0
  -6   2   5  643.26   10.50   0
  -5   2   5  105.89    9.06   0
  -5   2   5   98.67   11.02   0
   4  -2  -5  623.07   11.66   0
  -4   2   5  628.10   12.10   0
  -3   2   5  515.85   12.82   0
   3  -2  -5  499.34   14.99   0
   2  -2  -5 2772.98   20.59   0
  -2   2   5 2592.55   20.46   0
  -1   2   5 3888.37   25.69   0
   1  -2  -5 4095.55   25.41   0
   0  -2  -5  798.94   17.09   0
   0   2   5  780.40   22.22   0
  -1  -2  -5  155.54   14.65   0
   1   2   5  156.29   14.71   0
  -2  -2  -5  295.31   15.83   0
   2   2   5  311.32   13.87   0
   3   2   5   63.62   11.62   0
  -3  -2  -5   70.75   10.63   0
   4   2   5  851.33   12.63   0
  -4  -2  -5  841.50   13.02   0
   5   2   5   33.00    9.57   0
  -5  -2  -5   37.56   12.58   0
   6   2   5  444.59   11.52   0
  -6  -2  -5  419.89   12.49   0
   7   2   5   93.58    8.69   0
  -7  -2  -5  123.64   11.05   0
  -8  -2  -5   12.30    8.63   0
   8   2   5    5.40    8.04   0
  -9  -2  -5   32.37   10.88   0
   9   2   5    4.52    8.63   0
 -11   3   5   58.44    7.98   0
 -11   3   5   70.67    7.66   0
 -11   3   5   69.53    7.03   0
 -10   3   5  517.52    9.49   0
 -10   3   5  527.38   10.13   0
 -10   3   5  565.51    9.39   0
  -9   3   5  117.30    7.91   0
  -9   3   5   83.68    8.28   0
  -8   3   5   -7.54    8.07   0
  -8   3   5   15.84    7.33   0
  -7   3   5   16.70    8.41   0
  -7   3   5   19.93    8.28   0
  -6   3   5  350.55    9.40   0
  -6   3   5  308.64    9.27   0
   5  -3  -5  349.09    9.68   0
  -5   3   5  328.49   10.01   0
  -4   3   5  112.30    9.84   0
   4  -3  -5  107.02    9.60   0
   3  -3  -5   85.89   10.36   0
  -3   3   5   82.92   11.10   0
   2  -3  -5  242.66   13.47   0
  -2   3   5  235.33   13.75   0
   1  -3  -5 1943.28   19.91   0
  -1   3   5 1844.57   20.20   0
   0   3   5   17.39   14.62   0
   0  -3  -5   17.76   16.67   0
   1   3   5  182.34   14.34   0
  -1  -3  -5  197.18   13.45   0
   2   3   5 1039.97   16.74   0
  -2  -3  -5  958.66   14.04   0
   3   3   5  201.84   13.78   0
  -3  -3  -5  178.56   11.67   0
   4   3   5  308.32   13.02   0
  -4  -3  -5  295.33   11.07   0
   5   3   5   50.91    9.34   0
  -5  -3  -5   62.07    9.59   0
   6   3   5   74.67    8.31   0
  -6  -3  -5   78.39    9.26   0
  -7  -3  -5  243.57    9.15   0
   7   3   5  206.44    9.04   0
  -8  -3  -5  112.84   11.24   0
   8   3   5  108.34    8.71   0
  -9  -3  -5   17.97   11.03   0
   9   3   5    6.05   10.18   0
 -11   4   5  112.10    8.27   0
 -11   4   5  130.72    8.07   0
 -11   4   5  136.26    7.48   0
 -10   4   5    4.14    9.13   0
 -10   4   5   10.01    7.48   0
 -10   4   5   -4.81    6.61   0
  -9   4   5  736.68    9.66   0
  -9   4   5  852.08   10.26   0
  -8   4   5   39.61    8.16   0
  -8   4   5   32.05    7.80   0
  -7   4   5   62.36    7.77   0
  -7   4   5   63.64    7.76   0
  -6   4   5  838.17   10.80   0
   6  -4  -5  932.40   10.67   0
  -5   4   5  131.41   11.22   0
   5  -4  -5  140.46    8.89   0
   4  -4  -5  227.51    9.91   0
  -4   4   5  205.50   10.28   0
  -3   4   5 1154.65   13.84   0
   3  -4  -5 1219.97   13.70   0
  -2   4   5  705.25   14.38   0
   2  -4  -5  748.66   13.84   0
  -1   4   5 3315.83   23.03   0
   1  -4  -5 3329.09   22.61   0
   0  -4  -5  112.18   12.82   0
   0   4   5   97.05   13.64   0
   1   4   5    7.50   12.27   0
  -1  -4  -5    9.39   11.61   0
   2   4   5  203.23   13.20   0
   2   4   5  207.92   12.03   0
  -2  -4  -5  211.27   11.62   0
   3   4   5  380.41   13.93   0
  -3  -4  -5  347.13   11.40   0
   4   4   5   55.60    9.92   0
  -4  -4  -5   78.21    9.82   0
   5   4   5   61.51    9.43   0
  -5  -4  -5   47.76    9.63   0
   6   4   5   48.25    8.17   0
  -6  -4  -5   56.57    8.58   0
   7   4   5   58.09    8.78   0
  -7  -4  -5   52.35    8.62   0
   8   4   5    7.70    8.53   0
  -8  -4  -5   -4.22   10.99   0
 -11   5   5  453.40    9.42   0
 -11   5   5  569.27    9.40   0
 -11   5   5  475.10   10.34   0
 -10   5   5   -1.39    7.36   0
 -10   5   5   -2.23    8.25   0
 -10   5   5    5.37    7.46   0
  -9   5   5  208.27   10.05   0
  -9   5   5  198.09    8.12   0
  -8   5   5  176.48    8.77   0
  -8   5   5  196.00    8.91   0
  -7   5   5  615.48    9.66   0
  -6   5   5   10.04    8.14   0
   6  -5  -5   13.06    7.94   0
   5  -5  -5   43.82   10.49   0
  -5   5   5   32.99   11.08   0
   4  -5  -5  176.03    9.58   0
  -4   5   5  153.15    9.82   0
  -3   5   5   82.49   10.55   0
   3  -5  -5   88.20   10.54   0
  -2   5   5   68.20   12.11   0
   2  -5  -5   87.56   10.66   0
   1  -5  -5  272.99   12.16   0
  -1   5   5  293.91   12.95   0
   0  -5  -5 1250.01   14.70   0
   0   5   5 1271.65   15.32   0
  -1  -5  -5 2221.31   16.52   0
   1   5   5 2270.13   17.14   0
   1   5   5 2269.44   19.71   0
   2   5   5  654.26   17.78   0
  -2  -5  -5  631.73   12.08   0
   2   5   5  636.41   12.36   0
   3   5   5   10.26    9.75   0
  -3  -5  -5    9.54    9.97   0
   4   5   5   28.62    9.87   0
  -4  -5  -5   45.22    9.95   0
   5   5   5  630.13   10.70   0
  -5  -5  -5  589.94   10.52   0
   6   5   5  114.91   11.05   0
  -6  -5  -5  123.12    9.24   0
   7   5   5  117.31    8.78   0
  -7  -5  -5  116.45    9.00   0
   8   5   5   24.72    8.58   0
  -8  -5  -5   27.29   10.60   0
 -11   6   5  102.55    8.10   0
 -11   6   5  115.40   10.18   0
 -11   6   5  104.52    8.99   0
 -10   6   5    8.45    7.73   0
 -10   6   5    7.62    7.39   0
 -10   6   5   14.44    6.99   0
  -9   6   5   64.28    8.13   0
  -9   6   5   73.63    7.29   0
  -9   6   5   61.89    7.87   0
  -8   6   5   11.83    8.26   0
  -8   6   5   18.94    7.96   0
   7  -6  -5  580.67    9.71   0
  -7   6   5  544.97    9.90   0
   6  -6  -5  434.11    8.59   0
  -6   6   5  392.88    9.18   0
  -5   6   5    1.12    9.11   0
   5  -6  -5   -0.47    8.60   0
  -4   6   5   -6.65    9.98   0
   4  -6  -5   80.82    9.60   0
  -3   6   5 1592.99   14.42   0
   3  -6  -5 1733.32   14.25   0
  -2   6   5 1360.03   14.55   0
   2  -6  -5 1364.78   14.04   0
   1  -6  -5   99.68   10.95   0
  -1   6   5   86.46   11.59   0
   0  -6  -5  456.82   12.35   0
   0   6   5  470.59   11.29   0
   0   6   5  473.05   12.47   0
  -1  -6  -5  243.67   11.78   0
   1   6   5  223.23   11.92   0
   1   6   5  243.18   11.39   0
   2   6   5  148.93   10.18   0
   2   6   5  157.53   13.34   0
  -2  -6  -5  123.50   10.29   0
   3   6   5  146.63   10.52   0
  -3  -6  -5  152.77   10.72   0
   4   6   5   14.18   11.60   0
  -4  -6  -5   18.29    8.98   0
   5   6   5   20.62    9.11   0
  -5  -6  -5    1.14    9.10   0
   6   6   5  173.04   11.48   0
  -6  -6  -5  137.63    9.43   0
  -7  -6  -5   12.70    8.71   0
   7   6   5   28.27    8.75   0
 -11   7   5   21.01    8.07   0
 -11   7   5   23.85    8.22   0
 -11   7   5   26.71    7.33   0
 -10   7   5  310.87    8.69   0
 -10   7   5  357.25    8.22   0
 -10   7   5  306.96   10.02   0
  -9   7   5   -0.97    7.34   0
  -9   7   5   15.72    7.80   0
  -9   7   5   10.54    7.86   0
   8  -7  -5  475.96    9.07   0
  -8   7   5  488.40    8.86   0
  -8   7   5  420.22    9.39   0
   7  -7  -5  410.09    8.99   0
  -7   7   5  367.24    9.58   0
   6  -7  -5  249.88    8.64   0
  -6   7   5  228.49    9.45   0
   5  -7  -5  379.00    9.84   0
  -5   7   5  340.39    9.80   0
  -4   7   5   -1.45    9.67   0
   4  -7  -5    0.32    9.47   0
  -3   7   5   41.36   10.90   0
   3  -7  -5   52.22    9.93   0
  -2   7   5   35.37   11.04   0
   2  -7  -5   21.67   10.50   0
   1  -7  -5   85.93   10.85   0
  -1   7   5  115.98   11.57   0
  -1   7   5  140.48   11.22   0
   0  -7  -5 1981.39   14.93   0
   0   7   5 2080.20   15.37   0
   0   7   5 2083.47   16.52   0
  -1  -7  -5  210.10   11.04   0
   1   7   5  223.83   11.40   0
   1   7   5  201.57   11.06   0
  -2  -7  -5  473.71   11.46   0
   2   7   5  471.38   11.85   0
   2   7   5  539.42   15.32   0
   3   7   5    1.03    9.18   0
  -3  -7  -5    5.67    9.36   0
   4   7   5   41.80   11.60   0
  -4  -7  -5   60.93    9.56   0
  -5  -7  -5    3.98   10.96   0
   5   7   5   19.57    8.80   0
   6   7   5  -16.24    8.83   0
  -6  -7  -5   -5.25    8.71   0
   7   7   5   -2.65    8.63   0
  -7  -7  -5   -3.78   10.57   0
 -11   8   5   25.72    7.80   0
 -11   8   5    5.45    7.34   0
 -11   8   5   11.85    7.83   0
 -10   8   5    7.30    7.67   0
 -10   8   5   -8.30    7.68   0
 -10   8   5   -9.86    7.57   0
  -9   8   5  223.60    8.80   0
  -9   8   5  232.60    7.94   0
  -8   8   5  243.86    8.04   0
  -8   8   5  231.17    9.14   0
   8  -8  -5  260.55    8.63   0
  -7   8   5  250.05    8.00   0
  -7   8   5  202.98    8.94   0
   7  -8  -5  242.21    8.64   0
  -6   8   5  258.92    9.72   0
  -6   8   5  278.55    8.63   0
   6  -8  -5  265.07    9.07   0
  -5   8   5  723.56   11.68   0
   5  -8  -5  796.70   10.75   0
   4  -8  -5  260.68   10.13   0
  -4   8   5  266.42   11.00   0
  -4   8   5  260.90    8.82   0
  -3   8   5 1115.75   12.98   0
   3  -8  -5 1176.27   12.62   0
  -3   8   5 1179.94   10.89   0
   2  -8  -5  216.44   10.21   0
  -2   8   5  217.18   10.96   0
  -2   8   5  231.13   11.20   0
   1  -8  -5  157.48   10.48   0
  -1   8   5  180.79   11.36   0
  -1   8   5  169.25    9.19   0
   0   8   5 1368.73   14.13   0
   0  -8  -5 1301.62   13.45   0
   0   8   5 1380.06   13.01   0
  -1  -8  -5  810.02   12.09   0
   1   8   5  870.64   13.71   0
   1   8   5  818.73   12.14   0
   2   8   5   -5.52   12.87   0
   2   8   5    6.51    9.67   0
  -2  -8  -5   17.00    9.45   0
   3   8   5   72.46    9.38   0
  -3  -8  -5   80.41    9.11   0
   4   8   5   45.54    8.96   0
  -4  -8  -5   52.34   11.01   0
   5   8   5   67.64    9.18   0
  -5  -8  -5   48.22    8.92   0
   6   8   5   12.32    8.62   0
  -6  -8  -5   23.68    8.60   0
 -11   9   5   47.99    9.91   0
 -11   9   5   22.49    7.47   0
 -11   9   5   23.58    9.40   0
 -10   9   5   13.08    7.87   0
 -10   9   5   10.69    8.93   0
 -10   9   5   -6.70    7.85   0
   9  -9  -5  102.71    7.87   0
  -9   9   5  113.90    7.68   0
  -9   9   5  110.36    8.52   0
  -8   9   5  253.19    8.06   0
  -8   9   5  251.43    8.79   0
   8  -9  -5  269.35    8.74   0
   7  -9  -5  101.23    9.95   0
  -7   9   5  109.54    8.09   0
  -7   9   5   93.35    8.80   0
  -6   9   5   15.94    8.69   0
   6  -9  -5   -2.37    8.11   0
  -6   9   5   10.66    7.38   0
  -5   9   5    5.24    7.73   0
   5  -9  -5    3.99    8.93   0
  -5   9   5    2.89    9.56   0
  -4   9   5  283.49   11.01   0
  -4   9   5  320.62    8.70   0
   4  -9  -5  317.30   10.13   0
  -3   9   5   31.38   10.45   0
   3  -9  -5   30.39    9.95   0
  -3   9   5   35.66    8.04   0
  -2   9   5   41.02   10.70   0
   2  -9  -5   49.56   10.08   0
  -2   9   5   50.45    8.40   0
  -1   9   5   44.84   10.27   0
   1  -9  -5   27.10   10.28   0
  -1   9   5   27.26   10.85   0
   0   9   5  165.03    8.97   0
   0  -9  -5  177.08   10.10   0
   0   9   5  161.64   10.38   0
  -1  -9  -5  108.57    9.75   0
   1   9   5  117.67   10.63   0
   1   9   5  122.08   12.15   0
  -2  -9  -5  311.44    9.98   0
   2   9   5  320.87   13.14   0
   2   9   5  324.58   10.20   0
   3   9   5   31.18    9.03   0
  -3  -9  -5   21.80    8.93   0
  -4  -9  -5   11.69    9.02   0
   4   9   5   15.61    9.06   0
   5   9   5   19.74    8.93   0
  -5  -9  -5   35.27   10.84   0
 -11  10   5    1.92    8.25   0
 -11  10   5   32.01    9.23   0
 -11  10   5    6.78    7.62   0
 -10  10   5   31.04    8.64   0
 -10  10   5    8.91    7.32   0
   9 -10  -5  499.64    9.20   0
  -9  10   5  516.80   10.16   0
  -9  10   5  477.98   11.25   0
   8 -10  -5    8.36    7.60   0
  -8  10   5   -3.60    8.29   0
  -8  10   5   -0.78    7.02   0
  -7  10   5  152.84    8.42   0
   7 -10  -5  341.82    9.26   0
  -7  10   5  330.20    9.89   0
  -6  10   5  387.72    9.58   0
  -6  10   5  459.04    8.93   0
   6 -10  -5  423.89    9.54   0
   5 -10  -5  455.70    9.63   0
  -5  10   5  422.63    9.95   0
  -5  10   5  432.58    8.63   0
   4 -10  -5  316.96    9.86   0
  -4  10   5  338.52    8.77   0
  -4  10   5  321.43   10.40   0
  -3  10   5  123.88   10.07   0
  -3  10   5  104.54    8.32   0
   3 -10  -5   99.40    9.40   0
  -2  10   5  363.33   10.63   0
   2 -10  -5  364.23   10.18   0
  -2  10   5  387.81   10.75   0
  -1  10   5  961.38   12.13   0
   1 -10  -5 1000.73   11.99   0
  -1  10   5 1039.68   11.83   0
   0 -10  -5  155.96    9.76   0
   0  10   5  112.42   10.08   0
   0  10   5  149.03   10.22   0
   1  10   5   -0.46    9.17   0
  -1 -10  -5   27.15    8.65   0
   1  10   5   -1.04   10.07   0
  -2 -10  -5   80.14    8.74   0
   2  10   5   82.75    9.38   0
   2  10   5   66.12   10.69   0
  -3 -10  -5  188.58    9.16   0
   3  10   5  251.65    9.39   0
   4  10   5    3.79    9.07   0
  -4 -10  -5   -6.04    9.00   0
  10 -11  -5   11.90    7.44   0
 -10  11   5   15.70    8.07   0
 -10  11   5   24.04    7.43   0
  -9  11   5  592.83   12.15   0
  -9  11   5  702.00    9.27   0
   9 -11  -5  720.66   10.20   0
  -8  11   5  491.56   10.01   0
   8 -11  -5  532.46    9.50   0
  -8  11   5  532.01    8.93   0
  -7  11   5    8.60    8.77   0
   7 -11  -5   12.91    7.97   0
  -7  11   5    1.53    7.51   0
  -6  11   5  -13.44    9.02   0
   6 -11  -5    0.59    8.57   0
  -6  11   5    3.56    7.43   0
  -5  11   5  373.60   10.30   0
  -5  11   5  384.60    8.67   0
   5 -11  -5  392.24    9.74   0
  -4  11   5   20.28    9.30   0
   4 -11  -5  -10.93    8.18   0
  -4  11   5   23.22    9.38   0
   3 -11  -5  117.79    9.33   0
  -3  11   5  139.56    9.48   0
  -3  11   5  126.56    8.00   0
   2 -11  -5  708.46   11.16   0
  -2  11   5  711.01   11.44   0
  -2  11   5  671.90   11.02   0
  -1  11   5  100.58   10.13   0
   1 -11  -5  114.02    9.12   0
  -1  11   5   72.48    9.65   0
   0 -11  -5  246.33    9.42   0
   0  11   5  272.82    9.96   0
   0  11   5  251.33    9.13   0
  -1 -11  -5   84.42    9.17   0
   1  11   5  116.17    8.98   0
   1  11   5  110.00   10.32   0
   2  11   5   12.99    8.86   0
   2  11   5    9.25   10.71   0
  -2 -11  -5    5.31    8.39   0
   3  11   5   73.74    9.53   0
  -3 -11  -5   70.62    9.17   0
  -4 -11  -5   81.85    9.08   0
   4  11   5  118.21    9.01   0
 -10  12   5   68.85    8.61   0
  10 -12  -5   74.85    9.74   0
 -10  12   5   65.88    7.82   0
  -9  12   5  175.03    9.10   0
  -9  12   5  200.16    8.07   0
   9 -12  -5  225.94   10.04   0
   8 -12  -5   19.64    8.06   0
  -8  12   5   44.16    8.91   0
  -8  12   5    6.76    6.91   0
  -7  12   5  344.24   11.50   0
   7 -12  -5  403.83    8.96   0
  -7  12   5  397.76    8.40   0
   6 -12  -5   15.35    8.31   0
  -6  12   5   18.97    7.01   0
  -6  12   5   21.13    8.86   0
   5 -12  -5   34.90    8.42   0
  -5  12   5   21.14    7.64   0
  -5  12   5   35.21    8.89   0
   4 -12  -5    7.23    8.54   0
  -4  12   5   -5.29    9.05   0
  -4  12   5  -13.10    7.88   0
  -3  12   5   21.81    9.09   0
   3 -12  -5   25.83    8.52   0
  -3  12   5    4.31    7.76   0
  -2  12   5  226.56   10.01   0
   2 -12  -5  219.57    9.65   0
  -2  12   5  218.71    9.52   0
   1 -12  -5   20.84    8.59   0
  -1  12   5    8.19    9.46   0
  -1  12   5    3.79   10.01   0
   0 -12  -5  107.38    8.78   0
   0  12   5  126.85    8.87   0
   0  12   5  103.74    9.32   0
  -1 -12  -5    9.14    8.75   0
   1  12   5   11.02    8.66   0
   1  12   5    8.22   10.17   0
  -2 -12  -5   49.46    8.85   0
   2  12   5   40.14   11.15   0
   2  12   5   48.52    8.99   0
  -3 -12  -5    2.38    8.88   0
   3  12   5   39.90    8.71   0
  -9  13   5    4.28    8.74   0
   9 -13  -5    7.80    7.92   0
  -9  13   5   -6.42    7.51   0
  -8  13   5   11.43    8.48   0
  -8  13   5    9.60    7.04   0
   8 -13  -5   -0.73    7.91   0
  -7  13   5   26.06    8.92   0
   7 -13  -5   23.45    8.22   0
  -7  13   5   13.74    7.25   0
   6 -13  -5  395.27    9.81   0
  -6  13   5  410.33    8.71   0
  -6  13   5  392.16   10.04   0
  -5  13   5   39.18    9.73   0
  -5  13   5   33.37    9.04   0
   5 -13  -5   41.68    8.74   0
   4 -13  -5   18.71    8.45   0
  -4  13   5   -1.51    9.30   0
  -4  13   5    3.04    8.68   0
  -3  13   5   -9.78    8.05   0
   3 -13  -5    3.84    8.36   0
  -3  13   5    4.24    9.01   0
  -2  13   5  380.78    9.19   0
   2 -13  -5  361.72    9.48   0
  -2  13   5  382.91   10.12   0
   1 -13  -5   38.29    8.25   0
  -1  13   5   21.95    8.61   0
  -1  13   5   36.94    9.81   0
   0 -13  -5   21.04    8.50   0
   0  13   5   14.74    8.38   0
   0  13   5   13.39    8.46   0
  -1 -13  -5   57.16    8.53   0
   1  13   5   45.91    8.87   0
   1  13   5   53.90   10.60   0
  -8  14   5   19.05    8.60   0
  -8  14   5    0.48    7.41   0
   8 -14  -5   17.25    7.85   0
  -7  14   5    4.39    9.06   0
   7 -14  -5   13.35    8.58   0
  -7  14   5   -3.51    7.86   0
   6 -14  -5   69.23    8.57   0
  -6  14   5   69.25   11.13   0
  -6  14   5   58.01    7.94   0
  -5  14   5   25.29    8.74   0
   5 -14  -5   15.79    8.62   0
  -5  14   5   47.59    7.81   0
  -4  14   5  204.31    8.27   0
   4 -14  -5  182.82    9.14   0
  -4  14   5  197.40    9.60   0
  -3  14   5   12.56    7.89   0
   3 -14  -5    2.28    8.68   0
  -3  14   5   16.07    8.75   0
   2 -14  -5   11.34   10.37   0
  -2  14   5   20.86    9.13   0
  -2  14   5    4.31    7.88   0
   1 -14  -5   28.52    7.93   0
  -1  14   5   24.88    9.16   0
  -1  14   5   22.13    8.24   0
   0 -14  -5   74.34    8.93   0
   0  14   5   54.42    9.18   0
   0  14   5   61.62    8.76   0
  -7  15   5   40.74    8.89   0
   7 -15  -5   61.46    8.71   0
  -7  15   5   29.79    7.89   0
  -6  15   5   22.42    9.08   0
   6 -15  -5   41.09    8.80   0
  -6  15   5   29.74    7.72   0
  -5  15   5   86.26    7.90   0
  -5  15   5   84.81    8.91   0
   5 -15  -5   75.54    8.94   0
  -4  15   5    7.34    7.92   0
  -4  15   5    5.57    9.13   0
   4 -15  -5   18.49   10.57   0
  -3  15   5  202.46    9.55   0
   3 -15  -5  167.86    9.32   0
  -3  15   5  158.66    8.68   0
  -2  15   5   34.02    8.83   0
  -2  15   5   15.55   10.52   0
   2 -15  -5    7.77    8.86   0
   2 -17   6   22.21   11.57   0
  -2  17  -6   -0.65    8.65   0
  -2  17  -6   14.78    8.25   0
  -3  17  -6   60.72    9.32   0
   3 -17   6   66.82    9.51   0
  -3  17  -6   55.59    8.48   0
  -4  17  -6   17.13    8.54   0
  -4  17  -6    6.26    8.14   0
   4 -17   6   -1.30   10.63   0
  -5  17  -6   -8.34   10.55   0
   5 -17   6   15.21    8.61   0
  -5  17  -6    4.35    8.11   0
   6 -17   6  143.91    8.99   0
  -6  17  -6  125.84    8.39   0
  -6  17  -6  119.37    9.76   0
   0 -16   6    6.78    9.02   0
   0  16  -6   13.72   10.34   0
   1 -16   6   -0.78    9.09   0
  -1  16  -6   13.03   10.35   0
   2 -16   6   39.41    9.07   0
  -2  16  -6   16.39    8.59   0
  -2  16  -6   49.64    8.35   0
   3 -16   6   55.76    9.62   0
  -3  16  -6   53.31    8.74   0
  -3  16  -6   57.15    8.22   0
   4 -16   6    6.14    8.98   0
  -4  16  -6   18.11    8.98   0
  -4  16  -6   12.42    8.22   0
  -5  16  -6   12.88    8.76   0
  -5  16  -6   21.25    7.80   0
   5 -16   6    4.10    8.52   0
   6 -16   6  122.92    8.46   0
  -6  16  -6  136.95    9.49   0
  -6  16  -6   96.73    7.82   0
  -7  16  -6   78.87    9.11   0
  -7  16  -6   63.15    7.71   0
   7 -16   6   69.64   10.20   0
   2  15  -6   27.80    8.46   0
  -2 -15   6    7.02    8.93   0
   1  15  -6   15.65   10.35   0
  -1 -15   6    5.18    7.43   0
  -1 -15   6   10.72    9.00   0
   0 -15   6   46.38    7.45   0
   0  15  -6   52.33    8.44   0
   0 -15   6   54.91    9.37   0
   1 -15   6   49.11    8.85   0
  -1  15  -6   39.59    8.83   0
   1 -15   6   49.33    7.68   0
  -1  15  -6   44.47    8.84   0
  -2  15  -6   11.23   10.29   0
   2 -15   6   -8.48    9.01   0
  -2  15  -6   18.41    8.18   0
   2 -15   6   -1.40    7.26   0
   3 -15   6    7.15    8.93   0
  -3  15  -6   17.82    8.72   0
  -3  15  -6   25.02    8.14   0
   3 -15   6   37.16    7.53   0
  -4  15  -6  183.95   11.20   0
  -4  15  -6  177.69    8.46   0
   4 -15   6  178.05    9.25   0
   5 -15   6   35.40   10.30   0
  -5  15  -6   36.55    7.62   0
  -5  15  -6   40.54    8.84   0
   6 -15   6   12.21    9.50   0
  -6  15  -6    2.35    7.58   0
  -6  15  -6   15.81   10.90   0
  -7  15  -6   25.12   11.12   0
   7 -15   6   31.59    7.86   0
  -7  15  -6   31.19    7.60   0
  -8  15  -6   68.09   11.63   0
  -8  15  -6   93.69    7.79   0
   8 -15   6   74.03    9.65   0
   3  14  -6  107.34    8.64   0
  -3 -14   6   89.34    9.87   0
  -3 -14   6   95.80    9.09   0
   2  14  -6   62.63    8.85   0
  -2 -14   6   58.32    9.52   0
  -2 -14   6   40.01    9.50   0
   1  14  -6  210.71    9.17   0
  -1 -14   6  236.96    8.08   0
  -1 -14   6  227.79    9.63   0
   0  14  -6   22.69    8.35   0
   0 -14   6   41.78    9.01   0
   0 -14   6   38.81    9.40   0
   1 -14   6   29.89    7.64   0
   1 -14   6   43.09    9.34   0
  -1  14  -6   17.68    8.65   0
  -1  14  -6   35.28    8.48   0
   2 -14   6  137.45    9.70   0
  -2  14  -6  149.38    9.02   0
  -2  14  -6  135.42    8.70   0
   2 -14   6  133.06    7.99   0
  -3  14  -6   12.13    8.73   0
   3 -14   6    5.40    8.83   0
  -3  14  -6  -16.02    8.11   0
   3 -14   6   21.06    7.16   0
  -4  14  -6   98.53    9.80   0
   4 -14   6   84.59    8.89   0
  -4  14  -6   81.50    7.96   0
   4 -14   6  104.11    7.51   0
  -5  14  -6  130.00    7.58   0
  -5  14  -6   99.96    9.45   0
   5 -14   6  102.29    8.55   0
   6 -14   6   11.92    9.65   0
  -6  14  -6   12.79   11.09   0
  -6  14  -6   10.43    7.59   0
  -7  14  -6  158.08    7.86   0
  -7  14  -6  152.67   11.75   0
   7 -14   6  170.33    8.15   0
   8 -14   6    4.51    9.38   0
  -8  14  -6    1.98   11.49   0
  -8  14  -6   21.96    7.85   0
  -9  14  -6   60.19    7.95   0
  -9  14  -6   77.53   11.40   0
   4  13  -6    5.61    8.73   0
  -4 -13   6    5.62    9.07   0
  -4 -13   6    6.94    9.26   0
   3  13  -6   54.13    8.62   0
  -3 -13   6   38.90    9.01   0
  -3 -13   6   61.72    9.41   0
  -2 -13   6  167.10    8.30   0
   2  13  -6  190.58    8.94   0
  -2 -13   6  175.15    9.40   0
   1  13  -6   19.80    8.47   0
  -1 -13   6   21.15    7.32   0
  -1 -13   6   19.31    9.28   0
   0  13  -6   20.85    8.19   0
   0 -13   6    0.45    7.29   0
   0 -13   6    5.73    9.23   0
   1 -13   6   98.94    9.48   0
  -1  13  -6  112.47   10.80   0
  -1  13  -6  123.63    8.87   0
   1 -13   6   97.26    8.21   0
   2 -13   6   17.94   11.63   0
   2 -13   6   16.86    7.74   0
  -2  13  -6   11.67   10.96   0
  -2  13  -6   18.60    8.80   0
   3 -13   6   30.50    7.32   0
   3 -13   6   15.85    9.36   0
  -3  13  -6   32.04    9.21   0
  -3  13  -6    9.62    7.71   0
   4 -13   6  165.81    8.13   0
   4 -13   6  136.32   11.02   0
  -4  13  -6  130.23    8.52   0
  -4  13  -6  143.31   11.64   0
  -5  13  -6    5.87    7.77   0
  -5  13  -6    6.41    9.03   0
   5 -13   6    4.92    9.76   0
   5 -13   6    0.07    7.84   0
   6 -13   6  370.33   10.93   0
  -6  13  -6  349.12   12.49   0
  -6  13  -6  373.46    8.92   0
   7 -13   6   41.53    9.16   0
  -7  13  -6   28.69   11.60   0
  -7  13  -6   44.75    7.53   0
   8 -13   6    4.22    8.94   0
  -8  13  -6   -5.78    7.59   0
  -8  13  -6    1.99   11.14   0
  -9  13  -6   -2.04    7.68   0
  -9  13  -6   16.30    9.49   0
  -9  13  -6   12.09   11.13   0
   5  12  -6   15.62    8.45   0
  -5 -12   6   -5.58    8.84   0
  -5 -12   6   10.76   10.95   0
   4  12  -6  164.12    8.89   0
  -4 -12   6  148.35    9.18   0
  -4 -12   6  159.45    9.88   0
   3  12  -6   16.12   10.22   0
  -3 -12   6    4.25    9.02   0
  -3 -12   6   22.99    8.41   0
   2  12  -6    6.45    8.42   0
  -2 -12   6   24.07    9.20   0
  -2 -12   6   32.68    8.97   0
   1  12  -6  596.05   10.62   0
  -1 -12   6  659.94    9.94   0
  -1 -12   6  642.62   11.33   0
   0 -12   6   44.46    7.61   0
   0  12  -6   62.89   10.56   0
   0 -12   6   71.40   10.10   0
  -1  12  -6   19.62    9.05   0
  -1  12  -6    2.48   11.23   0
   1 -12   6   -1.94    9.61   0
   1 -12   6    8.54   10.09   0
  -2  12  -6   26.94    8.63   0
  -2  12  -6   16.83   10.32   0
   2 -12   6   26.30    8.01   0
   2 -12   6   26.75    9.78   0
  -3  12  -6   20.03   10.23   0
   3 -12   6   22.63   10.42   0
  -3  12  -6    9.52    7.97   0
   3 -12   6   10.26    7.58   0
  -4  12  -6    1.96    8.42   0
   4 -12   6   31.40    8.05   0
  -4  12  -6   14.59    9.19   0
   4 -12   6   13.74    8.82   0
   5 -12   6  884.73   12.83   0
  -5  12  -6  903.90   10.47   0
  -5  12  -6  880.61   14.19   0
   5 -12   6 1010.27   10.36   0
  -6  12  -6    0.95   11.60   0
   6 -12   6   -2.16    9.56   0
  -6  12  -6    7.38    7.71   0
  -7  12  -6  261.32    8.55   0
   7 -12   6  248.18   10.23   0
  -7  12  -6  259.34   12.42   0
  -8  12  -6  743.60    9.56   0
  -8  12  -6  766.29   14.35   0
  -9  12  -6   12.64   11.10   0
  -9  12  -6   10.50    9.72   0
  -9  12  -6   -7.47    7.79   0
 -10  12  -6   29.03   10.10   0
 -10  12  -6   48.81   11.09   0
 -10  12  -6   47.37    8.10   0
   6  11  -6   19.75    8.21   0
  -6 -11   6   24.44   11.08   0
  -6 -11   6   13.41    8.60   0
   5  11  -6   48.93    8.05   0
  -5 -11   6   44.36    9.78   0
  -5 -11   6   42.82    8.49   0
   4  11  -6  175.09    8.68   0
  -4 -11   6  185.31   10.10   0
  -4 -11   6  189.31    9.13   0
   3  11  -6   81.88   10.36   0
  -3 -11   6   81.95    8.82   0
  -3 -11   6  102.36    9.39   0
   2  11  -6  130.26    8.81   0
  -2 -11   6  129.44    9.13   0
  -2 -11   6  119.42    9.79   0
   1  11  -6   72.85    9.13   0
  -1 -11   6   81.36    9.77   0
  -1 -11   6   79.58    9.81   0
   0  11  -6   29.98    9.50   0
   0 -11   6   29.05    9.81   0
   0 -11   6   24.85   10.60   0
  -1  11  -6  629.42   13.05   0
   1 -11   6  643.95    9.94   0
  -1  11  -6  643.51   10.93   0
   1 -11   6  626.26   12.26   0
  -2  11  -6  268.68   12.80   0
   2 -11   6  259.46   11.51   0
   2 -11   6  264.03    9.24   0
  -2  11  -6  241.25    9.93   0
  -3  11  -6  585.95   12.05   0
   3 -11   6  579.64   12.12   0
   3 -11   6  628.77    9.69   0
  -3  11  -6  578.54   10.23   0
  -4  11  -6  124.55    8.59   0
   4 -11   6  115.07    8.71   0
  -4  11  -6   93.18   10.48   0
   4 -11   6  111.70    8.52   0
   5 -11   6   10.30    7.79   0
   5 -11   6   12.04    9.33   0
  -5  11  -6   13.91    9.83   0
  -5  11  -6   10.77   12.32   0
  -6  11  -6 1100.92   10.78   0
   6 -11   6 1184.83   13.82   0
  -6  11  -6 1141.31   15.85   0
  -7  11  -6   34.39    7.99   0
   7 -11   6   -6.63   10.51   0
  -7  11  -6   -1.03   11.27   0
  -8  11  -6   11.00   10.87   0
  -8  11  -6   10.53    7.62   0
  -8  11  -6    9.66    9.47   0
  -9  11  -6  133.95   11.81   0
  -9  11  -6  194.28    8.31   0
  -9  11  -6  172.28   10.43   0
 -10  11  -6  281.46   12.07   0
 -10  11  -6  254.31    8.77   0
 -10  11  -6  271.15   12.46   0
   6  10  -6    9.55    7.87   0
  -6 -10   6    8.62    7.96   0
  -6 -10   6   10.90   10.69   0
   5  10  -6   30.10    9.63   0
  -5 -10   6   41.92    8.08   0
  -5 -10   6   29.96    9.52   0
   4  10  -6   26.21    8.01   0
  -4 -10   6    1.21    9.22   0
  -4 -10   6   12.13    8.65   0
  -3 -10   6  141.98    9.33   0
   3  10  -6  161.68    9.00   0
  -3 -10   6  166.92    8.38   0
   2  10  -6  146.80    8.80   0
  -2 -10   6  144.64    9.44   0
  -2 -10   6  138.44   10.66   0
   1  10  -6   53.59    9.51   0
  -1 -10   6   59.14    8.16   0
  -1 -10   6   55.85   10.24   0
   0  10  -6  465.10   11.10   0
   0 -10   6  482.68   12.45   0
   0 -10   6  512.29   11.87   0
  -1  10  -6    0.55    8.72   0
   1 -10   6    5.07    7.42   0
  -1  10  -6   18.68   10.32   0
   1 -10   6    3.17   13.72   0
  -2  10  -6  843.92   13.02   0
   2 -10   6  869.39   16.18   0
  -2  10  -6  829.67   11.42   0
   2 -10   6  882.56   10.81   0
  -3  10  -6  426.10   12.01   0
   3 -10   6  418.39   13.61   0
  -3  10  -6  422.53    9.91   0
   3 -10   6  443.99    9.64   0
  -4  10  -6  102.88    9.19   0
  -4  10  -6  104.52   12.63   0
   4 -10   6  105.74   10.61   0
   4 -10   6   87.59   11.27   0
   5 -10   6    5.60    8.20   0
  -5  10  -6    7.38   13.98   0
   5 -10   6   12.74    9.72   0
  -5  10  -6   14.72    8.18   0
   6 -10   6  240.94    8.51   0
   6 -10   6  164.32    9.93   0
  -6  10  -6  159.34   12.60   0
  -6  10  -6  170.77    8.02   0
  -7  10  -6  749.51   14.16   0
  -7  10  -6  686.92    9.84   0
  -8  10  -6   25.01    7.62   0
  -8  10  -6    9.35   10.20   0
  -8  10  -6   22.81    9.09   0
  -9  10  -6    8.53    9.29   0
  -9  10  -6   11.42   10.21   0
  -9  10  -6   -9.83    9.38   0
 -10  10  -6   20.24    9.80   0
 -10  10  -6   16.41   11.84   0
 -10  10  -6   -5.60    7.67   0
   7   9  -6  153.95    8.61   0
  -7  -9   6  156.16    8.69   0
  -7  -9   6  174.18   13.75   0
   6   9  -6   37.86    7.88   0
  -6  -9   6   27.19   11.23   0
  -6  -9   6   18.44    8.45   0
   5   9  -6   26.19    8.09   0
  -5  -9   6   21.11    8.69   0
  -5  -9   6   10.49    9.66   0
   4   9  -6   30.76    8.67   0
  -4  -9   6   26.47    7.91   0
  -4  -9   6   17.82    9.16   0
   3   9  -6  101.67    8.60   0
  -3  -9   6   95.47    9.46   0
  -3  -9   6  110.50    8.94   0
  -2  -9   6  960.98   12.50   0
   2   9  -6  962.14   11.56   0
  -2  -9   6  984.85   11.74   0
  -1  -9   6  670.81   12.69   0
   1   9  -6  665.04   11.13   0
  -1  -9   6  704.96   11.17   0
   0  -9   6   56.23   11.67   0
   0  -9   6   58.59    8.94   0
   0   9  -6   58.50   10.42   0
  -1   9  -6   37.09    9.55   0
   1  -9   6   42.35    8.80   0
  -1   9  -6   42.17   10.82   0
   1  -9   6   48.18   14.11   0
   2  -9   6   31.66   11.43   0
  -2   9  -6   37.70   12.94   0
   2  -9   6   22.70    9.03   0
  -2   9  -6   25.16    9.09   0
  -3   9  -6  693.47   10.55   0
   3  -9   6  710.60   14.86   0
  -3   9  -6  719.86   15.61   0
   3  -9   6  767.53   10.51   0
   4  -9   6  312.30   12.48   0
  -4   9  -6  312.69   11.22   0
   4  -9   6  369.17    9.37   0
  -4   9  -6  324.96   14.64   0
   5  -9   6   60.11   10.23   0
   5  -9   6   54.50    8.83   0
  -5   9  -6   51.88    8.40   0
  -5   9  -6   65.21   13.01   0
   6  -9   6  266.99   10.56   0
  -6   9  -6  263.08   12.74   0
  -6   9  -6  255.06    9.18   0
   6  -9   6  262.33    9.28   0
  -7   9  -6  313.12    8.79   0
  -7   9  -6  311.29   12.01   0
  -7   9  -6  302.09   11.00   0
  -8   9  -6   10.59    9.07   0
  -8   9  -6    5.98    9.61   0
  -8   9  -6   21.81    7.71   0
  -9   9  -6  362.66   11.96   0
  -9   9  -6  384.42    8.90   0
  -9   9  -6  369.20   12.50   0
 -10   9  -6   22.28    9.63   0
 -10   9  -6   22.59    7.64   0
 -10   9  -6   26.87   10.05   0
  -7  -8   6  -12.96    8.24   0
  -7  -8   6    6.02   10.84   0
   7   8  -6    7.00    8.00   0
  -6  -8   6   33.56    8.34   0
   6   8  -6   23.54    8.13   0
  -6  -8   6   27.08   10.92   0
   5   8  -6   31.47    8.24   0
  -5  -8   6   27.17    9.77   0
  -5  -8   6   32.98    8.58   0
   4   8  -6   25.52    8.16   0
  -4  -8   6   27.82    9.81   0
  -4  -8   6   16.46    9.14   0
  -3  -8   6  197.06   10.87   0
   3   8  -6  180.89    9.37   0
  -3  -8   6  175.91    9.97   0
   2   8  -6  433.15    9.58   0
  -2  -8   6  359.54   10.22   0
  -2  -8   6  193.01    9.99   0
  -1  -8   6  695.87   12.69   0
   1   8  -6  684.43   11.70   0
  -1  -8   6  739.30   11.08   0
   0   8  -6 1357.45   14.05   0
   0  -8   6 1459.20   13.10   0
   0  -8   6 1430.09   15.26   0
  -1   8  -6    8.84    9.85   0
  -1   8  -6    7.91   10.86   0
   1  -8   6   10.54   12.06   0
   1  -8   6    3.13    9.29   0
  -2   8  -6   80.76   14.21   0
   2  -8   6   78.30    9.31   0
  -2   8  -6   68.53   10.54   0
   2  -8   6   70.23   15.12   0
  -3   8  -6  250.79   10.35   0
   3  -8   6  268.63   13.36   0
   3  -8   6  267.31   10.10   0
  -3   8  -6  270.39   12.59   0
   4  -8   6   85.16   10.94   0
  -4   8  -6   87.72    8.87   0
   4  -8   6   87.96    9.11   0
  -4   8  -6   83.33   13.33   0
   5  -8   6  380.32   11.94   0
   5  -8   6  404.94    9.19   0
  -5   8  -6  361.57   14.37   0
  -5   8  -6  349.23    9.16   0
   6  -8   6  271.96   10.69   0
  -6   8  -6  240.56   14.20   0
  -6   8  -6  230.09   11.41   0
  -6   8  -6  243.26    8.85   0
  -7   8  -6  527.41   13.13   0
  -7   8  -6  509.75   10.68   0
  -7   8  -6  491.16   12.10   0
  -8   8  -6   51.90    9.85   0
  -8   8  -6   69.31    9.57   0
  -8   8  -6   53.47   11.53   0
  -9   8  -6  141.41   10.12   0
  -9   8  -6  153.09    8.19   0
  -9   8  -6  154.81   10.56   0
 -10   8  -6    7.86    9.66   0
 -10   8  -6    5.91   11.09   0
 -10   8  -6    6.78    9.30   0
  -8  -7   6  146.36   14.81   0
  -8  -7   6  126.86    8.59   0
   8   7  -6  146.52    8.22   0
  -7  -7   6  197.52    8.49   0
  -7  -7   6  224.45   13.71   0
   7   7  -6  211.91    8.58   0
  -6  -7   6  238.73    9.32   0
   6   7  -6  257.79    8.71   0
  -6  -7   6  276.88   12.47   0
   5   7  -6  419.79    9.89   0
  -5  -7   6  402.79   10.05   0
  -5  -7   6  409.58   12.44   0
  -4  -7   6  321.23   10.47   0
  -4  -7   6  299.38   11.80   0
   4   7  -6  -25.50    9.07   0
   3   7  -6  674.98   11.21   0
  -3  -7   6  663.80   13.54   0
  -3  -7   6  694.22   13.28   0
   2   7  -6  237.83    9.97   0
  -2  -7   6  222.46   10.02   0
  -2  -7   6  230.89   10.88   0
   1   7  -6   89.83    9.75   0
  -1  -7   6   69.59   11.67   0
  -1  -7   6   85.01    9.24   0
   0   7  -6   -4.60    9.44   0
   0  -7   6    0.61    9.88   0
   0  -7   6    0.84   10.69   0
  -1   7  -6 2572.93   20.35   0
   1  -7   6 2734.52   16.11   0
   1  -7   6 2661.92   22.58   0
  -1   7  -6 2522.49   16.11   0
   2  -7   6  324.29   15.83   0
   2  -7   6  350.02   10.69   0
  -2   7  -6  318.87   15.35   0
  -2   7  -6  321.67   11.46   0
   3  -7   6   22.79   11.12   0
  -3   7  -6   17.17    9.41   0
  -3   7  -6   18.22   16.09   0
   3  -7   6   16.32   12.11   0
   4  -7   6   64.70   11.86   0
   4  -7   6   63.41    9.08   0
  -4   7  -6   59.66    9.24   0
  -4   7  -6   63.58   13.02   0
  -5   7  -6  255.51   13.57   0
  -5   7  -6  259.87    8.96   0
   5  -7   6  292.61    9.40   0
  -6   7  -6  151.57   12.68   0
  -6   7  -6  171.66   13.48   0
  -6   7  -6  165.65    8.73   0
   6  -7   6  186.05    8.89   0
  -7   7  -6   58.10   12.17   0
  -7   7  -6   65.50    9.72   0
  -7   7  -6   72.92   10.62   0
  -8   7  -6  309.14    8.89   0
  -8   7  -6  331.02   11.15   0
  -8   7  -6  339.01   10.98   0
  -9   7  -6   25.66    9.32   0
  -9   7  -6   33.65    9.26   0
  -9   7  -6   15.95    7.31   0
 -10   7  -6   42.87    9.73   0
 -10   7  -6   34.66    7.76   0
 -10   7  -6   49.50    9.74   0
  -9  -6   6    8.01   16.45   0
  -9  -6   6    7.58    8.39   0
   9   6  -6   -0.89    8.06   0
   8   6  -6  125.20    8.37   0
  -8  -6   6  100.22    8.55   0
  -8  -6   6  118.81   12.20   0
  -7  -6   6  323.18   13.31   0
   7   6  -6  336.85    9.00   0
  -7  -6   6  305.44    8.90   0
  -6  -6   6  193.18   10.98   0
  -6  -6   6  206.81    9.08   0
   6   6  -6  195.43    8.45   0
   5   6  -6  838.05   10.76   0
  -5  -6   6  801.10   11.16   0
  -5  -6   6  799.46   13.77   0
  -4  -6   6   45.12   11.50   0
   4   6  -6   38.28    9.08   0
  -4  -6   6   50.74    9.67   0
   3   6  -6   60.11    9.49   0
  -3  -6   6   60.18   11.69   0
  -3  -6   6   60.14    9.83   0
   2   6  -6   -6.77    9.54   0
  -2  -6   6   14.72   10.46   0
  -2  -6   6   -0.02   11.96   0
   1   6  -6   -1.04    9.77   0
  -1  -6   6   15.20   10.60   0
  -1  -6   6    7.40    9.81   0
   0   6  -6 1253.08   14.80   0
   0  -6   6 1244.55   14.12   0
   0  -6   6 1381.16   16.97   0
  -1   6  -6   40.36   10.85   0
  -1   6  -6   56.91   12.73   0
   1  -6   6   52.80   15.63   0
   1  -6   6   47.99    9.96   0
   2  -6   6 3328.97   29.53   0
  -2   6  -6 3226.36   26.93   0
   2  -6   6 3387.18   17.98   0
  -2   6  -6 3085.70   17.70   0
   3  -6   6  946.99   18.62   0
  -3   6  -6  985.37   22.12   0
   3  -6   6 1016.42   12.55   0
  -3   6  -6  909.18   12.22   0
   4  -6   6  939.86   11.99   0
  -4   6  -6  872.45   20.24   0
  -4   6  -6  846.05   11.92   0
   4  -6   6  917.90   16.72   0
  -5   6  -6   13.49    9.11   0
   5  -6   6   22.15    8.83   0
  -5   6  -6   19.66   12.84   0
  -5   6  -6   26.86   12.19   0
  -6   6  -6  305.18   13.72   0
  -6   6  -6  306.60   11.69   0
  -6   6  -6  314.72   12.26   0
  -7   6  -6  188.31   10.68   0
  -7   6  -6  199.28   11.87   0
  -7   6  -6  201.76    8.98   0
  -8   6  -6   64.69    9.82   0
  -8   6  -6   70.36    9.83   0
  -8   6  -6   56.65    7.83   0
  -9   6  -6  200.74   11.10   0
  -9   6  -6  280.01   12.05   0
  -9   6  -6  175.47   10.16   0
 -10   6  -6   43.06    9.54   0
 -10   6  -6   35.08    9.68   0
 -10   6  -6   52.69    9.35   0
   9   5  -6  364.18    9.20   0
  -9  -5   6  324.33    9.29   0
  -9  -5   6  325.74   15.62   0
  -8  -5   6  182.86    8.61   0
  -8  -5   6  201.54   12.81   0
   8   5  -6  201.03    8.68   0
  -7  -5   6   41.89    8.37   0
  -7  -5   6   57.54   11.92   0
   7   5  -6   49.93    7.92   0
  -6  -5   6  203.69    9.94   0
   6   5  -6  299.58    9.50   0
  -5  -5   6   21.49    9.19   0
   5   5  -6   16.16    8.55   0
  -4  -5   6  425.90   10.91   0
   4   5  -6  459.67   10.44   0
   3   5  -6  188.49   10.08   0
  -3  -5   6  199.47   10.48   0
   2   5  -6  925.04   12.81   0
  -2  -5   6  892.16   13.37   0
  -2  -5   6  886.80   13.27   0
   1   5  -6 1217.33   14.97   0
  -1  -5   6 1226.83   15.83   0
  -1  -5   6 1208.83   14.77   0
   0   5  -6  495.22   15.23   0
   0  -5   6  512.82   13.29   0
   0  -5   6  501.33   14.09   0
   1  -5   6   13.72   10.98   0
  -1   5  -6   10.27   14.12   0
   1  -5   6   15.25   16.21   0
  -1   5  -6    9.44   11.59   0
   2  -5   6   31.59   17.58   0
  -2   5  -6   64.62   19.11   0
  -2   5  -6   84.50   11.96   0
   2  -5   6  234.58   11.58   0
  -3   5  -6   16.85   10.29   0
  -3   5  -6    4.80   19.86   0
   3  -5   6    8.02   15.34   0
   3  -5   6    8.15   10.35   0
  -4   5  -6  623.97   18.37   0
  -4   5  -6  649.57   13.10   0
  -4   5  -6  667.50   19.03   0
   4  -5   6  742.61   11.44   0
  -5   5  -6   15.95    8.96   0
  -5   5  -6    5.23   12.65   0
   5  -5   6    8.76    9.17   0
  -5   5  -6    8.16   12.55   0
  -6   5  -6   23.38   10.92   0
  -6   5  -6   24.24    8.31   0
  -6   5  -6   27.36   10.33   0
  -7   5  -6  680.96   12.64   0
  -7   5  -6  677.51   10.53   0
  -7   5  -6  747.02   12.52   0
  -8   5  -6   59.86    9.70   0
  -8   5  -6   47.96    8.07   0
  -8   5  -6   55.63    9.62   0
  -9   5  -6    2.58    9.61   0
  -9   5  -6    7.53    9.81   0
  -9   5  -6    3.76    9.11   0
 -10   5  -6    1.84    9.83   0
 -10   5  -6    6.44    9.59   0
 -10   5  -6    5.55    9.15   0
  -9  -4   6   11.67    8.45   0
   9   4  -6   16.55    8.07   0
  -9  -4   6    8.25   11.92   0
  -8  -4   6  560.36    9.58   0
   8   4  -6  629.76    9.76   0
  -7  -4   6  167.74    8.84   0
   7   4  -6  192.81    8.23   0
  -6  -4   6   34.91    8.73   0
   6   4  -6   26.64    8.33   0
  -5  -4   6   77.98    9.25   0
   5   4  -6   75.66    8.87   0
  -4  -4   6 3147.34   16.38   0
   4   4  -6 3147.25   16.15   0
   3   4  -6  354.46   10.28   0
  -3  -4   6  361.61   10.74   0
  -2  -4   6  760.12   13.59   0
   2   4  -6  712.61   12.95   0
   1   4  -6   24.32   11.63   0
  -1  -4   6  113.15   12.68   0
   0   4  -6  240.29   13.25   0
   0  -4   6  390.72   16.87   0
   0  -4   6  248.43   14.08   0
  -1   4  -6   67.53   16.21   0
   1  -4   6   67.74   13.13   0
   1  -4   6   88.50   20.07   0
  -2   4  -6 4376.96   23.08   0
   2  -4   6 5539.69   27.02   0
  -3   4  -6  465.65   14.72   0
  -3   4  -6  466.90   25.39   0
  -3   4  -6  464.58   27.36   0
   3  -4   6  507.98   12.83   0
  -4   4  -6  464.24   17.88   0
  -4   4  -6  475.91   16.05   0
   4  -4   6  500.31   13.25   0
  -4   4  -6  458.96   11.25   0
  -5   4  -6 1139.17   16.60   0
  -5   4  -6 1243.16   17.34   0
  -5   4  -6 1157.72   14.66   0
   5  -4   6 1322.24   13.72   0
  -6   4  -6  503.22   13.33   0
  -6   4  -6  488.72   12.34   0
  -6   4  -6  532.74   12.44   0
  -7   4  -6  223.16   11.26   0
  -7   4  -6  215.73   10.62   0
  -7   4  -6  249.20   10.04   0
  -8   4  -6  602.22   11.74   0
  -8   4  -6  551.35   12.14   0
  -8   4  -6  548.21   11.49   0
  -9   4  -6   26.19    9.03   0
  -9   4  -6   15.00    8.16   0
  -9   4  -6   28.32    9.60   0
 -10   4  -6  192.84   10.40   0
 -10   4  -6  192.68   11.20   0
 -10  -3   6   18.47    8.10   0
 -10  -3   6    5.51   10.19   0
  -9  -3   6    4.23    8.05   0
  -8  -3   6   60.82    8.23   0
   8   3  -6   47.08    8.14   0
  -7  -3   6   77.67    7.79   0
   7   3  -6   72.82    8.44   0
  -6  -3   6  422.63   10.00   0
   6   3  -6  464.19   10.00   0
  -5  -3   6   44.35    8.72   0
   5   3  -6  107.79    8.60   0
  -4  -3   6    4.93    9.59   0
   4   3  -6    4.13    9.13   0
  -3  -3   6 1737.56   14.56   0
   3   3  -6 1759.33   14.30   0
  -2  -3   6 1459.23   15.90   0
   2   3  -6 1422.94   15.56   0
  -1  -3   6   31.14   12.66   0
   1   3  -6   36.51   14.83   0
   1  -3   6 2015.62   20.34   0
   1  -3   6 2065.94   40.70   0
   2  -3   6 1900.47   18.88   0
   3  -3   6 3347.03   21.56   0
  -3   3  -6 3050.21   19.98   0
  -4   3  -6  778.27   12.93   0
  -4   3  -6  793.87   18.13   0
  -4   3  -6  858.16   17.00   0
   4  -3   6  917.56   15.38   0
  -5   3  -6  128.38   10.78   0
  -5   3  -6  120.25   12.09   0
  -5   3  -6  129.63   11.83   0
   5  -3   6  133.18    9.26   0
  -6   3  -6 1563.34   15.38   0
  -6   3  -6 1431.02   17.23   0
  -6   3  -6 1406.29   17.21   0
  -7   3  -6 1615.23   17.79   0
  -7   3  -6 1593.24   16.12   0
  -7   3  -6 1769.76   15.28   0
  -8   3  -6   -1.78   10.03   0
  -8   3  -6    7.42    8.93   0
  -9   3  -6   40.56    7.29   0
  -9   3  -6   26.67   10.26   0
 -10   3  -6   25.55   10.10   0
 -10   3  -6    3.50    7.28   0
 -10  -2   6    3.96    9.83   0
 -10  -2   6    7.73    7.81   0
  -9  -2   6   17.61    7.98   0
  -9  -2   6   29.49    7.75   0
  -8  -2   6   47.34    8.18   0
  -7  -2   6   39.44    8.20   0
   7   2  -6   43.95    8.08   0
  -6  -2   6   14.26    9.16   0
   6   2  -6   35.11    8.50   0
  -5  -2   6 1910.59   13.58   0
   5   2  -6 1935.11   13.48   0
  -4  -2   6  436.65   10.83   0
   4   2  -6  458.47   10.72   0
  -3  -2   6   35.39   10.23   0
   3   2  -6   35.35   10.76   0
  -2  -2   6 2965.20   21.91   0
   2   2  -6 3001.91   21.92   0
  -1  -2   6   63.86   13.15   0
   0  -2   6  974.28   20.89   0
   0  -2   6 1082.69   20.98   0
   2  -2   6 1692.65   32.74   0
  -2   2  -6 1770.20   35.90   0
   2  -2   6 1734.59   19.10   0
   3  -2   6 1822.53   23.24   0
  -3   2  -6 1728.59   24.79   0
   3  -2   6 2130.54   20.76   0
   4  -2   6 4857.97   27.42   0
   4  -2   6 5658.11   28.95   0
  -5   2  -6  141.84   12.54   0
   5  -2   6  164.67   11.30   0
   5  -2   6  174.39   11.48   0
   6  -2   6  500.64   12.69   0
  -6   2  -6  507.59   11.54   0
  -7   2  -6  366.28   11.74   0
   7  -2   6  371.76   11.64   0
  -8   2  -6   25.15   10.42   0
  -9   2  -6    2.29    9.06   0
  -9   2  -6   22.26   10.17   0
 -10   2  -6    0.36    7.49   0
 -10   2  -6   -2.77    8.50   0
 -10  -1   6    0.02    7.95   0
 -10  -1   6   -9.65    8.11   0
  -9  -1   6   21.08    7.80   0
  -9  -1   6   14.48    7.74   0
  -8  -1   6   29.57    7.93   0
  -8  -1   6   19.33    7.33   0
  -7  -1   6  906.89   10.65   0
  -7  -1   6 1027.50   10.82   0
  -6  -1   6    1.28    8.83   0
  -5  -1   6   73.70    9.42   0
  -4  -1   6  773.53   11.91   0
  -3  -1   6 4845.41   21.12   0
  -3  -1   6 4197.35   20.39   0
  -2  -1   6   11.65   12.21   0
  -2  -1   6   11.88   12.65   0
  -1  -1   6  188.17   13.92   0
   0   1  -6 2741.12   27.02   0
   0  -1   6 2593.21   27.36   0
  -1   1  -6 1305.58   26.12   0
   1  -1   6 1376.13   27.64   0
   2  -1   6  681.53   21.18   0
   2  -1   6  679.66   17.99   0
  -2   1  -6  681.47   19.20   0
   3  -1   6  222.31   14.18   0
   3  -1   6  229.48   14.34   0
  -3   1  -6  192.54   15.32   0
   4  -1   6   75.55   12.45   0
  -4   1  -6   80.01   14.03   0
   4  -1   6   87.07   11.69   0
   5  -1   6  294.02   12.22   0
  -5   1  -6  269.23   12.98   0
   6  -1   6  494.91   10.79   0
  -6   1  -6  529.05   11.46   0
   7  -1   6  208.87   10.50   0
  -7   1  -6  212.25   11.36   0
  -8   1  -6    2.31   10.67   0
   8  -1   6   -9.54    8.35   0
  -9   1  -6  374.47   10.02   0
 -10   1  -6   62.59    8.76   0
 -10   1  -6   56.60    9.51   0
 -11   0   6  124.78    8.28   0
 -11   0   6  128.35   10.79   0
 -11   0   6  137.81    8.29   0
 -10   0   6   54.97    7.68   0
 -10   0   6   33.28    7.88   0
  -9   0   6   13.32    7.68   0
  -9   0   6   14.90    7.63   0
  -8   0   6  167.16    8.65   0
  -8   0   6  168.81    8.50   0
  -7   0   6   12.11    8.57   0
  -7   0   6   11.49    8.15   0
  -6   0   6  297.61    9.51   0
  -6   0   6  366.61    9.30   0
  -5   0   6  628.32   11.14   0
  -5   0   6  740.72   11.18   0
  -4   0   6  833.70   11.78   0
  -4   0   6  726.04   11.60   0
  -3   0   6  620.55   12.57   0
  -3   0   6  573.98   14.32   0
  -2   0   6    5.02   15.59   0
   2   0  -6   21.81   12.57   0
   1   0  -6 1171.88   17.42   0
  -1   0   6 1101.46   17.61   0
   0   0  -6  608.07   16.71   0
   0   0   6  571.01   20.34   0
  -1   0  -6  392.80   18.45   0
   1   0   6  404.28   16.88   0
   2   0   6 1218.05   20.36   0
  -2   0  -6 1173.54   19.88   0
   3   0   6   90.68   13.76   0
   3   0   6   98.72   15.16   0
  -3   0  -6   91.59   14.39   0
   4   0   6  200.25   13.43   0
  -4   0  -6  184.33   11.82   0
   4   0   6  217.01   15.96   0
   5   0   6  715.74   13.22   0
  -5   0  -6  737.58   14.52   0
   6   0   6   54.49    9.24   0
  -6   0  -6   74.36   12.20   0
  -7   0  -6   11.35   10.68   0
   7   0   6   10.21    9.88   0
  -8   0  -6    2.32    8.66   0
   8   0   6   28.25    9.90   0
  -9   0  -6   55.26   10.33   0
   9   0   6   33.02    9.97   0
 -11   1   6   17.86    8.59   0
 -11   1   6   23.69    7.68   0
 -11   1   6   24.83    7.81   0
 -10   1   6  148.00    8.20   0
 -10   1   6  151.79    7.97   0
  -9   1   6    5.49    9.47   0
  -9   1   6   -9.56    7.60   0
  -8   1   6  140.21    7.78   0
  -8   1   6  151.44    9.76   0
  -7   1   6   78.27    8.62   0
  -7   1   6   78.83    8.55   0
  -6   1   6  815.54   10.43   0
  -6   1   6  716.67   10.41   0
  -5   1   6  444.12   10.03   0
  -5   1   6  397.71   10.42   0
  -4   1   6  995.80   12.05   0
  -4   1   6  887.70   11.72   0
  -3   1   6  743.65   12.81   0
   3  -1  -6  734.01   12.48   0
   2  -1  -6  790.03   15.00   0
  -2   1   6  741.61   15.01   0
   1  -1  -6 1913.93   20.08   0
  -1   1   6 1797.78   19.85   0
   0   1   6  922.50   21.32   0
   0  -1  -6  926.15   17.16   0
  -1  -1  -6   59.28   13.67   0
   1   1   6   58.40   14.33   0
   2   1   6   17.16   15.00   0
  -2  -1  -6   14.94   14.58   0
  -3  -1  -6  706.62   13.90   0
   3   1   6  729.94   16.18   0
   3   1   6  757.32   22.12   0
   4   1   6  381.89   11.56   0
  -4  -1  -6  412.17   14.46   0
   5   1   6  141.19   12.60   0
  -5  -1  -6  152.54   13.40   0
   6   1   6   71.62   10.85   0
  -6  -1  -6   66.48    9.22   0
  -7  -1  -6   97.44    9.38   0
   7   1   6  108.94   10.29   0
  -8  -1  -6  111.69   10.94   0
   8   1   6  112.77    8.22   0
  -9  -1  -6   -5.26   10.24   0
   9   1   6   -4.28    7.87   0
 -11   2   6   81.12    7.91   0
 -11   2   6   84.36    7.85   0
 -11   2   6   72.27    8.89   0
 -10   2   6   69.53    9.63   0
 -10   2   6   68.80    7.90   0
  -9   2   6   34.56    8.15   0
  -9   2   6   56.35    8.00   0
  -8   2   6  355.33   10.19   0
  -8   2   6  296.16    8.72   0
  -7   2   6  323.91    8.53   0
  -7   2   6  295.10    9.03   0
  -6   2   6   24.96    8.56   0
  -6   2   6    1.85    8.65   0
  -5   2   6 2009.06   14.16   0
  -5   2   6 2241.68   14.19   0
   4  -2  -6   16.28    9.04   0
  -4   2   6   26.00    9.29   0
  -3   2   6 1724.93   14.98   0
   3  -2  -6 1718.04   15.18   0
   2  -2  -6  183.86   12.57   0
  -2   2   6  167.32   13.00   0
  -1   2   6    5.75   13.58   0
   1  -2  -6    2.13   13.40   0
   0  -2  -6  453.00   15.06   0
   0   2   6  462.00   15.85   0
  -1  -2  -6 2511.74   20.74   0
   1   2   6 2574.06   21.72   0
   2   2   6 2210.29   20.29   0
  -2  -2  -6 2083.00   17.68   0
   3   2   6   32.60   10.32   0
   3   2   6   40.12   21.13   0
  -3  -2  -6   36.42   13.24   0
   4   2   6  225.95   11.14   0
  -4  -2  -6  224.39   13.98   0
   5   2   6  460.94   10.65   0
  -5  -2  -6  418.50   10.99   0
   6   2   6    3.60    8.50   0
  -6  -2  -6   12.76   11.12   0
   7   2   6  103.28    8.55   0
  -7  -2  -6  102.00    9.03   0
  -8  -2  -6   48.84   10.66   0
   8   2   6   69.52    8.37   0
  -9  -2  -6   13.40    8.86   0
   9   2   6    1.21    8.43   0
 -11   3   6    5.34    7.68   0
 -11   3   6    1.37    8.43   0
 -11   3   6   -1.15    7.84   0
 -10   3   6    9.50    7.83   0
 -10   3   6   20.65    7.62   0
  -9   3   6  315.25    8.56   0
  -9   3   6  327.20   10.45   0
  -8   3   6    8.31    7.49   0
  -8   3   6   -6.35    7.64   0
  -7   3   6 1420.80   11.23   0
  -7   3   6 1320.56   11.40   0
  -6   3   6   33.30    8.65   0
  -6   3   6   28.95    8.29   0
  -5   3   6  341.17    9.95   0
   5  -3  -6  362.05    9.82   0
  -4   3   6 3050.88   16.75   0
   4  -3  -6 3140.37   16.56   0
   3  -3  -6 1741.95   15.49   0
  -3   3   6 1871.80   15.02   0
   2  -3  -6 1543.34   15.73   0
  -2   3   6 1455.59   17.85   0
  -1   3   6   88.30   13.50   0
   1  -3  -6   94.56   12.86   0
   0  -3  -6 2843.52   20.23   0
   0   3   6 2826.43   23.38   0
  -1  -3  -6  121.99   14.82   0
   1   3   6  135.73   15.82   0
   2   3   6  382.04   14.27   0
  -2  -3  -6  365.89   11.55   0
   3   3   6   12.24   13.97   0
  -3  -3  -6   21.76   13.28   0
   4   3   6  195.25   10.48   0
  -4  -3  -6  213.96   13.01   0
   5   3   6   63.66    9.18   0
  -5  -3  -6   58.09    9.46   0
   6   3   6   74.77   10.51   0
  -6  -3  -6   59.24    8.87   0
   7   3   6  132.40    8.68   0
  -7  -3  -6  162.68    8.96   0
  -8  -3  -6    6.12   10.92   0
   8   3   6   15.63   10.07   0
 -11   4   6   13.29    7.69   0
 -11   4   6   12.26    6.42   0
 -11   4   6   -1.98    7.69   0
 -10   4   6   21.65    7.61   0
 -10   4   6   16.90    7.53   0
  -9   4   6  611.83   10.90   0
  -9   4   6  561.95    9.20   0
  -8   4   6  376.74   10.47   0
  -8   4   6  349.34    8.94   0
  -7   4   6  296.30    9.14   0
  -7   4   6  337.23    9.23   0
  -6   4   6  434.42   11.21   0
   6  -4  -6  467.25    9.37   0
  -5   4   6  770.78   10.92   0
   5  -4  -6  836.60   10.95   0
  -4   4   6  413.88   11.19   0
   4  -4  -6  480.94   10.48   0
   3  -4  -6  -10.62    9.21   0
  -3   4   6   -3.79   10.03   0
  -2   4   6 5078.94   21.99   0
   2  -4  -6 5518.56   22.61   0
  -1   4   6 2302.43   18.05   0
   1  -4  -6 2392.31   17.59   0
   0  -4  -6  592.63   15.22   0
   0   4   6  613.54   13.53   0
  -1  -4  -6  186.60   11.59   0
   1   4   6  172.05   12.16   0
  -2  -4  -6   74.65   11.03   0
   2   4   6   60.23   11.19   0
   2   4   6   70.35   12.15   0
   3   4   6  556.84   11.49   0
  -3  -4  -6  543.76   13.67   0
   4   4   6  188.81   12.38   0
  -4  -4  -6  179.37   10.45   0
   5   4   6  268.89    9.84   0
  -5  -4  -6  259.45    9.62   0
   6   4   6  106.66    8.90   0
  -6  -4  -6   92.43   10.96   0
   7   4   6  215.38    9.19   0
  -7  -4  -6  235.03    9.27   0
   8   4   6    1.35    8.39   0
  -8  -4  -6   19.54   10.78   0
 -11   5   6    4.48    7.83   0
 -11   5   6    1.98    7.79   0
 -11   5   6    9.93    6.96   0
 -10   5   6   20.78    7.52   0
 -10   5   6    3.72    7.59   0
  -9   5   6   53.17    7.80   0
  -9   5   6   50.51    7.97   0
  -8   5   6  197.36    8.41   0
  -8   5   6  197.72    8.18   0
  -7   5   6  111.39    8.50   0
  -6   5   6  306.02   10.97   0
   6  -5  -6  353.76    9.18   0
   5  -5  -6  105.09    8.86   0
  -5   5   6   81.66    9.21   0
   4  -5  -6 1156.81   12.33   0
  -4   5   6 1059.72   12.23   0
  -3   5   6 1242.44   14.00   0
   3  -5  -6 1299.15   13.46   0
  -2   5   6 2116.14   16.42   0
   2  -5  -6 2249.14   16.30   0
   1  -5  -6   -0.10   10.58   0
  -1   5   6    0.44   11.16   0
   0   5   6   27.46   11.71   0
   0  -5  -6    1.70   10.92   0
   1   5   6  147.39   11.84   0
  -1  -5  -6  155.87   11.22   0
   2   5   6   68.80   10.69   0
   2   5   6   70.47   12.65   0
  -2  -5  -6   81.30   10.45   0
   3   5   6  456.89   28.68   0
   3   5   6  432.63   11.27   0
  -3  -5  -6  438.41   13.33   0
   4   5   6   56.84   10.05   0
  -4  -5  -6   74.62    9.78   0
   5   5   6   27.33    9.27   0
  -5  -5  -6   25.09    8.94   0
   6   5   6   23.20   10.87   0
  -6  -5  -6   13.71    8.81   0
   7   5   6  136.22    9.12   0
  -7  -5  -6  141.31    9.24   0
 -11   6   6    6.00    7.71   0
 -11   6   6   11.79    6.93   0
 -11   6   6   11.00    7.64   0
 -10   6   6   39.04    7.69   0
 -10   6   6   44.76    6.98   0
 -10   6   6   49.77    7.78   0
  -9   6   6  141.07    7.86   0
  -9   6   6  127.19    8.22   0
  -8   6   6  568.03    9.55   0
   7  -6  -6  115.13    9.81   0
  -7   6   6   91.45    8.53   0
   6  -6  -6   67.52    7.40   0
  -6   6   6   48.03    8.97   0
  -5   6   6 1386.28   12.35   0
   5  -6  -6 1517.91   12.32   0
   4  -6  -6    1.34    9.10   0
  -4   6   6   13.14    9.46   0
  -3   6   6 1017.96   13.11   0
   3  -6  -6 1092.11   13.01   0
  -2   6   6  426.59   12.41   0
   2  -6  -6  422.54   11.86   0
   1  -6  -6  573.66   12.02   0
  -1   6   6  585.22   12.82   0
   0  -6  -6  207.91   13.49   0
   0   6   6   94.51   11.67   0
  -1  -6  -6  255.77   11.05   0
   1   6   6  222.40   11.26   0
   1   6   6  257.08   11.67   0
  -2  -6  -6   13.65   12.23   0
   2   6   6   14.13   11.87   0
   2   6   6   24.75   10.56   0
   3   6   6   65.39    9.75   0
   3   6   6   85.36   21.91   0
  -3  -6  -6   99.24   12.19   0
   4   6   6  115.61   11.60   0
  -4  -6  -6  113.33    9.22   0
   5   6   6    6.50    8.72   0
  -5  -6  -6    7.87    8.71   0
   6   6   6   45.96    9.20   0
  -6  -6  -6   44.40    9.32   0
   7   6   6   33.26    8.87   0
  -7  -6  -6    8.38    8.65   0
 -11   7   6  185.92    7.92   0
 -11   7   6  170.46    8.64   0
 -11   7   6  160.90    7.99   0
 -10   7   6  110.03    8.05   0
 -10   7   6   98.13    7.69   0
 -10   7   6  111.33    8.03   0
  -9   7   6   97.93    9.50   0
  -9   7   6   89.36    7.60   0
  -9   7   6  104.88    7.95   0
   8  -7  -6  206.79    8.43   0
  -8   7   6  186.45    8.67   0
   7  -7  -6  112.62    8.12   0
  -7   7   6  108.10    8.68   0
   6  -7  -6  127.37    8.47   0
  -6   7   6  102.86    8.88   0
  -5   7   6  265.18    9.89   0
   5  -7  -6  288.75    9.76   0
   4  -7  -6  567.47   10.51   0
  -4   7   6  496.29   11.45   0
  -3   7   6  675.57   11.79   0
   3  -7  -6  688.17   11.37   0
   2  -7  -6    0.63    9.71   0
  -2   7   6   13.62   10.64   0
   1  -7  -6   97.75   12.86   0
  -1   7   6   99.15   11.19   0
  -1   7   6   85.99    8.97   0
   0  -7  -6  482.04   11.98   0
   0   7   6  503.70   12.69   0
   0   7   6  501.50   10.21   0
   1   7   6  142.55   11.07   0
  -1  -7  -6  121.57   10.35   0
   1   7   6  119.88   11.02   0
  -2  -7  -6  957.14   12.61   0
   2   7   6  967.86   12.44   0
   2   7   6  997.50   17.27   0
   3   7   6   42.78    9.30   0
  -3  -7  -6   40.32    9.68   0
  -4  -7  -6  -13.55    9.18   0
   4   7   6   -6.14    9.31   0
   5   7   6   14.15    9.02   0
  -5  -7  -6   32.58    8.68   0
  -6  -7  -6  149.64    9.15   0
   6   7   6  151.36    9.12   0
 -11   8   6    5.85    8.81   0
 -11   8   6   51.09   10.04   0
 -11   8   6   25.63    7.83   0
 -10   8   6   24.15    8.87   0
 -10   8   6   22.78    7.94   0
 -10   8   6    8.77    7.43   0
  -9   8   6  100.54    9.81   0
  -9   8   6   77.97    7.37   0
   8  -8  -6    1.02    7.98   0
  -8   8   6   -3.72    8.30   0
  -8   8   6   -7.60    7.40   0
  -7   8   6   21.04    8.45   0
   7  -8  -6   13.69    8.06   0
  -6   8   6  460.64   10.46   0
   6  -8  -6  513.44   11.62   0
  -5   8   6  110.23    9.91   0
   5  -8  -6  144.13    9.20   0
   4  -8  -6  276.53   12.24   0
  -4   8   6  249.33   10.64   0
   3  -8  -6   -1.60    9.68   0
  -3   8   6  -28.04   10.50   0
   2  -8  -6 1375.35   13.01   0
  -2   8   6 1435.30   12.27   0
  -2   8   6 1373.16   13.52   0
   1  -8  -6  355.46   10.85   0
  -1   8   6  324.37   11.56   0
  -1   8   6  348.10    9.26   0
   0   8   6  682.71   10.87   0
   0  -8  -6  608.55   11.42   0
   0   8   6  681.11   12.36   0
   1   8   6  127.10   10.19   0
   1   8   6  134.27   10.19   0
  -1  -8  -6  135.85    9.86   0
   2   8   6   28.05   12.04   0
  -2  -8  -6   83.27    9.42   0
   2   8   6   29.38    9.17   0
   3   8   6   16.73    8.94   0
  -3  -8  -6   21.20    9.19   0
   4   8   6   22.75    9.06   0
  -4  -8  -6   13.78    8.85   0
   5   8   6   16.30    8.37   0
  -5  -8  -6   29.40    9.13   0
   6   8   6   17.37    8.92   0
  -6  -8  -6   -7.07    8.99   0
 -11   9   6   29.29    7.72   0
 -11   9   6   39.41    7.60   0
 -11   9   6   29.52    7.51   0
 -10   9   6  137.09    7.65   0
 -10   9   6  108.33   10.22   0
 -10   9   6  131.15    7.77   0
  -9   9   6   30.31    8.25   0
  -9   9   6    9.28    7.77   0
   9  -9  -6   14.70    7.49   0
   8  -9  -6   54.80    7.71   0
  -8   9   6   59.58    8.12   0
  -8   9   6   44.12    7.10   0
  -7   9   6  639.39    9.14   0
   7  -9  -6  656.54    9.55   0
  -7   9   6  619.45   10.06   0
  -6   9   6   56.39    8.95   0
   6  -9  -6   70.73    8.31   0
  -6   9   6   49.59    7.72   0
  -5   9   6    4.50    9.44   0
   5  -9  -6   28.32    8.27   0
  -5   9   6   28.48    7.64   0
  -4   9   6 1043.74   12.51   0
  -4   9   6 1088.99   10.87   0
   4  -9  -6 1105.99   11.86   0
  -3   9   6   64.74    8.25   0
   3  -9  -6   65.69    9.81   0
  -3   9   6   64.29   10.54   0
  -2   9   6  359.07   11.01   0
  -2   9   6  392.69    9.03   0
   2  -9  -6  380.87   10.40   0
   1  -9  -6  158.39   10.22   0
  -1   9   6  150.09    8.82   0
  -1   9   6  132.40   10.93   0
   0  -9  -6  304.78    9.98   0
   0   9   6  308.69   10.69   0
   0   9   6  304.86   11.23   0
  -1  -9  -6  770.33   11.44   0
   1   9   6  852.59   13.43   0
   1   9   6  834.48   11.32   0
  -2  -9  -6  112.66    9.19   0
   2   9   6  117.33    9.40   0
   2   9   6  129.70   12.72   0
  -3  -9  -6   56.80    8.91   0
   3   9   6   60.64    9.15   0
   4   9   6   31.80    9.02   0
  -4  -9  -6   12.38    8.91   0
   5   9   6   80.94    9.15   0
  -5  -9  -6   83.08    9.25   0
 -11  10   6   23.68    7.85   0
 -11  10   6   29.92    7.56   0
 -11  10   6   13.32    8.16   0
 -10  10   6   35.59    7.40   0
 -10  10   6   41.16    8.22   0
  -9  10   6   -0.98    7.43   0
  -9  10   6   14.70    8.21   0
   9 -10  -6   -4.60    8.84   0
  -8  10   6  488.25    9.59   0
   8 -10  -6  511.27    9.12   0
  -8  10   6  527.30    8.39   0
  -7  10   6  168.00    7.84   0
  -7  10   6  158.56    9.24   0
   7 -10  -6  163.39    8.58   0
  -6  10   6   15.41    8.75   0
   6 -10  -6    6.33    7.78   0
  -6  10   6   16.78    7.52   0
  -5  10   6   19.87    9.20   0
   5 -10  -6   13.31    8.18   0
  -5  10   6   10.25    7.06   0
  -4  10   6   11.40    7.84   0
   4 -10  -6   18.35    8.64   0
  -4  10   6    9.77    9.31   0
  -3  10   6   98.18    8.35   0
   3 -10  -6   92.37    8.98   0
  -3  10   6   59.77   12.02   0
   2 -10  -6    8.76    8.96   0
  -2  10   6   13.66    9.65   0
  -2  10   6   21.27    7.90   0
   1 -10  -6  136.34    9.68   0
  -1  10   6  112.21   10.56   0
  -1  10   6  142.29    8.46   0
   0 -10  -6  566.45   10.52   0
   0  10   6  619.71   12.23   0
   0  10   6  621.26   10.82   0
  -1 -10  -6 1471.41   12.25   0
   1  10   6 1516.11   12.78   0
   1  10   6 1604.97   15.78   0
  -2 -10  -6    6.63    8.47   0
   2  10   6    7.15    9.17   0
   2  10   6    7.68   11.82   0
  -3 -10  -6   -6.89    8.77   0
   3  10   6    4.79    8.93   0
  -4 -10  -6    2.63    8.75   0
   4  10   6   28.81    8.74   0
 -10  11   6   87.53    8.72   0
  10 -11  -6   81.53    8.19   0
 -10  11   6   95.68    7.69   0
   9 -11  -6  275.52   10.20   0
  -9  11   6  245.40    9.20   0
  -9  11   6  265.22    8.06   0
  -8  11   6   -3.12    8.20   0
   8 -11  -6    3.92    9.32   0
  -8  11   6   -1.31    7.19   0
  -7  11   6  254.73    9.33   0
   7 -11  -6  273.49    8.90   0
  -7  11   6  266.17    8.14   0
  -6  11   6   84.85    7.50   0
  -6  11   6   98.96    8.88   0
   6 -11  -6   92.96    8.67   0
  -5  11   6   97.41    9.45   0
   5 -11  -6  126.68    8.45   0
  -5  11   6  125.62    8.04   0
  -4  11   6   19.26    7.71   0
   4 -11  -6   49.54    8.56   0
  -4  11   6   25.40    8.97   0
  -3  11   6  309.38   10.06   0
   3 -11  -6  289.39   11.33   0
  -3  11   6  322.78    8.31   0
   2 -11  -6   26.35    8.98   0
  -2  11   6   31.35    9.43   0
  -2  11   6   23.46    9.65   0
   1 -11  -6  747.70   10.55   0
  -1  11   6  716.17   11.13   0
  -1  11   6  750.85   11.96   0
   0  11   6    2.78    9.08   0
   0 -11  -6   -2.00    8.73   0
   0  11   6    2.20    7.92   0
   1  11   6   16.81    8.70   0
  -1 -11  -6   32.89    8.68   0
   1  11   6   25.01   10.18   0
  -2 -11  -6  360.74    9.67   0
   2  11   6  362.58    9.85   0
   2  11   6  381.56   14.45   0
  -3 -11  -6   15.26    8.83   0
   3  11   6   31.96    8.81   0
  10 -12  -6   58.51    8.46   0
 -10  12   6   26.36    8.65   0
 -10  12   6   62.12    7.67   0
  -9  12   6  233.50    9.20   0
   9 -12  -6  270.62    8.45   0
  -9  12   6  281.51    8.37   0
   8 -12  -6  397.84    9.59   0
  -8  12   6  357.84    9.97   0
  -8  12   6  344.46    8.12   0
  -7  12   6   28.82   10.48   0
   7 -12  -6    7.90    8.15   0
  -7  12   6   -1.16    7.07   0
  -6  12   6   80.82    9.05   0
   6 -12  -6  100.24    8.52   0
  -6  12   6   89.88    7.81   0
   5 -12  -6  404.99   11.00   0
  -5  12   6  412.42   10.32   0
  -5  12   6  402.37   10.06   0
  -4  12   6   87.70    7.70   0
   4 -12  -6   68.31    8.55   0
  -4  12   6   80.94    9.45   0
   3 -12  -6  250.71    9.07   0
  -3  12   6  261.16    8.56   0
  -3  12   6  258.99    9.67   0
  -2  12   6    4.99    9.13   0
  -2  12   6   18.68    9.33   0
   2 -12  -6   26.43    8.77   0
   1 -12  -6  218.53    9.16   0
  -1  12   6  246.93   10.21   0
  -1  12   6  243.14    9.60   0
   0  12   6  159.23    9.10   0
   0 -12  -6  171.65    8.89   0
   0  12   6  168.68   10.60   0
  -1 -12  -6    1.41    8.64   0
   1  12   6   16.98    8.43   0
   1  12   6    1.48   10.23   0
  -2 -12  -6  -17.37    8.62   0
   2  12   6    8.23    8.60   0
   2  12   6    3.81   12.33   0
  -9  13   6  214.87    9.49   0
   9 -13  -6  213.67    8.96   0
  -9  13   6  214.95    8.41   0
  -8  13   6  216.59    9.49   0
  -8  13   6  253.66    7.78   0
   8 -13  -6  263.65    8.93   0
  -7  13   6   37.11    9.04   0
   7 -13  -6   40.45    8.47   0
  -7  13   6   47.58    7.75   0
   6 -13  -6    8.95    8.39   0
  -6  13   6    7.92    7.45   0
  -6  13   6   -3.58    9.16   0
   5 -13  -6   93.78   10.54   0
  -5  13   6   62.19    7.75   0
  -5  13   6   60.78    9.06   0
   4 -13  -6   -1.18    8.29   0
  -4  13   6   -8.21    8.80   0
  -4  13   6    7.34    7.61   0
  -3  13   6   54.15    8.88   0
   3 -13  -6   63.19    8.52   0
  -3  13   6   54.57    7.94   0
  -2  13   6  103.05   10.18   0
  -2  13   6  111.68    9.02   0
   2 -13  -6  104.55    8.67   0
   1 -13  -6   22.32    8.46   0
  -1  13   6   22.47    7.97   0
  -1  13   6    0.95    8.64   0
   0 -13  -6   99.61    8.38   0
   0  13   6   89.97    9.42   0
   0  13   6   91.33   10.80   0
  -1 -13  -6   23.59    8.58   0
   1  13   6   11.48   10.55   0
   1  13   6   14.88   10.59   0
  -8  14   6   41.83   10.77   0
  -8  14   6   21.45    7.63   0
   8 -14  -6   20.37    8.10   0
  -7  14   6   36.46    8.86   0
   7 -14  -6   41.00    8.74   0
  -7  14   6   32.75    7.59   0
   6 -14  -6   82.28    8.61   0
  -6  14   6   94.25    7.79   0
  -6  14   6   77.35    9.04   0
  -5  14   6   42.31    7.76   0
  -5  14   6   37.64    8.97   0
   5 -14  -6   48.73    8.89   0
  -4  14   6    2.58    9.01   0
  -4  14   6   11.97    7.64   0
   4 -14  -6   -1.02    8.69   0
   3 -14  -6    2.68    8.62   0
  -3  14   6   18.00    9.03   0
  -3  14   6   15.33    9.71   0
   2 -14  -6   60.61    7.94   0
  -2  14   6   37.95    8.72   0
  -2  14   6   34.29    9.69   0
  -1  14   6   17.08    8.70   0
   1 -14  -6   20.05    8.47   0
  -1  14   6    8.37    8.43   0
   0  14   6   -2.39    8.55   0
   0 -14  -6    5.47    8.58   0
   0  14   6    3.93   10.50   0
   7 -15  -6   -4.90    8.89   0
  -7  15   6    5.55    7.74   0
  -7  15   6   -4.53    9.11   0
   6 -15  -6   91.95    8.98   0
  -6  15   6   49.74    9.27   0
  -6  15   6   81.39    8.07   0
  -5  15   6    1.92    9.56   0
  -5  15   6   10.53    8.45   0
   5 -15  -6   15.91    8.64   0
  -4  15   6    7.35    7.71   0
  -4  15   6   13.87    8.98   0
   4 -15  -6    9.43   10.48   0
  -3  15   6   40.16    9.09   0
  -3  15   6   32.21    8.28   0
   3 -15  -6   46.00    8.78   0
   2 -15  -6   16.56    8.61   0
  -2  15   6    3.27    8.27   0
  -2  15   6   -2.41   11.10   0
  -2  17  -7    1.84    8.66   0
   2 -17   7   -1.91    9.28   0
  -2  17  -7   -9.79    8.71   0
  -3  17  -7   49.56    8.76   0
   3 -17   7   55.67   11.58   0
  -3  17  -7   61.56    8.41   0
   4 -17   7   65.21   11.03   0
  -4  17  -7   91.65   11.03   0
  -4  17  -7   87.27    8.29   0
  -5  17  -7   54.32    9.31   0
  -5  17  -7   36.98    8.18   0
   5 -17   7   43.43    9.05   0
  -6  17  -7   -2.66    7.70   0
   6 -17   7    3.53    8.10   0
  -6  17  -7   14.79   10.78   0
   0 -16   7   29.17    9.26   0
   0  16  -7   22.72    8.50   0
   0 -16   7   11.75    9.42   0
   1 -16   7   84.37    9.77   0
  -1  16  -7   63.17   10.86   0
   1 -16   7   80.38    8.06   0
   2 -16   7  248.42   10.11   0
  -2  16  -7  234.89    8.97   0
  -2  16  -7  255.33   10.85   0
   2 -16   7  245.76    8.35   0
  -3  16  -7   38.76    8.38   0
  -3  16  -7   21.69   10.43   0
   3 -16   7   26.84   10.84   0
   3 -16   7   40.46    7.74   0
  -4  16  -7  238.63   11.18   0
   4 -16   7  232.42    9.43   0
  -4  16  -7  231.88    8.85   0
  -5  16  -7  142.53    8.72   0
   5 -16   7  114.52   10.67   0
  -5  16  -7  116.31   11.11   0
   6 -16   7  159.48    8.76   0
  -6  16  -7  139.95   11.14   0
  -6  16  -7  170.30    8.17   0
  -7  16  -7   84.88    8.28   0
   7 -16   7   83.29   10.11   0
  -7  16  -7   87.27    9.37   0
   2  15  -7   14.57    8.54   0
  -2 -15   7   20.59    8.21   0
  -2 -15   7   -5.21    8.92   0
  -1 -15   7   74.53    9.12   0
   1  15  -7  108.04    8.46   0
  -1 -15   7   95.80   11.24   0
   0 -15   7   15.64    8.94   0
   0  15  -7   -1.86    8.39   0
   0 -15   7    4.70    7.44   0
   1 -15   7   -8.84    9.17   0
  -1  15  -7  -15.32    8.53   0
   1 -15   7   -0.94    7.62   0
   2 -15   7  115.33   11.65   0
  -2  15  -7  127.07    9.18   0
  -2  15  -7  101.93    8.62   0
   2 -15   7  129.42    7.82   0
   3 -15   7  136.65    7.90   0
   3 -15   7  136.53   11.32   0
  -3  15  -7  109.71   11.04   0
  -3  15  -7  136.43    8.54   0
   4 -15   7    1.58    7.12   0
   4 -15   7   10.06    8.34   0
  -4  15  -7   -1.55   10.33   0
  -4  15  -7   12.74    7.64   0
  -5  15  -7    8.74    8.84   0
  -5  15  -7    5.94    7.62   0
   5 -15   7    4.74    9.94   0
  -6  15  -7  122.10   11.43   0
   6 -15   7  144.44   10.25   0
  -6  15  -7  120.17    7.97   0
  -7  15  -7   -2.73    7.83   0
   7 -15   7   22.14    9.32   0
  -7  15  -7   19.45   10.82   0
  -8  15  -7   52.88    7.89   0
  -8  15  -7   78.54   11.25   0
   8 -15   7   60.11    9.56   0
   3  14  -7   27.32    8.41   0
  -3 -14   7   10.42    9.55   0
  -3 -14   7   22.67    9.01   0
   2  14  -7   27.33    8.26   0
  -2 -14   7   14.75    9.16   0
  -2 -14   7    7.98    8.96   0
   1  14  -7   26.28    8.14   0
  -1 -14   7   10.57    9.34   0
  -1 -14   7   12.26    8.87   0
   0 -14   7  110.94    9.50   0
   0  14  -7  108.02    8.49   0
   0 -14   7  113.95    9.41   0
   1 -14   7   42.94    7.45   0
   1 -14   7   37.57    9.33   0
  -1  14  -7   51.80    8.67   0
   2 -14   7   10.81    9.24   0
  -2  14  -7   31.30   10.39   0
  -2  14  -7   14.95    8.27   0
   2 -14   7    9.67    7.38   0
  -3  14  -7   76.38    8.33   0
   3 -14   7   89.27    7.56   0
   3 -14   7   65.95    9.30   0
  -3  14  -7   74.90    9.50   0
  -4  14  -7   51.95    9.19   0
   4 -14   7   39.21    8.93   0
  -4  14  -7   72.36    7.75   0
   4 -14   7   63.40    7.48   0
  -5  14  -7   30.37   11.13   0
  -5  14  -7   40.64    7.62   0
   5 -14   7   46.32    7.67   0
   5 -14   7   39.45    9.97   0
  -6  14  -7   20.41   11.27   0
   6 -14   7   22.72    9.30   0
  -6  14  -7   29.16    7.52   0
  -7  14  -7   20.72    7.66   0
   7 -14   7   27.65    9.21   0
  -7  14  -7   31.86   13.15   0
  -8  14  -7   19.08   11.09   0
   8 -14   7   20.66    8.67   0
  -8  14  -7   -1.36    9.75   0
  -9  14  -7   44.17   12.71   0
  -9  14  -7   32.54    7.96   0
  -9  14  -7   28.59    9.37   0
   4  13  -7  118.88    8.57   0
  -4 -13   7  114.01   10.02   0
  -4 -13   7   90.83    9.03   0
  -3 -13   7  264.97    9.50   0
  -3 -13   7  257.89   10.47   0
   3  13  -7  288.24    9.25   0
   2  13  -7  137.88    8.78   0
  -2 -13   7  148.96    9.28   0
  -2 -13   7  159.77    8.24   0
   1  13  -7   25.80    8.38   0
  -1 -13   7   22.29    8.95   0
  -1 -13   7   11.75    9.11   0
   0  13  -7   31.00    8.67   0
   0 -13   7   42.10    9.42   0
   0 -13   7   15.77    7.42   0
  -1  13  -7   86.74    9.07   0
   1 -13   7   87.97    7.96   0
  -1  13  -7   88.83    8.69   0
   1 -13   7   84.96   11.94   0
   2 -13   7   26.17   12.13   0
  -2  13  -7   24.37    8.20   0
  -2  13  -7   15.70    8.85   0
   2 -13   7   15.63    7.90   0
   3 -13   7   11.72   11.42   0
  -3  13  -7   16.57    8.89   0
  -3  13  -7   21.36    8.22   0
   3 -13   7   20.75    7.70   0
  -4  13  -7   16.17    8.92   0
  -4  13  -7  -14.07    8.09   0
   4 -13   7    4.66    8.62   0
   4 -13   7   22.59    7.79   0
   5 -13   7 1424.02   10.98   0
  -5  13  -7 1336.88   15.60   0
  -5  13  -7 1337.60   11.00   0
   5 -13   7 1332.13   14.42   0
  -6  13  -7  663.37   13.23   0
   6 -13   7  621.94   11.80   0
  -6  13  -7  599.53    9.26   0
  -7  13  -7   38.50    7.63   0
   7 -13   7   43.91   10.52   0
  -7  13  -7   40.55   11.44   0
  -8  13  -7  185.31    8.03   0
   8 -13   7  213.57   10.07   0
  -8  13  -7  220.96   13.70   0
  -9  13  -7  125.06    9.90   0
  -9  13  -7  115.54   11.86   0
  -9  13  -7  126.96   10.11   0
   5  12  -7    9.64    8.34   0
  -5 -12   7    4.18    8.76   0
  -5 -12   7    2.32    9.76   0
   4  12  -7    9.26    8.40   0
  -4 -12   7    3.97    8.90   0
  -4 -12   7    7.63    9.54   0
   3  12  -7  151.49    8.83   0
  -3 -12   7  153.94    9.53   0
  -3 -12   7  166.14    9.89   0
   2  12  -7   49.73    8.53   0
  -2 -12   7   63.59   11.25   0
  -2 -12   7   60.35    9.61   0
   1  12  -7  210.87    9.46   0
  -1 -12   7  228.29    9.90   0
  -1 -12   7  213.24   10.44   0
   0  12  -7  213.62    9.04   0
   0 -12   7  223.82    8.32   0
   0 -12   7  212.61   10.06   0
  -1  12  -7  285.64   11.90   0
   1 -12   7  286.90    9.10   0
  -1  12  -7  269.59   10.03   0
   1 -12   7  290.36   12.95   0
   2 -12   7   34.72   11.87   0
  -2  12  -7   54.44    9.47   0
  -2  12  -7   39.81    8.28   0
   2 -12   7   56.68    7.79   0
   3 -12   7   49.64   12.02   0
   3 -12   7   61.79    7.65   0
  -3  12  -7   58.43    8.37   0
  -3  12  -7   45.75   12.16   0
  -4  12  -7   17.74   11.18   0
   4 -12   7   18.40   10.39   0
  -4  12  -7   27.36    8.29   0
   4 -12   7   19.96    7.93   0
   5 -12   7  328.32   10.94   0
  -5  12  -7  329.13   12.62   0
  -5  12  -7  327.94    8.92   0
   5 -12   7  374.87    9.06   0
  -6  12  -7  146.64    8.11   0
  -6  12  -7  140.31   12.23   0
   6 -12   7  162.21    8.13   0
   6 -12   7  152.35    9.90   0
   7 -12   7  359.38   10.19   0
  -7  12  -7  363.29   10.40   0
  -7  12  -7  381.18   13.93   0
  -8  12  -7   83.73    7.87   0
  -8  12  -7  105.26   11.60   0
  -8  12  -7   92.02   11.16   0
  -9  12  -7  107.66    7.70   0
  -9  12  -7   86.69   10.16   0
  -9  12  -7  106.79   13.59   0
 -10  12  -7  318.47   12.74   0
 -10  12  -7  306.23    9.26   0
 -10  12  -7  378.25   14.35   0
   6  11  -7   14.73    8.17   0
  -6 -11   7    4.64   11.06   0
  -6 -11   7   -5.82    8.41   0
  -5 -11   7   57.60    8.85   0
   5  11  -7   74.87    8.42   0
  -5 -11   7   76.52   11.32   0
   4  11  -7   41.90    8.40   0
  -4 -11   7   52.45    8.06   0
  -4 -11   7   66.37    8.61   0
   3  11  -7  -14.42    8.04   0
  -3 -11   7    9.27    8.86   0
  -3 -11   7   -5.94    9.55   0
   2  11  -7  173.43    9.35   0
  -2 -11   7  139.32   10.49   0
  -2 -11   7  174.49   10.09   0
  -1 -11   7  171.37    8.54   0
   1  11  -7  170.77    9.44   0
  -1 -11   7  151.58   12.68   0
   0  11  -7  186.39    9.55   0
   0 -11   7  195.95   12.88   0
   0 -11   7  188.32    8.93   0
  -1  11  -7   36.51    9.23   0
  -1  11  -7   29.65    9.18   0
   1 -11   7   15.67    8.32   0
   1 -11   7   13.19   10.28   0
   2 -11   7   46.67   12.97   0
  -2  11  -7   37.87    9.45   0
  -2  11  -7   26.57    9.06   0
   2 -11   7   40.70    8.22   0
  -3  11  -7  398.00   10.78   0
   3 -11   7  403.54   11.40   0
  -3  11  -7  388.07    9.72   0
   3 -11   7  425.71    9.40   0
  -4  11  -7  180.51    8.94   0
   4 -11   7  187.21    8.57   0
   4 -11   7  210.82   11.66   0
  -4  11  -7  178.39   12.63   0
   5 -11   7  250.03   10.52   0
   5 -11   7  269.73    8.72   0
  -5  11  -7  261.01   12.29   0
  -5  11  -7  256.08    8.71   0
  -6  11  -7   79.09    8.19   0
   6 -11   7   75.87    9.21   0
  -6  11  -7   83.20   11.65   0
   6 -11   7   76.53    8.10   0
  -7  11  -7   53.82    7.92   0
   7 -11   7   30.71    8.87   0
  -7  11  -7   30.16   11.19   0
  -8  11  -7  467.22   14.57   0
  -8  11  -7  503.34   10.75   0
  -8  11  -7  456.08   11.32   0
  -9  11  -7  137.62   13.35   0
  -9  11  -7  160.63    9.77   0
  -9  11  -7  152.08   11.81   0
 -10  11  -7   25.03   11.49   0
 -10  11  -7   33.35   12.32   0
 -10  11  -7   21.09    7.89   0
   6  10  -7   -4.75    7.59   0
  -6 -10   7    0.65    9.60   0
  -6 -10   7    9.95    8.20   0
   5  10  -7    5.99    7.96   0
  -5 -10   7    8.08    8.35   0
  -5 -10   7   12.39    9.30   0
   4  10  -7  338.40    9.00   0
  -4 -10   7  324.51    9.78   0
  -4 -10   7  319.50   10.64   0
   3  10  -7  151.60    8.97   0
  -3 -10   7  169.72    9.31   0
  -3 -10   7  185.13   10.17   0
   2  10  -7    9.65    8.71   0
  -2 -10   7   17.70    9.73   0
  -2 -10   7   18.05    9.75   0
  -1 -10   7  249.35   11.05   0
   1  10  -7  249.27   10.08   0
  -1 -10   7  251.89   10.31   0
   0  10  -7 1242.08   12.61   0
   0 -10   7 1340.82   11.98   0
   0 -10   7 1285.01   14.48   0
  -1  10  -7   74.86    8.78   0
  -1  10  -7   61.82   10.02   0
   1 -10   7   62.77    8.59   0
   1 -10   7   69.01   12.10   0
   2 -10   7   10.66   13.80   0
   2 -10   7    9.30    8.54   0
  -2  10  -7   -3.74    9.24   0
  -2  10  -7   13.07   12.40   0
   3 -10   7   90.12   12.15   0
  -3  10  -7   86.06    9.57   0
  -3  10  -7   99.99   12.81   0
   3 -10   7  124.02    9.03   0
   4 -10   7  223.83    9.10   0
  -4  10  -7  185.20    9.34   0
  -4  10  -7  196.79   13.41   0
   4 -10   7  204.61   11.65   0
  -5  10  -7   33.22   13.36   0
  -5  10  -7   36.47   10.32   0
   5 -10   7   24.50   10.79   0
   5 -10   7   18.25    7.98   0
   6 -10   7  277.14   10.63   0
   6 -10   7  270.75    9.09   0
  -6  10  -7  281.22   10.62   0
  -6  10  -7  271.59   14.32   0
  -7  10  -7   22.26   12.74   0
  -7  10  -7   31.06    7.95   0
  -7  10  -7   38.24   10.99   0
  -8  10  -7  321.29   13.89   0
  -8  10  -7  345.58    8.66   0
  -8  10  -7  295.37   10.82   0
  -9  10  -7  277.43   12.20   0
  -9  10  -7  298.62   11.88   0
  -9  10  -7  286.86    8.87   0
 -10  10  -7  198.30   11.12   0
 -10  10  -7  176.58   11.62   0
 -10  10  -7  200.57    8.41   0
  -7  -9   7   19.13    8.46   0
  -7  -9   7   29.10   11.29   0
   7   9  -7   30.16    8.40   0
   6   9  -7   31.92    7.94   0
  -6  -9   7   43.30    8.07   0
  -6  -9   7   45.87    9.96   0
   5   9  -7    9.09    8.05   0
  -5  -9   7    1.20    8.33   0
  -5  -9   7   11.59   10.10   0
   4   9  -7  290.45    9.20   0
  -4  -9   7  316.37   10.78   0
  -4  -9   7  273.37    9.44   0
   3   9  -7   35.03    8.45   0
  -3  -9   7   37.41    9.38   0
  -3  -9   7   50.76   10.29   0
   2   9  -7  238.10    9.84   0
  -2  -9   7  211.79   11.04   0
  -2  -9   7  240.28    9.13   0
   1   9  -7   85.77    8.89   0
  -1  -9   7   99.95   10.79   0
  -1  -9   7  102.25   10.19   0
   0   9  -7  347.25   11.37   0
   0  -9   7  359.28    9.70   0
   0  -9   7  377.00   12.47   0
  -1   9  -7   15.57    9.36   0
  -1   9  -7    8.76   10.17   0
   1  -9   7   -7.78   10.32   0
   1  -9   7   11.76   14.01   0
   2  -9   7   44.42   11.14   0
  -2   9  -7   44.75   12.64   0
  -2   9  -7   73.18    9.40   0
   2  -9   7   61.30    8.77   0
  -3   9  -7  374.07   14.27   0
   3  -9   7  362.50   13.44   0
  -3   9  -7  358.60    9.51   0
   3  -9   7  408.19    9.79   0
   4  -9   7  180.42   13.37   0
  -4   9  -7  192.77    9.49   0
  -4   9  -7  189.46   13.97   0
   4  -9   7  182.71    9.12   0
   5  -9   7   16.61   11.33   0
  -5   9  -7   23.16   14.93   0
  -5   9  -7   15.24    8.66   0
   5  -9   7   17.41    8.33   0
  -6   9  -7  146.71   14.86   0
  -6   9  -7  140.72    8.66   0
   6  -9   7  162.51    8.88   0
  -7   9  -7  448.98   14.65   0
  -7   9  -7  436.90    9.00   0
  -7   9  -7  408.05   13.05   0
  -8   9  -7  285.07   11.09   0
  -8   9  -7  314.22   13.21   0
  -8   9  -7  319.72   10.22   0
  -9   9  -7  204.88   10.53   0
  -9   9  -7  216.44    8.44   0
  -9   9  -7  233.83   12.57   0
 -10   9  -7   52.09   11.50   0
 -10   9  -7   46.10   11.74   0
 -10   9  -7   45.54    7.97   0
  -8  -8   7    0.91   12.75   0
  -8  -8   7    0.64    8.27   0
   8   8  -7    7.50    7.92   0
  -7  -8   7   16.44    7.95   0
  -7  -8   7    7.44   11.10   0
   7   8  -7   10.08    7.72   0
   6   8  -7   30.38    8.23   0
  -6  -8   7   12.56    8.49   0
  -6  -8   7   32.73    9.79   0
   5   8  -7    0.20    7.79   0
  -5  -8   7   12.23    8.38   0
  -5  -8   7    5.97    9.94   0
   4   8  -7  286.98    9.44   0
  -4  -8   7  284.29   10.05   0
  -4  -8   7  283.22   11.50   0
  -3  -8   7   46.47   10.01   0
   3   8  -7   -0.28    9.22   0
  -3  -8   7   38.38   10.48   0
  -2  -8   7   76.09   11.40   0
  -2  -8   7   80.69    9.22   0
   2   8  -7  112.95   10.78   0
   1   8  -7 1157.63   12.90   0
  -1  -8   7 1162.30   16.19   0
  -1  -8   7 1212.37   12.66   0
   0  -8   7  308.79    9.69   0
   0   8  -7  278.05   12.71   0
   0  -8   7  272.45   12.10   0
  -1   8  -7  563.80   14.78   0
  -1   8  -7  565.49   11.44   0
   1  -8   7  594.30   12.68   0
   1  -8   7  588.00   14.00   0
   2  -8   7   -5.02   12.08   0
  -2   8  -7   10.97   10.70   0
  -2   8  -7    2.72   10.09   0
   2  -8   7    9.20    9.63   0
  -3   8  -7 1379.12   12.75   0
   3  -8   7 1415.60   17.55   0
  -3   8  -7 1405.26   18.47   0
   3  -8   7 1545.91   12.78   0
   4  -8   7  137.73    9.44   0
  -4   8  -7  124.74    9.66   0
   4  -8   7  127.63   12.33   0
  -4   8  -7  131.15   15.64   0
   5  -8   7   21.58   11.10   0
  -5   8  -7   18.57    8.49   0
   5  -8   7   31.33    8.24   0
  -5   8  -7   34.62   14.76   0
  -6   8  -7  388.08   16.51   0
  -6   8  -7  403.85   11.05   0
   6  -8   7  436.93    9.94   0
  -6   8  -7  373.96   13.37   0
  -7   8  -7  351.79   13.67   0
  -7   8  -7  362.69    9.13   0
  -7   8  -7  341.19   12.77   0
  -8   8  -7   67.53   11.46   0
  -8   8  -7   55.96    9.65   0
  -8   8  -7   52.54    9.51   0
  -9   8  -7   68.50   11.54   0
  -9   8  -7   66.06    9.26   0
  -9   8  -7   66.71   11.57   0
 -10   8  -7    4.76   10.07   0
 -10   8  -7    2.97   11.46   0
 -10   8  -7   -0.99    7.60   0
  -8  -7   7   14.42    8.15   0
  -8  -7   7    1.65   12.74   0
   8   7  -7   22.17    7.88   0
  -7  -7   7   43.56    9.85   0
  -7  -7   7   41.49    8.02   0
   7   7  -7   52.77    7.77   0
  -6  -7   7   49.08    8.58   0
  -6  -7   7   50.85   10.25   0
   6   7  -7   49.35    7.89   0
   5   7  -7  384.87    9.50   0
  -5  -7   7  408.59   10.00   0
  -5  -7   7  401.02   11.57   0
   4   7  -7  341.57    9.56   0
  -4  -7   7  341.74   10.30   0
  -4  -7   7  340.42    9.97   0
  -3  -7   7   67.78   10.03   0
   3   7  -7   83.62    9.19   0
  -3  -7   7   79.13   10.86   0
  -2  -7   7   15.15   10.38   0
  -2  -7   7   -2.71    9.25   0
   2   7  -7    7.18    9.17   0
  -1  -7   7 2004.69   14.67   0
   1   7  -7 1963.90   16.44   0
  -1  -7   7 1982.20   16.13   0
   0   7  -7  429.99   13.56   0
   0  -7   7  441.61   11.34   0
   0  -7   7  460.05   13.03   0
   1  -7   7   56.25    9.56   0
  -1   7  -7   63.10   10.94   0
  -1   7  -7   71.80   10.73   0
   1  -7   7   62.69   15.72   0
   2  -7   7   14.28   14.65   0
  -2   7  -7   11.91   13.57   0
   2  -7   7   10.67    9.54   0
  -2   7  -7   12.92   10.22   0
  -3   7  -7 1679.55   13.92   0
  -3   7  -7 1405.64   21.84   0
   3  -7   7 1505.85   13.46   0
   3  -7   7 1336.22   20.02   0
   4  -7   7   31.96    9.19   0
  -4   7  -7   40.64    8.94   0
   4  -7   7   41.84   11.75   0
  -4   7  -7   43.58   17.04   0
   5  -7   7   -1.82    8.18   0
  -5   7  -7    0.91   15.84   0
  -5   7  -7    8.03    8.03   0
  -5   7  -7    2.29   12.20   0
  -6   7  -7   13.02   11.76   0
  -6   7  -7   10.33   12.47   0
   6  -7   7   21.13    8.42   0
  -6   7  -7   21.03    8.57   0
  -7   7  -7   23.71   11.89   0
  -7   7  -7   25.02    7.79   0
  -7   7  -7   33.59   10.32   0
  -8   7  -7  230.33   10.04   0
  -8   7  -7  228.68   11.64   0
  -8   7  -7  233.03   12.03   0
  -9   7  -7    8.66    9.53   0
  -9   7  -7   15.95    9.64   0
  -9   7  -7    3.36    9.20   0
 -10   7  -7   40.39    9.80   0
 -10   7  -7   32.09    9.95   0
 -10   7  -7   28.94    9.99   0
  -9  -6   7  144.07    9.04   0
  -9  -6   7  180.58   13.12   0
   9   6  -7  159.78    8.75   0
  -8  -6   7   24.99    8.29   0
   8   6  -7   36.55    7.50   0
  -8  -6   7   19.94   11.65   0
  -7  -6   7  440.77    9.63   0
   7   6  -7  492.18    9.24   0
  -7  -6   7  467.71   12.27   0
  -6  -6   7  138.94    8.77   0
  -6  -6   7   95.14   10.83   0
   6   6  -7  107.44    8.33   0
  -5  -6   7  310.10    9.64   0
   5   6  -7  339.65    9.10   0
  -5  -6   7  333.46   12.18   0
  -4  -6   7  162.92    9.60   0
  -4  -6   7  166.61   10.22   0
   4   6  -7  154.25    9.19   0
  -3  -6   7  717.98   11.41   0
  -3  -6   7  744.24   13.89   0
   3   6  -7  739.61   10.83   0
  -2  -6   7   24.64    9.31   0
   2   6  -7   33.90    9.51   0
  -2  -6   7   30.50   10.33   0
   1   6  -7  757.56   11.81   0
  -1  -6   7  762.25   13.00   0
  -1  -6   7  798.36   12.43   0
   0  -6   7  721.34   14.51   0
   0   6  -7  678.56   14.69   0
   0  -6   7  700.69   12.00   0
   1  -6   7  464.86   15.31   0
  -1   6  -7  442.40   15.20   0
   1  -6   7  646.49   13.81   0
   2  -6   7 1311.59   23.66   0
  -2   6  -7 1288.73   21.45   0
  -2   6  -7 1263.33   13.79   0
   2  -6   7 1655.34   14.42   0
  -3   6  -7   52.52   18.44   0
   3  -6   7   46.99    9.53   0
   3  -6   7   50.81   13.82   0
  -3   6  -7   57.72    9.79   0
   4  -6   7  399.55   10.32   0
  -4   6  -7  348.86   12.29   0
  -4   6  -7  347.23   17.16   0
  -4   6  -7  368.55   20.00   0
  -5   6  -7  717.06   17.99   0
  -5   6  -7  706.33   11.29   0
  -5   6  -7  743.94   18.84   0
   5  -6   7  808.92   13.68   0
  -6   6  -7  192.94   13.37   0
  -6   6  -7  202.23    9.32   0
   6  -6   7  235.29   11.44   0
  -6   6  -7  210.34   14.85   0
  -7   6  -7   81.09   12.06   0
  -7   6  -7   78.15   12.26   0
  -7   6  -7   89.85   10.31   0
  -8   6  -7   73.38   10.04   0
  -8   6  -7   95.01   10.96   0
  -8   6  -7   90.55    8.15   0
  -9   6  -7  255.26   10.72   0
  -9   6  -7  249.50   12.66   0
  -9   6  -7  276.13   10.96   0
 -10   6  -7   49.76   10.19   0
 -10   6  -7   58.37   10.00   0
 -10   6  -7   50.68   10.00   0
  -9  -5   7    6.38    8.16   0
  -9  -5   7    3.99   11.89   0
   9   5  -7   -2.49    8.06   0
  -8  -5   7  157.79    8.63   0
   8   5  -7  144.84    8.17   0
  -8  -5   7  152.37   12.58   0
  -7  -5   7  347.27    8.96   0
   7   5  -7  358.83    8.75   0
  -6  -5   7 1148.93   11.49   0
   6   5  -7 1155.54   11.18   0
  -5  -5   7   60.79    9.24   0
   5   5  -7   61.61   10.63   0
  -4  -5   7   28.43    9.43   0
   4   5  -7   22.58    8.88   0
   3   5  -7  116.57    9.49   0
  -3  -5   7  128.10    9.95   0
  -2  -5   7 1176.64   13.55   0
   2   5  -7 1137.53   12.86   0
   1   5  -7  187.92   10.87   0
  -1  -5   7  217.12   11.81   0
  -1  -5   7  213.71   11.52   0
   0  -5   7 2466.27   20.82   0
   0   5  -7 2410.86   19.09   0
   0  -5   7 2548.81   18.06   0
  -1   5  -7 1224.75   20.69   0
   1  -5   7 1276.17   14.30   0
   1  -5   7 1373.92   22.89   0
   2  -5   7 2909.29   18.36   0
  -2   5  -7 2667.02   17.87   0
   3  -5   7  387.69   11.32   0
  -3   5  -7  354.56   11.11   0
   4  -5   7  501.01   11.10   0
  -4   5  -7  450.95   20.04   0
  -4   5  -7  446.95   20.05   0
  -4   5  -7  439.24   10.82   0
  -5   5  -7   26.54   14.28   0
  -5   5  -7   27.39   13.38   0
   5  -5   7   28.96   11.30   0
  -5   5  -7   27.87    8.88   0
  -6   5  -7  258.93   10.72   0
  -6   5  -7  266.50   14.10   0
  -6   5  -7  286.50   11.94   0
   6  -5   7  316.98   11.08   0
  -7   5  -7   66.23   10.56   0
  -7   5  -7   68.30    9.96   0
  -7   5  -7   82.23   10.36   0
  -8   5  -7  342.31   10.99   0
  -8   5  -7  334.61   11.24   0
  -8   5  -7  367.86   12.04   0
  -9   5  -7    8.48   11.46   0
  -9   5  -7   21.81   10.10   0
  -9   5  -7   23.43    9.50   0
 -10   5  -7  104.19   10.56   0
 -10   5  -7  125.80    9.90   0
  -9  -4   7   -2.59    7.91   0
  -8  -4   7   49.47   10.09   0
   8   4  -7   51.37    8.05   0
  -7  -4   7  180.65    8.38   0
   7   4  -7  167.57    8.56   0
  -6  -4   7  318.63    9.44   0
   6   4  -7  326.93   10.58   0
  -5  -4   7   52.41    9.19   0
   5   4  -7   51.35    8.86   0
  -4  -4   7 1367.04   12.67   0
   4   4  -7 1375.76   12.48   0
  -3  -4   7  211.54   10.35   0
   3   4  -7  208.05    9.80   0
  -2  -4   7 1444.94   16.73   0
   2   4  -7 1420.47   14.46   0
   1   4  -7 5345.76   24.67   0
  -1  -4   7 5669.15   26.14   0
   0   4  -7 1878.43   20.08   0
   0  -4   7 1942.04   21.48   0
   0  -4   7 1990.60   17.14   0
   1  -4   7  662.52   23.39   0
   1  -4   7  734.02   17.06   0
  -1   4  -7  569.60   19.43   0
   2  -4   7 2141.60   18.10   0
  -3   4  -7   21.70   10.13   0
   3  -4   7   17.12   10.08   0
  -4   4  -7  139.44   15.85   0
  -4   4  -7  136.86    9.50   0
  -4   4  -7  146.92   15.64   0
   4  -4   7  153.56    9.71   0
  -5   4  -7  526.37   14.92   0
  -5   4  -7  506.58   15.88   0
  -5   4  -7  480.81   10.85   0
   5  -4   7  578.24   11.17   0
  -6   4  -7   25.55   10.31   0
  -6   4  -7   35.44    8.56   0
  -6   4  -7   38.65   13.20   0
  -7   4  -7    5.71    9.93   0
  -7   4  -7   -3.15    9.49   0
  -7   4  -7    3.44   10.75   0
  -8   4  -7  440.15   11.85   0
  -8   4  -7  459.66   11.25   0
  -9   4  -7   36.71   10.06   0
  -9   4  -7   32.39    9.42   0
 -10   4  -7  228.12   10.68   0
 -10   4  -7  248.56   11.45   0
 -10  -3   7   17.98    8.11   0
 -10  -3   7   11.76    8.02   0
  -9  -3   7   18.20    8.02   0
  -8  -3   7  991.58   10.35   0
  -7  -3   7   11.85    8.32   0
   7   3  -7   13.98    8.21   0
   6   3  -7  136.65    8.64   0
  -6  -3   7  145.37   10.68   0
  -5  -3   7  182.55    9.09   0
   5   3  -7  194.96    9.09   0
  -4  -3   7 2319.87   14.95   0
   4   3  -7 2390.06   14.82   0
   3   3  -7  230.60    9.99   0
  -3  -3   7  232.28   10.33   0
  -2  -3   7  194.13   12.06   0
   2   3  -7  189.84   11.75   0
  -1  -3   7   21.97   11.59   0
   1   3  -7   26.83   13.70   0
   0  -3   7  506.06   16.34   0
   1  -3   7 3653.20   22.95   0
   2  -3   7  582.65   14.90   0
   3  -3   7   99.33   11.25   0
  -3   3  -7  121.19   19.17   0
  -3   3  -7   78.13   22.35   0
  -4   3  -7  957.72   20.44   0
   4  -3   7 1224.29   16.74   0
  -5   3  -7 1828.77   20.49   0
   5  -3   7 2031.32   17.98   0
  -6   3  -7  333.85   12.64   0
  -7   3  -7   15.81    9.32   0
  -7   3  -7   26.95   10.31   0
  -8   3  -7  882.93   12.47   0
  -8   3  -7  806.26   13.28   0
  -9   3  -7   41.17    9.26   0
  -9   3  -7   29.69   10.58   0
 -10   3  -7   58.26    9.66   0
 -10   3  -7   51.86   10.60   0
 -10  -2   7    7.93    7.99   0
 -10  -2   7   -8.12    7.99   0
  -9  -2   7   50.32    7.92   0
  -9  -2   7   68.47    7.72   0
  -8  -2   7  283.37    8.83   0
  -8  -2   7  272.77    8.59   0
  -7  -2   7  330.76    9.15   0
  -6  -2   7  207.11    9.28   0
  -5  -2   7  349.49    9.70   0
   5   2  -7  344.06    9.53   0
  -4  -2   7   27.48    9.78   0
   4   2  -7   38.77    9.97   0
  -3  -2   7 2334.92   16.06   0
   3   2  -7 2371.45   16.14   0
  -2  -2   7   56.93   14.24   0
  -1  -2   7  776.64   14.42   0
  -1  -2   7  739.24   14.64   0
   0  -2   7 2150.79   23.33   0
   0  -2   7 2364.70   23.94   0
   1  -2   7   34.94   21.22   0
  -1   2  -7   44.04   17.41   0
  -2   2  -7 1055.96   26.75   0
   2  -2   7 1083.72   27.97   0
   2  -2   7 1081.93   18.07   0
   3  -2   7  851.52   19.16   0
  -3   2  -7  718.64   20.64   0
   3  -2   7  902.41   15.18   0
   4  -2   7  194.18   12.67   0
  -4   2  -7  156.06   15.37   0
   4  -2   7  233.24   12.80   0
   5  -2   7 1173.22   16.17   0
   5  -2   7  932.59   15.16   0
  -5   2  -7 1015.60   16.11   0
  -6   2  -7  989.85   14.98   0
   6  -2   7 1005.52   13.63   0
  -7   2  -7   10.57   10.74   0
   7  -2   7    6.91    8.00   0
  -8   2  -7  274.23   11.53   0
  -9   2  -7   20.86    9.25   0
  -9   2  -7   22.40    8.78   0
 -10   2  -7    9.52    9.71   0
 -10   2  -7    2.64    8.45   0
 -10  -1   7   21.24    8.00   0
 -10  -1   7   12.47    7.63   0
  -9  -1   7  136.66    8.24   0
  -9  -1   7  168.92    8.38   0
  -8  -1   7  126.09    7.79   0
  -8  -1   7  131.67    7.90   0
  -7  -1   7  192.86    9.06   0
  -7  -1   7  203.72    8.52   0
  -6  -1   7   38.42    8.69   0
  -6  -1   7   18.55    8.21   0
  -5  -1   7  575.91   10.63   0
  -5  -1   7  691.73   10.54   0
  -4  -1   7  417.66   10.26   0
  -4  -1   7  364.11   10.51   0
  -3  -1   7 1912.57   15.64   0
  -3  -1   7 1656.16   15.37   0
  -2  -1   7   40.78   14.36   0
  -2  -1   7   50.05   11.20   0
  -1  -1   7 1131.61   18.37   0
   1   1  -7 1160.06   17.86   0
   0   1  -7  282.41   15.42   0
   0  -1   7  271.64   16.08   0
  -1   1  -7 3098.08   28.19   0
   1  -1   7 3136.04   33.11   0
   2  -1   7  612.30   18.78   0
  -2   1  -7  582.40   18.53   0
   3  -1   7  830.26   18.40   0
   3  -1   7  889.60   16.93   0
  -3   1  -7  834.68   19.91   0
   4  -1   7  407.29   13.31   0
  -4   1  -7  388.59   14.80   0
   4  -1   7  474.41   14.81   0
  -5   1  -7  101.68   12.41   0
   5  -1   7   96.46    9.53   0
  -6   1  -7   81.15   11.76   0
   6  -1   7   27.23   11.41   0
  -7   1  -7  199.40   11.81   0
   7  -1   7  176.20   10.55   0
  -8   1  -7  163.16    9.33   0
   8  -1   7  169.33   10.15   0
  -9   1  -7   62.58   10.50   0
 -11   0   7   24.26    8.17   0
 -11   0   7   61.17    7.99   0
 -10   0   7   22.18    9.55   0
 -10   0   7   38.99    7.62   0
  -9   0   7  289.19    8.69   0
  -9   0   7  330.33    8.48   0
  -8   0   7   25.12    8.00   0
  -8   0   7   13.42    7.61   0
  -7   0   7  207.57    8.83   0
  -7   0   7  246.21    8.55   0
  -6   0   7   -2.95    8.74   0
  -6   0   7    6.51    8.36   0
  -5   0   7  403.14   10.00   0
  -5   0   7  348.38   10.06   0
  -4   0   7 1844.21   13.91   0
  -4   0   7 1608.24   13.66   0
  -3   0   7  630.73   12.94   0
  -3   0   7  605.63   12.57   0
  -2   0   7   28.85   11.81   0
   2   0  -7   27.25   11.38   0
  -1   0   7 1376.97   17.13   0
   1   0  -7 1430.06   16.88   0
   0   0  -7  764.03   17.76   0
   0   0   7  731.73   15.93   0
  -1   0  -7 2095.94   22.68   0
   1   0   7 2236.84   24.89   0
  -2   0  -7 1101.54   19.02   0
   2   0   7 1163.66   19.43   0
   3   0   7  596.47   16.53   0
   3   0   7  605.85   17.46   0
  -3   0  -7  582.99   16.32   0
   4   0   7  501.63   14.20   0
  -4   0  -7  521.84   15.00   0
   4   0   7  559.22   17.98   0
   5   0   7  462.16   12.56   0
  -5   0  -7  474.76   13.70   0
  -6   0  -7   -4.73   12.22   0
   6   0   7    6.49   11.11   0
  -7   0  -7   12.26    8.75   0
   7   0   7   -0.36    9.67   0
  -8   0  -7  167.97   10.97   0
   8   0   7  152.61    8.50   0
  -9   0  -7  172.67   11.00   0
   9   0   7  178.72   10.55   0
 -11   1   7    8.35    7.90   0
 -11   1   7   26.99    9.74   0
 -10   1   7   44.76    7.63   0
 -10   1   7   54.06    7.44   0
  -9   1   7   14.51    7.71   0
  -9   1   7   37.50    7.51   0
  -8   1   7    3.87    7.87   0
  -8   1   7   27.09    7.72   0
  -7   1   7   30.70    8.57   0
  -7   1   7   22.45    8.35   0
  -6   1   7  822.53   10.61   0
  -6   1   7  747.27   10.61   0
  -5   1   7  191.72    9.86   0
  -5   1   7  194.18    9.94   0
  -4   1   7 2669.49   15.89   0
   3  -1  -7  263.62   11.18   0
  -3   1   7  259.81   11.29   0
   2  -1  -7   64.40   11.41   0
  -2   1   7   56.05   11.89   0
   1  -1  -7 5310.49   25.71   0
  -1   1   7 5010.62   27.02   0
   0   1   7   39.77   16.38   0
   0  -1  -7   46.04   12.24   0
  -1  -1  -7  179.99   13.01   0
   1   1   7  189.76   13.33   0
  -2  -1  -7 1256.41   17.94   0
   2   1   7 1319.75   18.93   0
   3   1   7  226.92   11.98   0
   3   1   7  233.99   16.91   0
  -3  -1  -7  208.59   12.00   0
   4   1   7  436.90   11.24   0
  -4  -1  -7  419.95   12.08   0
   4   1   7  453.71   24.29   0
   5   1   7  177.54   10.12   0
  -5  -1  -7  178.38   12.60   0
   6   1   7  266.75    9.61   0
  -6  -1  -7  272.32   12.08   0
   7   1   7   46.38    9.97   0
  -7  -1  -7   67.44    8.54   0
   8   1   7   82.28    8.30   0
  -8  -1  -7   57.50   10.76   0
  -9  -1  -7   43.95    8.92   0
   9   1   7   46.59   10.13   0
 -11   2   7   -1.90    7.84   0
 -11   2   7   -2.80    7.76   0
 -10   2   7  129.85    7.99   0
 -10   2   7  168.52    8.19   0
  -9   2   7   54.34    7.56   0
  -9   2   7   71.97    7.72   0
  -8   2   7   39.25    7.98   0
  -8   2   7   36.79    7.66   0
  -7   2   7    6.36    7.99   0
  -7   2   7   23.23    8.23   0
  -6   2   7 2083.56   13.55   0
  -6   2   7 2402.12   13.85   0
  -5   2   7    1.83    8.86   0
  -4   2   7  148.74    9.89   0
   4  -2  -7  164.71    9.79   0
  -3   2   7 2901.84   17.73   0
   3  -2  -7 3064.91   18.33   0
   2  -2  -7 4745.08   22.22   0
  -2   2   7 4390.24   21.98   0
  -1   2   7 4425.32   23.46   0
   1  -2  -7 4756.24   23.96   0
   0   2   7  723.59   16.32   0
   0  -2  -7  752.92   15.08   0
  -1  -2  -7 1989.47   19.57   0
   1   2   7 2067.24   18.60   0
   2   2   7 2052.83   20.27   0
  -2  -2  -7 1946.50   17.11   0
   3   2   7  624.42   21.87   0
   3   2   7  609.95   13.02   0
  -3  -2  -7  601.36   14.74   0
   4   2   7   15.36   10.94   0
  -4  -2  -7   21.44   13.29   0
   5   2   7  175.33   11.87   0
  -5  -2  -7  160.81   10.83   0
   6   2   7  404.74    9.83   0
  -6  -2  -7  415.19   12.00   0
   7   2   7   24.94   10.06   0
  -7  -2  -7   17.24    8.39   0
  -8  -2  -7   94.69    9.45   0
   8   2   7   71.83    8.69   0
 -11   3   7   29.78    7.82   0
 -11   3   7   23.41    7.66   0
 -10   3   7  245.54    8.30   0
 -10   3   7  271.54    8.27   0
  -9   3   7   75.64    7.99   0
  -9   3   7   86.06    7.64   0
  -8   3   7   68.67    8.98   0
  -8   3   7   87.76    9.28   0
  -7   3   7    9.30    8.27   0
  -7   3   7    7.48    8.54   0
  -6   3   7  316.93    9.20   0
   5  -3  -7  781.33   13.08   0
  -5   3   7  704.49   11.31   0
  -4   3   7  387.90   11.18   0
   4  -3  -7  418.87   10.53   0
  -3   3   7  698.30   11.74   0
   3  -3  -7  759.37   11.97   0
   2  -3  -7 1642.57   16.17   0
  -2   3   7 1618.08   16.45   0
  -1   3   7 5073.07   24.86   0
   1  -3  -7 5222.78   26.08   0
   0  -3  -7  570.95   13.63   0
   0   3   7  590.86   14.58   0
  -1  -3  -7  871.89   15.32   0
   1   3   7  887.54   13.98   0
   2   3   7  477.78   12.88   0
  -2  -3  -7  452.89   12.07   0
   3   3   7  151.85   11.74   0
  -3  -3  -7  130.58   11.59   0
   4   3   7  783.98   12.70   0
  -4  -3  -7  768.74   14.48   0
   5   3   7   58.27   11.24   0
  -5  -3  -7   52.46    9.59   0
   6   3   7  140.16   10.78   0
  -6  -3  -7  121.89    9.45   0
   7   3   7  105.21    8.65   0
  -7  -3  -7   94.11    8.92   0
  -8  -3  -7   23.91    9.07   0
   8   3   7   30.84    8.28   0
 -11   4   7   14.81    7.73   0
 -11   4   7   20.18    6.62   0
 -11   4   7   24.50    7.74   0
 -10   4   7    5.14    7.74   0
 -10   4   7    1.93    9.46   0
  -9   4   7   36.95    7.70   0
  -9   4   7   22.10    7.87   0
  -8   4   7   50.28    7.73   0
  -8   4   7   30.26    7.78   0
  -7   4   7 1206.37   11.26   0
  -7   4   7 1095.84   10.90   0
  -6   4   7  126.19    8.43   0
   6  -4  -7  133.69    8.40   0
   5  -4  -7  281.32    9.41   0
  -5   4   7  230.20    9.52   0
  -4   4   7   11.39    9.74   0
   4  -4  -7    3.78    9.85   0
   3  -4  -7   91.12   10.30   0
  -3   4   7   68.16   10.67   0
  -2   4   7  130.78   11.40   0
   2  -4  -7  127.75   10.85   0
  -1   4   7  100.60   11.83   0
   1  -4  -7  124.43   10.92   0
   0  -4  -7  814.86   15.15   0
   0   4   7  765.12   14.01   0
  -1  -4  -7  954.66   13.28   0
   1   4   7  954.06   16.55   0
  -2  -4  -7  964.55   15.63   0
   2   4   7  977.42   14.44   0
   3   4   7  354.47   14.12   0
  -3  -4  -7  316.83   11.51   0
   3   4   7  379.47   22.44   0
   4   4   7   39.43    9.73   0
  -4  -4  -7   39.62    9.73   0
   5   4   7 1091.44   12.42   0
  -5  -4  -7 1028.41   12.06   0
  -6  -4  -7   21.72    9.01   0
   6   4   7   22.89    8.39   0
   7   4   7   40.51    8.47   0
  -7  -4  -7   46.62   10.69   0
   8   4   7  -13.78    8.42   0
  -8  -4  -7   -0.71   10.64   0
 -11   5   7  213.80    9.98   0
 -11   5   7  249.54    8.37   0
 -11   5   7  169.63    7.52   0
 -10   5   7   28.19    7.70   0
 -10   5   7   11.62    7.62   0
  -9   5   7   35.73    7.47   0
  -9   5   7   32.01    7.97   0
  -8   5   7   57.63    9.47   0
  -8   5   7   42.48    7.61   0
   7  -5  -7   82.30    8.09   0
  -7   5   7   78.64    8.22   0
   6  -5  -7   86.26    8.57   0
  -6   5   7   80.71    8.65   0
  -5   5   7   59.82    8.97   0
   5  -5  -7   57.65    8.80   0
   4  -5  -7    1.43    9.34   0
  -4   5   7    5.12    9.82   0
   3  -5  -7  618.65   11.67   0
  -3   5   7  569.24   11.86   0
  -2   5   7  293.05   11.70   0
   2  -5  -7  326.98   10.95   0
   1  -5  -7  278.64   11.15   0
  -1   5   7  175.39   12.31   0
   0  -5  -7  211.45   11.23   0
   0   5   7  184.41   12.47   0
  -1  -5  -7 2026.84   15.42   0
   1   5   7 2079.92   16.37   0
  -2  -5  -7  101.95   12.30   0
   2   5   7  127.68   11.26   0
   2   5   7  106.89   12.39   0
   3   5   7  423.72   11.69   0
   3   5   7  430.15   24.41   0
  -3  -5  -7  422.11   11.34   0
   4   5   7   68.17    9.61   0
  -4  -5  -7   66.42    9.57   0
   5   5   7  274.63    9.91   0
  -5  -5  -7  245.61   11.58   0
   6   5   7   84.70    8.76   0
  -6  -5  -7   87.95   10.93   0
   7   5   7  241.58    9.46   0
  -7  -5  -7  210.88    9.39   0
 -11   6   7   76.28    8.03   0
 -11   6   7   78.33    8.36   0
 -11   6   7   72.12    8.69   0
 -10   6   7   85.17    8.18   0
 -10   6   7   74.74    7.62   0
  -9   6   7    8.31    7.65   0
  -9   6   7   11.42    9.47   0
  -8   6   7   -1.68    7.94   0
  -7   6   7 1472.55   11.72   0
   7  -6  -7 1631.64   13.02   0
   6  -6  -7   28.98    8.58   0
  -6   6   7   21.35    9.02   0
  -5   6   7   79.47    9.04   0
   5  -6  -7   87.69    8.74   0
   4  -6  -7   22.64    9.22   0
  -4   6   7   14.66    9.58   0
  -3   6   7  218.07   11.00   0
   3  -6  -7  229.19   10.35   0
  -2   6   7    9.70   10.91   0
   2  -6  -7    2.83   12.48   0
   1  -6  -7  249.91   10.94   0
  -1   6   7  271.02   11.57   0
   0  -6  -7  511.53   11.46   0
   0   6   7  525.91   12.17   0
  -1  -6  -7   22.42    9.40   0
   1   6   7    7.24   10.65   0
   1   6   7   14.76   10.19   0
  -2  -6  -7    2.74   12.57   0
   2   6   7   46.61   10.60   0
   2   6   7   48.14   11.82   0
   3   6   7  218.25   10.84   0
   3   6   7  238.39   20.94   0
  -3  -6  -7  247.46   12.53   0
   4   6   7  114.08    9.82   0
  -4  -6  -7  103.42    9.56   0
   5   6   7    7.64    9.14   0
  -5  -6  -7   -7.76    8.84   0
   6   6   7   45.80    8.67   0
  -6  -6  -7   75.77    8.95   0
   7   6   7   -5.31    8.61   0
  -7  -6  -7   16.04   10.86   0
 -11   7   7   48.89    6.99   0
 -11   7   7   44.64    7.56   0
 -11   7   7   34.61    7.81   0
 -10   7   7   16.52    8.70   0
 -10   7   7   26.36    7.87   0
 -10   7   7   21.91    9.65   0
  -9   7   7  357.62    8.62   0
  -9   7   7  400.06    9.09   0
  -8   7   7 1133.73   11.19   0
   8  -7  -7 1209.47   11.06   0
  -7   7   7  115.82    8.36   0
   7  -7  -7   93.90    7.64   0
   6  -7  -7  690.53   10.02   0
  -6   7   7  605.48   12.10   0
  -5   7   7  288.50   10.43   0
   5  -7  -7  305.13    9.53   0
   4  -7  -7 2565.71   15.09   0
  -4   7   7 2324.29   15.44   0
  -3   7   7  659.99   11.40   0
   3  -7  -7  702.86   11.16   0
   2  -7  -7  130.06    9.75   0
  -2   7   7  126.74   10.48   0
   1  -7  -7   29.07    9.79   0
  -1   7   7    0.10   10.70   0
   0  -7  -7  -10.21   10.48   0
   0   7   7    2.41   11.05   0
   0   7   7   -3.26    9.68   0
  -1  -7  -7   96.47   10.37   0
   1   7   7  109.20   10.89   0
   1   7   7  112.04   10.20   0
  -2  -7  -7  181.80    9.84   0
   2   7   7  175.23   10.07   0
   2   7   7  208.09   12.69   0
   3   7   7  134.20   10.25   0
   3   7   7  147.76   20.49   0
  -3  -7  -7  141.61    9.86   0
   4   7   7  114.02    9.09   0
  -4  -7  -7  100.17    8.93   0
   5   7   7    5.91   10.81   0
  -5  -7  -7   26.67    8.83   0
   6   7   7   87.28    9.13   0
  -6  -7  -7  133.87    8.91   0
 -11   8   7    2.36    6.92   0
 -11   8   7    9.37    7.78   0
 -11   8   7   20.66    7.58   0
 -10   8   7    0.53    8.67   0
 -10   8   7   -8.82    7.47   0
 -10   8   7  -10.18    7.24   0
  -9   8   7   42.66    7.82   0
  -9   8   7   13.93    7.42   0
   8  -8  -7  179.03    9.95   0
  -8   8   7  160.35    8.64   0
   7  -8  -7  387.68    9.03   0
  -7   8   7  376.91    9.43   0
   6  -8  -7  248.55    8.76   0
  -6   8   7  219.45    9.16   0
  -5   8   7  240.80   10.04   0
   5  -8  -7  253.22    9.43   0
   4  -8  -7  543.94   10.63   0
  -4   8   7  462.22   11.04   0
  -3   8   7  156.74   10.64   0
   3  -8  -7  162.65    9.64   0
   2  -8  -7   18.19    9.80   0
  -2   8   7   37.24   10.57   0
  -1   8   7    9.00    8.29   0
   1  -8  -7    3.74    9.61   0
  -1   8   7    2.98   10.46   0
   0  -8  -7    2.39    9.56   0
   0   8   7    6.26   10.17   0
   0   8   7   12.26    8.12   0
  -1  -8  -7  453.18   10.47   0
   1   8   7  500.93   11.75   0
   1   8   7  448.06   10.91   0
  -2  -8  -7   59.94    9.60   0
   2   8   7   69.67    9.55   0
   2   8   7   80.59   11.59   0
  -3  -8  -7    4.09    8.98   0
   3   8   7    0.05    8.97   0
  -4  -8  -7   16.00    8.76   0
   4   8   7   20.27    9.19   0
   5   8   7   35.29    8.97   0
  -5  -8  -7   49.10    8.86   0
 -11   9   7   12.53    7.94   0
 -11   9   7   -1.79    7.32   0
 -11   9   7    8.05    7.68   0
 -10   9   7   86.92    7.95   0
 -10   9   7  122.93    8.35   0
 -10   9   7  113.86    8.97   0
   9  -9  -7   68.72    7.72   0
  -9   9   7   79.59    8.14   0
  -9   9   7   56.15    7.67   0
  -8   9   7  227.99    7.89   0
  -8   9   7  238.77    8.98   0
   8  -9  -7  282.20    8.11   0
   7  -9  -7   64.29    8.21   0
  -7   9   7   39.12    8.37   0
  -6   9   7   89.20    8.76   0
   6  -9  -7  111.56    7.87   0
  -5   9   7   58.40    9.13   0
   5  -9  -7   66.14   10.33   0
  -4   9   7  166.93   10.12   0
  -4   9   7  183.09    8.48   0
   4  -9  -7  192.90    9.37   0
  -3   9   7  277.24   10.40   0
   3  -9  -7  276.04   10.02   0
  -3   9   7  288.54   10.56   0
   2  -9  -7  267.60   10.07   0
  -2   9   7  297.32   10.60   0
  -2   9   7  262.49   10.78   0
   1  -9  -7    3.93    9.12   0
  -1   9   7   33.06    9.53   0
  -1   9   7   18.88    9.40   0
   0   9   7   14.42    9.45   0
   0  -9  -7   -3.93    9.35   0
   0   9   7   37.48    9.44   0
  -1  -9  -7   34.72    8.62   0
   1   9   7   53.46    9.51   0
   1   9   7   51.77    9.90   0
  -2  -9  -7   12.59    8.86   0
   2   9   7    1.54    9.08   0
   2   9   7    4.87   11.47   0
  -3  -9  -7   28.56    8.67   0
   3   9   7    6.11    9.07   0
  -4  -9  -7    7.47    8.52   0
   4   9   7    7.82    8.84   0
   5   9   7    3.82    8.99   0
  -5  -9  -7   23.02    8.85   0
 -10  10   7  234.80    8.60   0
 -10  10   7  268.54    9.93   0
   9 -10  -7  111.98    8.21   0
  -9  10   7  102.69    8.60   0
  -9  10   7  133.85    7.51   0
  -8  10   7   -1.73    8.16   0
   8 -10  -7    4.68    7.68   0
  -8  10   7    2.56    6.99   0
  -7  10   7   28.92    8.15   0
  -7  10   7   13.51    7.15   0
   7 -10  -7    7.64    7.60   0
  -6  10   7  316.20    9.59   0
   6 -10  -7  359.06   11.00   0
  -6  10   7  348.32    8.37   0
  -5  10   7  207.99    9.34   0
   5 -10  -7  223.79    9.02   0
  -5  10   7  195.07    8.05   0
  -4  10   7  440.90   10.24   0
  -4  10   7  475.89    9.22   0
   4 -10  -7  450.38    9.47   0
   3 -10  -7   45.84    9.02   0
  -3  10   7   34.36    7.87   0
  -3  10   7   53.02    9.47   0
   2 -10  -7    2.89    8.95   0
  -2  10   7   -1.39    9.53   0
  -2  10   7   12.92    7.66   0
   1 -10  -7  663.28   10.49   0
  -1  10   7  671.54   11.34   0
  -1  10   7  663.46   11.84   0
   0 -10  -7  680.03   10.58   0
   0  10   7  683.31   13.05   0
   0  10   7  727.16   10.85   0
  -1 -10  -7   55.45    8.76   0
   1  10   7   62.70    9.24   0
   1  10   7   66.52   11.61   0
  -2 -10  -7  173.96    9.35   0
   2  10   7  164.42    9.73   0
   2  10   7  179.25   12.95   0
  -3 -10  -7  161.81    9.05   0
   3  10   7  191.43    9.26   0
  -4 -10  -7   -0.85    8.60   0
   4  10   7   15.76    8.81   0
 -10  11   7    2.94   10.27   0
  10 -11  -7    0.21    7.89   0
 -10  11   7   11.47    7.39   0
   9 -11  -7  130.69    7.98   0
  -9  11   7  137.06    8.74   0
  -9  11   7  122.70    7.69   0
   8 -11  -7   -9.86    8.27   0
  -8  11   7   16.64    8.71   0
  -8  11   7   15.35    7.08   0
  -7  11   7   77.83    8.60   0
   7 -11  -7   77.63    8.14   0
  -7  11   7   79.11    7.23   0
  -6  11   7   66.22    8.43   0
   6 -11  -7   50.11    8.45   0
  -6  11   7   44.64    7.29   0
[truncated: 437,072 more chars]
