# Supplementary material for: Crystal structure of tetra­kis­(isonicotinamide-κN)bis­(thio­cyanato-κN)cobalt(II)–isonicotinamide–ethanol (1/2/1)
Source: Acta Crystallogr E Crystallogr Commun. 2016 Jul 12;72(Pt 8):1077–80. doi: 10.1107/S2056989016010951 (PMC4971845; doi:10.1107/S2056989016010951)
Supplement: Supplementary file 2 [file e-72-01077-Isup2.hkl]

data_I                                                                          
_shelx_title ' [Co(NCS)2(4-isonicotinamide)4*2(4-isonicotinamide)*(ethanol)] in 
_shelx_refln_list_code          4                                               
_shelx_F_calc_maximum      126.57                                               
_exptl_crystal_F_000       990.00                                               
_reflns_d_resolution_high  0.7826                                               
                                                                                
loop_                                                                           
 _space_group_symop_operation_xyz                                               
 'x, y, z'                                                                      
 '-x, -y, -z'                                                                   
                                                                                
_cell_length_a     9.1877                                                       
_cell_length_b    13.6779                                                       
_cell_length_c    20.3185                                                       
_cell_angle_alpha 104.027                                                       
_cell_angle_beta   97.256                                                       
_cell_angle_gamma 109.576                                                       
                                                                                
_shelx_F_squared_multiplier     1.000                                           
                                                                                
loop_                                                                           
 _refln_index_h                                                                 
 _refln_index_k                                                                 
 _refln_index_l                                                                 
 _refln_F_squared_calc                                                          
 _refln_F_squared_meas                                                          
 _refln_F_squared_sigma                                                         
 _refln_observed_status                                                         
   1   0   0       4675.01       4996.40        41.80 o                         
   2   0   0         62.25        489.07       101.19 o                         
   3   0   0       4431.90       4483.97        25.76 o                         
   4   0   0       1500.17       1462.41        16.32 o                         
   5   0   0         45.51         69.64        11.41 o                         
   6   0   0        374.33        381.78        10.52 o                         
   7   0   0        434.21        412.15         9.84 o                         
   8   0   0        160.78        160.19         9.09 o                         
   9   0   0        107.25         91.68        12.18 o                         
  10   0   0         26.25         33.19         9.32 o                         
 -11   1   0         97.35         90.16        10.42 o                         
 -10   1   0         21.07         32.77         8.67 o                         
  -9   1   0          5.41         14.74         9.42 o                         
  -8   1   0       1396.50       1370.72        39.31 o                         
  -7   1   0         76.79         77.19        13.39 o                         
  -6   1   0         84.38        112.15        12.47 o                         
  -5   1   0       2120.09       2033.58        36.98 o                         
  -4   1   0       5210.76       4532.52        48.39 o                         
  -3   1   0        472.42        547.23        17.90 o                         
  -2   1   0       2386.65       2619.57       160.39 o                         
  -1   1   0        407.25        578.87        27.02 o                         
   0   1   0        306.00        452.96        23.83 o                         
   1   1   0      13588.78      15797.81        78.38 o                         
   2   1   0       1561.78       2249.78        23.55 o                         
   3   1   0       2496.93       2622.21        20.70 o                         
   4   1   0          0.53         11.78        12.50 o                         
   5   1   0       1345.36       1232.61        15.92 o                         
   6   1   0          3.53         12.35        10.07 o                         
   7   1   0        533.86        558.25        11.67 o                         
   8   1   0         94.81         98.11         9.59 o                         
   9   1   0        120.53        110.02        12.47 o                         
  10   1   0          6.62         33.38        13.89 o                         
 -11   2   0         74.07         61.35         8.87 o                         
 -10   2   0        875.79        865.17        23.59 o                         
  -9   2   0        159.65        165.13         8.32 o                         
  -8   2   0         15.84         26.30         9.25 o                         
  -7   2   0        128.76        146.25         9.78 o                         
  -6   2   0        767.85        678.83        20.63 o                         
  -5   2   0        377.43        337.85        19.21 o                         
  -4   2   0        299.73        344.75        23.37 o                         
  -3   2   0        917.81        937.66        46.51 o                         
  -2   2   0        237.25        163.71        15.08 o                         
  -1   2   0        125.68        227.14        21.51 o                         
   0   2   0        244.77        212.47        18.90 o                         
   1   2   0       2920.02       3344.49        24.86 o                         
   2   2   0        421.30        500.25        17.33 o                         
   3   2   0      10895.92      10388.01       165.10 o                         
   4   2   0       1805.64       1688.90        16.30 o                         
   5   2   0       2083.37       1918.56        15.90 o                         
   6   2   0        416.18        473.91        10.94 o                         
   7   2   0        116.06         82.50        10.51 o                         
   8   2   0        153.53        163.39        14.40 o                         
   9   2   0         23.32         37.99        10.92 o                         
  10   2   0          3.80          5.97         9.87 o                         
 -11   3   0          0.70          7.26         8.17 o                         
 -10   3   0        139.41        143.74         9.11 o                         
  -9   3   0       2145.48       2183.06        81.67 o                         
  -8   3   0        221.71        235.22         8.43 o                         
  -7   3   0          0.26         15.35        10.23 o                         
  -6   3   0         10.53         14.86         9.28 o                         
  -5   3   0        248.44        158.54         8.65 o                         
  -4   3   0       1219.63       1355.93        56.48 o                         
  -3   3   0        172.63        161.47        11.91 o                         
  -2   3   0        561.95        625.36        17.44 o                         
  -1   3   0       7456.72       7872.70        70.41 o                         
   2   3   0       6004.07       6630.74        27.07 o                         
   3   3   0       4035.22       3996.02        28.12 o                         
   4   3   0       6957.08       6650.51       148.22 o                         
   5   3   0        269.68        323.70        11.20 o                         
   6   3   0          8.80          4.43        11.02 o                         
   7   3   0        273.82        268.99        10.83 o                         
   8   3   0        104.59        110.38        11.26 o                         
   9   3   0         17.98         22.64         9.84 o                         
 -11   4   0         41.38         43.23         8.69 o                         
 -10   4   0         10.65          1.57        10.73 o                         
  -9   4   0        763.87        800.90        26.24 o                         
  -8   4   0         23.38         15.89         8.34 o                         
  -7   4   0       1059.00        987.35        32.80 o                         
  -6   4   0        638.45       1041.55       314.89 o                         
  -5   4   0         68.70         69.58         8.05 o                         
  -4   4   0       1110.07       1434.63        38.19 o                         
  -3   4   0        521.84        490.63        14.07 o                         
  -2   4   0        429.30        440.28        17.08 o                         
  -1   4   0         86.20        152.04        34.53 o                         
   0   4   0        968.59       1143.02        15.17 o                         
   1   4   0        109.96        158.33        11.52 o                         
   2   4   0       2650.65       2496.80        16.64 o                         
   3   4   0        309.11        298.25        13.66 o                         
   4   4   0         24.75         66.76        11.38 o                         
   5   4   0         15.11         29.82        10.91 o                         
   6   4   0       1213.12       1197.35        27.15 o                         
   7   4   0         63.75         76.91        10.54 o                         
   8   4   0         14.64         14.24        10.77 o                         
   9   4   0        189.28        191.06        11.61 o                         
 -11   5   0        323.38        340.67        21.55 o                         
 -10   5   0         10.57         22.60         7.78 o                         
  -9   5   0        228.91        220.21         8.24 o                         
  -8   5   0         70.00         94.04         8.66 o                         
  -7   5   0       1499.40       1438.29        30.57 o                         
  -6   5   0       3017.28       3020.60        62.83 o                         
  -5   5   0        282.80        304.12        14.54 o                         
  -4   5   0         15.93         38.69         9.49 o                         
  -3   5   0          2.12          6.86        10.85 o                         
  -2   5   0       4482.41       4260.35        46.24 o                         
  -1   5   0        771.57        806.84        13.51 o                         
   0   5   0        485.43        467.33        11.78 o                         
   1   5   0       1042.88       1281.57        29.17 o                         
   2   5   0        810.87        781.25        39.51 o                         
   3   5   0         30.04         61.02        11.09 o                         
   4   5   0        790.95        780.43        13.86 o                         
   5   5   0        308.33        355.59        12.25 o                         
   6   5   0         23.54         45.71        11.85 o                         
   7   5   0        279.47        299.27        10.80 o                         
   8   5   0         10.03         39.73         9.96 o                         
 -11   6   0         74.98         56.00         8.53 o                         
 -10   6   0        198.78        182.00         8.51 o                         
  -9   6   0        244.14        241.57        10.91 o                         
  -8   6   0        329.64        342.86        16.26 o                         
  -7   6   0         20.69         20.01         9.17 o                         
  -6   6   0       1244.21       1205.38        19.39 o                         
  -5   6   0       1558.44       1539.27        36.24 o                         
  -4   6   0       1766.54       1577.07        26.10 o                         
  -3   6   0        148.20        111.04        11.06 o                         
  -2   6   0          2.91          2.29        12.00 o                         
  -1   6   0        389.82        340.31        11.34 o                         
   0   6   0       3117.69       3098.58        31.28 o                         
   1   6   0       1313.92       1432.57        12.43 o                         
   2   6   0        119.03        154.99        43.99 o                         
   3   6   0        780.88        770.68        13.57 o                         
   4   6   0         45.79         46.60        12.16 o                         
   5   6   0        300.27        286.01        11.29 o                         
   6   6   0        109.61         95.21        10.64 o                         
   7   6   0         63.71         91.39        10.47 o                         
   8   6   0          2.38          4.32        10.21 o                         
 -11   7   0          4.08         10.93         7.69 o                         
 -10   7   0         42.92         48.88         8.35 o                         
  -9   7   0          1.65          5.56        13.72 o                         
  -8   7   0        935.26        947.46        18.92 o                         
  -7   7   0          9.96         15.97        18.63 o                         
  -6   7   0        189.20        178.92         8.85 o                         
  -5   7   0        132.67        130.99         8.89 o                         
  -4   7   0        878.55        866.27        11.27 o                         
  -3   7   0       1210.75       1079.99        12.47 o                         
  -2   7   0       1237.78       1144.77        12.66 o                         
  -1   7   0       1634.79       1595.90        19.79 o                         
   0   7   0       2257.00       2269.00        21.29 o                         
   1   7   0        578.25        523.80        11.92 o                         
   2   7   0        766.27        759.08        12.02 o                         
   3   7   0        222.88        242.20        20.17 o                         
   4   7   0        471.34        461.41        12.06 o                         
   5   7   0        398.04        397.98        18.53 o                         
   6   7   0         40.23         50.01        12.80 o                         
   7   7   0         29.45         64.73        10.36 o                         
 -11   8   0         82.30         70.97         8.04 o                         
 -10   8   0          2.30          6.49         7.79 o                         
  -9   8   0         30.28         25.43         7.89 o                         
  -8   8   0         34.66         28.58         7.99 o                         
  -7   8   0        427.85        411.29         9.07 o                         
  -6   8   0         90.07         85.95        15.86 o                         
  -5   8   0         20.33          7.24         8.99 o                         
  -4   8   0        952.08        862.84        11.81 o                         
  -3   8   0       2207.13       2059.04        13.02 o                         
  -2   8   0          4.19         11.52        10.28 o                         
  -1   8   0         50.91         65.27        11.89 o                         
   0   8   0       1512.45       1466.64        13.11 o                         
   1   8   0        697.53        646.26        13.41 o                         
   2   8   0        284.43        267.56        10.97 o                         
   3   8   0          0.50         14.84        11.53 o                         
   4   8   0         77.77         69.69        13.26 o                         
   5   8   0        416.52        419.44        11.47 o                         
   6   8   0        456.91        473.49        19.87 o                         
   7   8   0         40.48         40.55        11.32 o                         
 -11   9   0         62.72         75.13         8.63 o                         
 -10   9   0          1.14         -0.03         8.14 o                         
  -9   9   0        860.42        901.11        12.50 o                         
  -8   9   0        146.93        171.83        13.66 o                         
  -7   9   0        256.46        250.01         9.96 o                         
  -6   9   0        707.60        697.14        10.55 o                         
  -5   9   0        555.84        562.75        15.18 o                         
  -4   9   0         13.81          2.39        10.68 o                         
  -3   9   0        558.33        538.86        10.74 o                         
  -2   9   0         77.21         74.11         9.76 o                         
  -1   9   0        314.17        289.74        11.74 o                         
   0   9   0          2.16          2.40        10.97 o                         
   1   9   0        252.02        250.37        10.96 o                         
   2   9   0          1.29         26.38        25.68 o                         
   3   9   0         62.58         35.92        15.70 o                         
   4   9   0        133.90        148.01        21.17 o                         
   5   9   0         27.71         37.40        19.02 o                         
   6   9   0          9.59         19.01        10.48 o                         
 -11  10   0          1.24         30.67        15.63 o                         
 -10  10   0        180.60        166.67         8.23 o                         
  -9  10   0        544.49        615.93        26.64 o                         
  -8  10   0         42.80         26.94        10.93 o                         
  -7  10   0        780.86        724.40        34.79 o                         
  -6  10   0         24.26         26.92         8.25 o                         
  -5  10   0       1013.20       1054.68        13.18 o                         
  -4  10   0       1547.65       1484.73        11.74 o                         
  -3  10   0        196.84        189.55         9.47 o                         
  -2  10   0          0.47         10.84         9.46 o                         
  -1  10   0       1378.85       1306.65        14.69 o                         
   0  10   0        495.11        444.06        10.39 o                         
   1  10   0         38.34         44.52         9.99 o                         
   2  10   0         15.40         22.94        11.31 o                         
   3  10   0        203.02        225.24        10.96 o                         
   4  10   0        160.72        169.78        10.54 o                         
   5  10   0        298.11        292.19        47.06 o                         
   6  10   0         17.46         19.17        14.92 o                         
 -11  11   0          1.01         15.74         9.56 o                         
 -10  11   0         18.51         19.47         9.72 o                         
  -9  11   0        396.35        443.93        12.22 o                         
  -8  11   0        263.11        261.26         8.73 o                         
  -7  11   0         17.51         23.76         8.75 o                         
  -6  11   0         41.94         23.11        12.18 o                         
  -5  11   0         14.24          0.16         8.61 o                         
  -4  11   0         33.45         24.72         9.20 o                         
  -3  11   0        155.63        177.98         9.71 o                         
  -2  11   0       1056.68       1063.72        11.22 o                         
  -1  11   0         12.52         29.12         9.22 o                         
   0  11   0        652.76        710.24        23.84 o                         
   1  11   0          2.77         -4.14         9.62 o                         
   2  11   0         93.94         92.62        10.81 o                         
   3  11   0          1.11         18.01        10.45 o                         
   4  11   0         49.27         42.23        10.17 o                         
   5  11   0         12.60         26.04        26.45 o                         
 -10  12   0        153.38        167.37        10.98 o                         
  -9  12   0        129.15        136.62         8.88 o                         
  -8  12   0          6.48          9.04         7.55 o                         
  -7  12   0         27.90         31.72         7.77 o                         
  -6  12   0        600.42        649.27        51.11 o                         
  -5  12   0        996.41       1014.64        15.53 o                         
  -4  12   0        670.47        655.26        10.35 o                         
  -3  12   0        108.08         97.05         9.30 o                         
  -2  12   0       1059.40       1091.74        11.35 o                         
  -1  12   0         61.17         81.20        15.26 o                         
   0  12   0         36.29         45.31         9.22 o                         
   1  12   0        110.43        108.85         8.92 o                         
   2  12   0         40.69         39.45        11.31 o                         
   3  12   0          2.99         17.56        11.01 o                         
   4  12   0          5.73         29.40        21.85 o                         
 -10  13   0        243.62        254.93         8.92 o                         
  -9  13   0        108.34        132.40         8.70 o                         
  -8  13   0        113.36        123.54         8.32 o                         
  -7  13   0          6.91          5.04        16.45 o                         
  -6  13   0        923.61        963.39        17.21 o                         
  -5  13   0        347.79        399.13        62.78 o                         
  -4  13   0        244.47        245.76        16.14 o                         
  -3  13   0          2.75          9.75         8.95 o                         
  -2  13   0        990.01        964.90        10.32 o                         
  -1  13   0        275.44        325.76         9.08 o                         
   0  13   0        297.81        309.90        14.23 o                         
   1  13   0         51.79         60.68         9.16 o                         
   2  13   0         37.23         13.13        10.40 o                         
   3  13   0        164.19        166.45        22.12 o                         
  -9  14   0        104.62        106.49         8.69 o                         
  -8  14   0        182.78        195.88         8.66 o                         
  -7  14   0        254.86        307.78        23.66 o                         
  -6  14   0          4.74         25.40         7.93 o                         
  -5  14   0        177.12        183.67        14.42 o                         
  -4  14   0         85.84         83.36        18.05 o                         
  -3  14   0          2.06          3.78         8.54 o                         
  -2  14   0          1.72          1.55         8.63 o                         
  -1  14   0        100.38        110.94        14.77 o                         
   0  14   0         22.42         34.65         8.41 o                         
   1  14   0         95.28        103.53         8.91 o                         
   2  14   0          5.32         10.64        22.55 o                         
  -8  15   0          7.74         28.40        12.81 o                         
  -7  15   0         70.30         81.87         9.23 o                         
  -6  15   0         87.27        106.65         8.44 o                         
  -5  15   0         53.09         81.71         8.55 o                         
  -4  15   0          8.59         22.33         8.53 o                         
  -3  15   0        847.02        868.37        15.15 o                         
  -2  15   0          6.40         30.35         9.27 o                         
  -1  15   0          3.84         -9.56         9.56 o                         
   0  15   0        103.43         92.27         9.34 o                         
   1  15   0        152.49        143.04        13.49 o                         
  -7  16   0        214.20        203.54        21.56 o                         
  -6  16   0         95.38        118.10         8.46 o                         
  -5  16   0        120.24        123.96         9.32 o                         
  -4  16   0         20.94         15.82         8.61 o                         
  -3  16   0        179.39        204.32         9.61 o                         
  -2  16   0        108.18         93.28         9.27 o                         
  -1  16   0        122.28         71.22         9.69 o                         
   4 -17   1          1.26         14.96        11.85 o                         
   5 -17   1         23.34         20.14         8.97 o                         
   1 -16   1        186.02        162.55         9.23 o                         
   2 -16   1          1.06         13.43         8.71 o                         
   3 -16   1        121.50        119.18        22.56 o                         
   4 -16   1        156.10        152.35         8.71 o                         
   5 -16   1        195.89        199.80         9.17 o                         
   6 -16   1         14.05         47.02         9.32 o                         
   7 -16   1          3.48          8.99        16.50 o                         
  -1 -15   1         15.70         34.43        25.70 o                         
   0 -15   1        197.75        164.07         9.54 o                         
   1 -15   1         31.94         73.42         8.56 o                         
   2 -15   1         10.27         19.06         8.44 o                         
   3 -15   1          9.07         16.75         8.61 o                         
   4 -15   1        164.87        179.09         9.67 o                         
   5 -15   1        212.25        227.05        18.10 o                         
   6 -15   1         40.82         51.93         8.27 o                         
   7 -15   1         77.47        115.40         8.39 o                         
   8 -15   1         94.11         94.99         8.27 o                         
   9 -15   1         24.48         55.29         9.10 o                         
  -2 -14   1        213.35        166.86        10.72 o                         
  -1 -14   1        161.71        165.43        11.23 o                         
   0 -14   1        122.27        137.20         8.97 o                         
   1 -14   1         90.71         83.59         8.85 o                         
   2 -14   1        262.21        251.35         9.62 o                         
   3 -14   1          1.09          4.80         9.77 o                         
   4 -14   1        131.84        155.49        11.56 o                         
   5 -14   1        202.06        217.61        10.71 o                         
   6 -14   1        347.43        399.30         8.77 o                         
   7 -14   1         56.03         82.15         9.21 o                         
   8 -14   1         34.48         59.12         8.00 o                         
   9 -14   1        370.50        400.93        18.26 o                         
  -3 -13   1          9.61         37.76        31.70 o                         
  -2 -13   1        114.96         96.51        21.45 o                         
  -1 -13   1          2.69          6.40        18.35 o                         
   0 -13   1        737.90        807.42        10.83 o                         
   1 -13   1          5.88         18.05         9.27 o                         
   2 -13   1        374.70        374.17        11.68 o                         
   3 -13   1        336.27        421.03        11.02 o                         
   4 -13   1        570.09        606.10         9.87 o                         
   5 -13   1        115.33        109.67         8.49 o                         
   6 -13   1         29.58         29.56         8.01 o                         
   7 -13   1        165.37        170.39         8.42 o                         
   8 -13   1        164.98        182.15        10.85 o                         
   9 -13   1         18.40         25.49         8.11 o                         
  10 -13   1          9.46         22.96        12.04 o                         
  -4 -12   1        184.94        198.21        20.88 o                         
  -3 -12   1          3.62         23.36        17.53 o                         
  -2 -12   1        381.21        430.17        54.03 o                         
  -1 -12   1        236.97        250.41        11.07 o                         
   0 -12   1         15.17         17.01         9.75 o                         
   1 -12   1        271.27        250.38         9.76 o                         
   2 -12   1          0.96         22.23         9.00 o                         
   3 -12   1        197.88        165.90         9.46 o                         
   4 -12   1          1.40          6.76         8.66 o                         
   5 -12   1       1242.56       1210.74        16.51 o                         
   6 -12   1        224.58        231.52         9.43 o                         
   7 -12   1        126.39        122.23        11.33 o                         
   8 -12   1        185.84        202.06         8.57 o                         
   9 -12   1        131.99        156.35        10.67 o                         
  10 -12   1          1.02         10.03         7.80 o                         
  -5 -11   1         43.89         33.92        10.48 o                         
  -4 -11   1         14.40          5.00        25.66 o                         
  -3 -11   1        108.55        119.14        28.34 o                         
  -2 -11   1          1.52         12.29        10.50 o                         
  -1 -11   1         92.23        107.55         9.80 o                         
   0 -11   1        161.41        155.07         9.42 o                         
   1 -11   1        532.01        512.29        10.70 o                         
   2 -11   1        403.10        414.94        10.12 o                         
   3 -11   1        364.11        418.32        10.01 o                         
   4 -11   1       1886.89       1843.38        12.68 o                         
   5 -11   1         98.00         72.80         8.79 o                         
   6 -11   1        296.06        280.32         8.85 o                         
   7 -11   1        122.56        104.02        14.13 o                         
   8 -11   1        147.77        147.85         8.44 o                         
   9 -11   1         31.61         55.17        32.24 o                         
  10 -11   1        400.15        418.03        11.73 o                         
  11 -11   1          0.56          3.64        10.71 o                         
  -6 -10   1         12.67         18.38        10.37 o                         
  -5 -10   1        361.07        339.62        21.01 o                         
  -4 -10   1          3.25        113.52        47.68 o                         
  -3 -10   1         45.88         55.66        17.87 o                         
  -2 -10   1        354.63        339.70        11.97 o                         
  -1 -10   1        594.75        557.81        10.89 o                         
   0 -10   1        396.04        435.40        11.64 o                         
   1 -10   1         16.17         36.96        10.41 o                         
   2 -10   1       1062.25       1068.08        20.83 o                         
   3 -10   1        447.99        435.70         9.83 o                         
   4 -10   1       1846.11       1789.24        27.54 o                         
   5 -10   1        243.95        244.25         9.44 o                         
   6 -10   1        142.72        140.50         8.68 o                         
   7 -10   1        377.14        365.59        13.89 o                         
   8 -10   1         79.94         86.09         8.27 o                         
   9 -10   1         93.21         91.65         8.60 o                         
  10 -10   1         96.01         88.92         7.58 o                         
  11 -10   1         61.82         61.95         8.93 o                         
  -6  -9   1          2.72         13.58        20.48 o                         
  -5  -9   1        305.18        258.10        10.96 o                         
  -4  -9   1        454.68        452.27        39.28 o                         
  -3  -9   1        439.48        396.20        12.05 o                         
  -2  -9   1        696.68        706.78        13.12 o                         
  -1  -9   1         11.54         12.61         7.79 o                         
   0  -9   1       2343.64       2276.87        11.47 o                         
   1  -9   1        162.71        145.88         8.50 o                         
   2  -9   1        112.83        113.05        10.65 o                         
   3  -9   1       2312.97       2239.52        21.72 o                         
   4  -9   1       2563.70       2467.20        27.37 o                         
   5  -9   1        601.15        580.19        10.05 o                         
   6  -9   1         15.33         17.28         8.97 o                         
   7  -9   1        349.16        357.02        13.99 o                         
   8  -9   1         89.32         97.54         9.48 o                         
   9  -9   1        877.76        851.57        44.81 o                         
  10  -9   1        379.60        415.63         9.95 o                         
  11  -9   1         25.97         33.61         8.26 o                         
  -7  -8   1        135.01        131.81        10.79 o                         
  -6  -8   1          4.72         15.93        14.63 o                         
  -5  -8   1        214.92        210.28        23.95 o                         
  -4  -8   1        599.93        576.11        21.46 o                         
  -3  -8   1         12.41         29.06         9.95 o                         
  -2  -8   1        142.91        140.18        12.11 o                         
  -1  -8   1        241.44        241.09         9.19 o                         
   0  -8   1         27.49         20.10         9.05 o                         
   1  -8   1        528.73        466.97         9.95 o                         
   2  -8   1       1568.61       1504.39        10.62 o                         
   3  -8   1          1.85         19.96        10.05 o                         
   4  -8   1          7.29         11.22         9.44 o                         
   5  -8   1       2023.45       1797.99        35.20 o                         
   6  -8   1        802.80        787.02        17.66 o                         
   7  -8   1         42.64         42.19         8.11 o                         
   8  -8   1         10.94         19.62         8.06 o                         
   9  -8   1          1.12         10.19         7.22 o                         
  10  -8   1          6.58          1.56         8.40 o                         
  11  -8   1          3.02          1.48         8.28 o                         
  -8  -7   1         32.29         71.55        37.56 o                         
  -7  -7   1         55.06         71.89        21.35 o                         
  -6  -7   1        327.19        280.61        19.45 o                         
  -5  -7   1         17.01         33.88        10.59 o                         
  -4  -7   1         75.83         82.02        10.07 o                         
  -3  -7   1        158.49        184.24        17.14 o                         
  -2  -7   1        271.72        290.48        10.64 o                         
  -1  -7   1       1078.46       1239.56        59.61 o                         
   0  -7   1       2242.54       2378.92        12.78 o                         
   1  -7   1        829.81        713.02        10.13 o                         
   2  -7   1       3087.75       3034.96        23.04 o                         
   3  -7   1       6007.33       5772.77        18.71 o                         
   4  -7   1         31.26         56.00        11.60 o                         
   5  -7   1        477.00        508.22        10.35 o                         
   6  -7   1       2710.28       2687.10        58.67 o                         
   7  -7   1          3.55          9.48         9.53 o                         
   8  -7   1        394.15        355.71        13.93 o                         
   9  -7   1          0.11         -3.50         8.11 o                         
  10  -7   1         52.24         76.87        16.86 o                         
  11  -7   1         80.16         76.72         8.00 o                         
  -8  -6   1         89.02         91.68        10.57 o                         
  -7  -6   1         37.31         45.62        11.42 o                         
  -6  -6   1        416.63        371.53        24.12 o                         
  -5  -6   1          2.06         25.30        23.38 o                         
  -4  -6   1         14.59         39.30        10.32 o                         
  -3  -6   1       1725.59       1767.51        41.02 o                         
  -2  -6   1          1.50         17.17        11.07 o                         
  -1  -6   1        435.84        339.03        10.27 o                         
   0  -6   1        422.65        389.76        15.08 o                         
   1  -6   1       3653.36       3837.47        38.06 o                         
   2  -6   1        705.94        665.51        11.65 o                         
   3  -6   1        120.88        126.22        11.13 o                         
   4  -6   1       9037.63       8775.85       131.77 o                         
   5  -6   1       3770.71       3846.57        85.91 o                         
   6  -6   1         42.92         56.42        11.36 o                         
   7  -6   1        758.34        669.25        11.79 o                         
   8  -6   1       1263.96       1179.82        33.89 o                         
   9  -6   1          0.71         11.79         8.71 o                         
  10  -6   1          3.32          7.16         8.14 o                         
  11  -6   1          2.03         10.95         7.48 o                         
  -9  -5   1         53.92         53.84        10.34 o                         
  -8  -5   1         10.07          9.11        10.10 o                         
  -7  -5   1         15.05         28.14        11.12 o                         
  -6  -5   1         75.96         99.13        10.40 o                         
  -5  -5   1         20.88         18.50        10.58 o                         
  -4  -5   1       1004.14       1008.01        35.04 o                         
  -3  -5   1       1420.11       1303.58        20.20 o                         
  -2  -5   1       1226.53       1180.78        22.43 o                         
  -1  -5   1        166.10        299.00        37.49 o                         
   0  -5   1        151.96        126.76        15.15 o                         
   1  -5   1       1089.00       1069.95        18.81 o                         
   2  -5   1       1702.50       1499.84       129.46 o                         
   3  -5   1        831.58        810.58        12.58 o                         
   4  -5   1        666.65        501.00        10.42 o                         
   5  -5   1        146.58        142.47        10.31 o                         
   6  -5   1        228.67        177.40         8.50 o                         
   7  -5   1        222.97        236.77         9.11 o                         
   8  -5   1        350.81        342.36         9.53 o                         
   9  -5   1         91.93        119.35        17.48 o                         
  10  -5   1          7.21          8.96         9.67 o                         
  11  -5   1         19.58         16.65        10.89 o                         
  -9  -4   1         96.20         92.46        10.31 o                         
  -8  -4   1        183.64        198.99        11.16 o                         
  -7  -4   1        353.17        338.24        12.28 o                         
  -6  -4   1        319.04        331.16        11.12 o                         
  -5  -4   1        547.89        554.31        11.81 o                         
  -4  -4   1        492.82        573.62        12.03 o                         
  -3  -4   1       3643.54       3539.84        26.66 o                         
  -1  -4   1       3116.43       3054.92        17.55 o                         
   0  -4   1       2229.44       1976.85        35.82 o                         
   1  -4   1        203.80        202.83        13.48 o                         
   2  -4   1          5.89         25.20        12.62 o                         
   3  -4   1        681.94        630.73        17.62 o                         
   4  -4   1          0.33         23.27         9.92 o                         
   5  -4   1       1735.41       1455.61        29.59 o                         
   6  -4   1         77.80         84.37         9.19 o                         
   7  -4   1       1896.59       1770.17        47.68 o                         
   8  -4   1        234.79        228.57         8.52 o                         
   9  -4   1         80.95         77.70         8.65 o                         
  10  -4   1          3.23         10.60         8.44 o                         
  11  -4   1        114.43        117.14         8.92 o                         
  -9  -3   1        294.07        254.54        10.58 o                         
  -8  -3   1         12.06         53.04         9.79 o                         
  -7  -3   1          4.15          8.02        10.36 o                         
  -6  -3   1         12.35         34.85        10.25 o                         
  -5  -3   1       1132.40       1099.62        12.08 o                         
  -4  -3   1         15.28         15.65        10.82 o                         
  -3  -3   1        384.61        408.30        12.59 o                         
  -2  -3   1       1533.29       1743.48        22.21 o                         
  -1  -3   1       4859.74       5270.90        27.08 o                         
   0  -3   1       1836.01       1797.32        91.45 o                         
   1  -3   1        952.01       1048.21        23.62 o                         
   2  -3   1        234.62        235.63        13.45 o                         
   3  -3   1       2724.76       2646.65        34.01 o                         
   4  -3   1        459.44        515.77        47.75 o                         
   5  -3   1       1228.67       1306.71       145.37 o                         
   6  -3   1        424.80        369.97         9.40 o                         
   7  -3   1        482.77        465.39        10.17 o                         
   8  -3   1          9.22          3.37        10.09 o                         
   9  -3   1         47.67         49.51         7.90 o                         
  10  -3   1         29.79         23.43         9.35 o                         
  11  -3   1         10.40          7.60         9.27 o                         
 -10  -2   1         64.23         30.84        14.56 o                         
  -9  -2   1        108.68         88.16        10.40 o                         
  -8  -2   1        592.83        598.96        10.93 o                         
  -7  -2   1        351.96        356.57        10.66 o                         
  -6  -2   1        197.68        187.86        10.99 o                         
  -5  -2   1       5116.16       4991.97        19.30 o                         
  -4  -2   1        398.86        577.61        21.24 o                         
  -3  -2   1        193.77        284.16        15.29 o                         
  -2  -2   1       2742.36       3157.90        69.79 o                         
  -1  -2   1      11215.56      11440.67        37.69 o                         
   0  -2   1         45.72         99.59        19.39 o                         
   1  -2   1        223.13        254.76        17.87 o                         
   2  -2   1          7.95        160.89        63.54 o                         
   3  -2   1       6774.63       6491.82       217.31 o                         
   4  -2   1          6.60         70.47        34.58 o                         
   5  -2   1         48.57         55.43         9.89 o                         
   6  -2   1        654.32        633.54        18.77 o                         
   7  -2   1        160.22        182.71         9.06 o                         
   8  -2   1          1.38          4.12         8.78 o                         
   9  -2   1         84.27        108.86        25.20 o                         
  10  -2   1        449.89        488.41        24.64 o                         
  11  -2   1         51.65         56.10         9.55 o                         
 -10  -1   1         24.41         13.47        10.46 o                         
  -9  -1   1        808.76        758.32        30.07 o                         
  -8  -1   1        631.90        571.18        15.26 o                         
  -7  -1   1        372.81        355.82        10.66 o                         
  -6  -1   1          1.64          6.42         9.92 o                         
  -5  -1   1        576.08        785.29        13.14 o                         
  -4  -1   1        879.67        804.22        13.98 o                         
  -3  -1   1        273.35        263.86        15.42 o                         
  -1  -1   1         10.87         21.66        23.83 o                         
   0  -1   1         85.75        124.39        20.24 o                         
   1  -1   1       5954.39       6820.28       168.27 o                         
   2  -1   1        204.13        199.07        46.68 o                         
   3  -1   1       2045.66       1865.95        33.69 o                         
   4  -1   1       4418.40       4044.45        82.75 o                         
   5  -1   1        206.07        195.20         9.79 o                         
   6  -1   1       2142.59       1927.31        48.97 o                         
   7  -1   1        503.82        506.11        12.90 o                         
   8  -1   1        145.00        143.09        11.97 o                         
   9  -1   1        962.04        969.71        35.66 o                         
  10  -1   1        115.02        120.34         9.31 o                         
 -10   0   1         67.63         62.19         9.63 o                         
  -9   0   1          3.83         10.93         8.64 o                         
  -8   0   1        126.20        102.20        11.11 o                         
  -7   0   1        195.29        179.17         9.07 o                         
  -6   0   1       1642.42       1551.09        13.85 o                         
  -5   0   1         21.02         14.67        17.54 o                         
  -4   0   1        925.62        969.59        15.48 o                         
  -3   0   1        178.56        293.87        16.99 o                         
  -2   0   1       1321.67       1392.78        23.01 o                         
  -1   0   1       3535.52       4275.91        72.12 o                         
   1   0   1       1978.88       2061.25        64.37 o                         
   2   0   1       5949.82       6645.69        35.83 o                         
   3   0   1        304.58        341.76        13.60 o                         
   4   0   1         82.03        143.52        11.57 o                         
   5   0   1        554.59        637.30        11.31 o                         
   6   0   1         63.04         61.41         9.94 o                         
   7   0   1        799.06        746.93        10.85 o                         
   8   0   1        923.32        899.25        33.36 o                         
   9   0   1         95.78         73.92        13.75 o                         
  10   0   1        369.01        386.49        33.21 o                         
 -11   1   1          6.31         23.97         8.72 o                         
 -10   1   1        127.26        135.77        11.48 o                         
  -9   1   1         81.94        115.29         9.08 o                         
  -8   1   1        111.37        119.22         8.49 o                         
  -7   1   1        554.07        524.04        11.64 o                         
  -6   1   1        206.30        276.64        16.53 o                         
  -5   1   1         31.45         45.04        18.60 o                         
  -4   1   1       4046.42       3787.26        32.33 o                         
  -3   1   1        404.27        510.18        39.13 o                         
  -2   1   1        182.39        365.16        33.53 o                         
  -1   1   1      11724.00      13667.84        94.41 o                         
   0   1   1       2288.38       2981.60        40.70 o                         
   1   1   1        336.92        301.86        27.26 o                         
   2   1   1       1821.11       2026.49        23.43 o                         
   3   1   1       4214.20       4006.97        27.50 o                         
   4   1   1       4214.25       4045.24        20.02 o                         
   5   1   1         94.17        131.88        10.74 o                         
   6   1   1       1483.37       1448.22        21.05 o                         
   7   1   1        298.92        274.06        11.36 o                         
   8   1   1        837.73        850.54        17.75 o                         
   9   1   1        742.34        771.51        17.44 o                         
  10   1   1         15.48         18.46        14.65 o                         
 -11   2   1          3.99          5.25         8.61 o                         
 -10   2   1          5.72         15.13         8.06 o                         
  -9   2   1         26.36         27.30         7.92 o                         
  -8   2   1          2.23          8.08         8.22 o                         
  -7   2   1         65.50         80.85         8.89 o                         
  -6   2   1        266.52        303.97        16.18 o                         
  -5   2   1        770.88        744.83        12.46 o                         
  -4   2   1       3778.60       3645.61       229.80 o                         
  -3   2   1        263.25        332.96        29.42 o                         
  -2   2   1       3349.54       3563.35        78.10 o                         
  -1   2   1       3152.96       3221.83        45.27 o                         
   1   2   1      14658.04      15635.69        67.86 o                         
   2   2   1         46.35        104.32        18.13 o                         
   3   2   1         12.26         16.41        14.58 o                         
   4   2   1        394.85        363.49        12.85 o                         
   5   2   1        653.02        648.54        12.79 o                         
   6   2   1        632.50        638.73        15.89 o                         
   7   2   1         48.22         70.94        16.70 o                         
   8   2   1        484.81        509.37        42.39 o                         
   9   2   1         10.66          5.57         9.85 o                         
  10   2   1        134.56        121.70        11.42 o                         
 -11   3   1         21.85         11.06         8.09 o                         
 -10   3   1        370.30        402.45         9.60 o                         
  -9   3   1        198.24        210.67         8.52 o                         
  -8   3   1        278.82        265.32        19.18 o                         
  -7   3   1       1326.05       1286.55        42.08 o                         
  -6   3   1         35.32         25.79         9.31 o                         
  -5   3   1         57.25         31.10        10.52 o                         
  -4   3   1        156.22        290.29        48.32 o                         
  -3   3   1       3523.66       3422.62        22.96 o                         
  -2   3   1        385.77        403.58        19.02 o                         
  -1   3   1       1681.21       1883.60        22.29 o                         
   0   3   1        707.79       1068.83       164.16 o                         
   1   3   1       1987.23       2317.49        21.85 o                         
   2   3   1       5030.06       4761.54        96.20 o                         
   3   3   1         56.38         75.61        13.27 o                         
   4   3   1         58.25         62.47        12.34 o                         
   5   3   1        407.48        375.09        23.62 o                         
   6   3   1        409.60        408.47        14.84 o                         
   7   3   1         30.24         37.80        10.77 o                         
   8   3   1        286.77        304.08        10.70 o                         
   9   3   1         39.66         42.20        10.08 o                         
 -11   4   1         53.31         59.38         8.14 o                         
 -10   4   1         64.39         84.37         8.15 o                         
  -9   4   1       1004.42        932.91        21.89 o                         
  -8   4   1         54.90         52.49         9.42 o                         
  -7   4   1        588.96        547.49        14.55 o                         
  -6   4   1        814.87        791.75        15.96 o                         
  -5   4   1        209.39        130.67         9.06 o                         
  -4   4   1         34.49         64.71        12.75 o                         
  -3   4   1       3429.19       3325.99        84.37 o                         
  -2   4   1       4839.68       4686.52        55.96 o                         
  -1   4   1       6938.13       7090.47       116.90 o                         
   0   4   1       6889.46       7218.34       111.21 o                         
   1   4   1       2222.81       2320.57        18.09 o                         
   2   4   1       2644.45       2692.60        28.96 o                         
   3   4   1        530.05        558.20        16.81 o                         
   4   4   1        412.41        493.08        14.13 o                         
   5   4   1         54.24         84.24        12.15 o                         
   6   4   1        110.14        105.05        11.04 o                         
   7   4   1        117.64        138.49        10.40 o                         
   8   4   1         15.75         23.71        15.28 o                         
   9   4   1          4.19         -4.81        11.22 o                         
 -11   5   1         49.10         50.25         8.16 o                         
 -10   5   1        378.19        375.17         9.01 o                         
  -9   5   1        721.94        677.94        15.35 o                         
  -8   5   1       1779.05       1581.04        45.34 o                         
  -7   5   1         56.08         66.92         9.70 o                         
  -6   5   1        126.99        154.87        11.62 o                         
  -5   5   1        670.33        589.79         9.75 o                         
  -4   5   1        133.21        607.08        81.66 o                         
  -3   5   1          7.59         16.23        10.93 o                         
  -2   5   1        751.62        672.75        17.13 o                         
  -1   5   1        196.07        129.39        13.27 o                         
   0   5   1        224.58        191.17        16.46 o                         
   1   5   1        114.36        126.41        12.31 o                         
   2   5   1       5401.91       5366.51        56.29 o                         
   3   5   1        317.85        332.15        13.24 o                         
   4   5   1         62.43         70.48        13.04 o                         
   5   5   1        130.75        134.29        11.27 o                         
   6   5   1         35.53         51.14        11.00 o                         
   7   5   1        114.80        133.16        10.65 o                         
   8   5   1          8.96         31.81        10.18 o                         
 -11   6   1        140.05        167.26         8.39 o                         
 -10   6   1          2.99         15.53         7.61 o                         
  -9   6   1        200.24        189.41        10.17 o                         
  -8   6   1       2032.64       1825.08        34.42 o                         
  -7   6   1        378.35        340.06        11.03 o                         
  -6   6   1       3141.98       3122.43       102.94 o                         
  -5   6   1         22.74         25.92         9.10 o                         
  -4   6   1        419.32        408.64        11.71 o                         
  -3   6   1       1727.56       1608.69        13.75 o                         
  -2   6   1       7926.68       7597.06        25.73 o                         
  -1   6   1          2.25         14.97        11.76 o                         
   0   6   1         17.83         60.34        18.11 o                         
   1   6   1       1807.37       1813.77        18.38 o                         
   2   6   1       1418.17       1342.10        16.07 o                         
   3   6   1        400.27        346.56        21.91 o                         
   4   6   1         91.25         75.68        12.04 o                         
   5   6   1          1.30         17.30        11.17 o                         
   6   6   1        244.55        245.29        19.68 o                         
   7   6   1        248.15        278.17        10.73 o                         
   8   6   1        122.76        108.77        13.89 o                         
 -11   7   1         10.14         30.72         8.05 o                         
 -10   7   1        410.77        464.01        16.67 o                         
  -9   7   1          1.95          5.46         7.25 o                         
  -8   7   1        475.02        416.32        14.16 o                         
  -7   7   1        572.61        584.42        17.92 o                         
  -6   7   1        669.18        643.00        25.59 o                         
  -5   7   1        373.70        369.48        19.51 o                         
  -4   7   1        122.88        133.31        10.05 o                         
  -3   7   1         36.69         46.00         9.70 o                         
  -2   7   1         10.66         -4.63        11.41 o                         
  -1   7   1          2.49         11.47        11.07 o                         
   0   7   1          0.47         -7.61        10.58 o                         
   1   7   1        121.99        105.89        13.47 o                         
   2   7   1        568.90        550.48        17.17 o                         
   3   7   1       4489.48       4532.74       160.91 o                         
   4   7   1          3.50         25.02        11.77 o                         
   5   7   1        168.62        173.24        11.05 o                         
   6   7   1        479.31        515.28        22.43 o                         
   7   7   1         19.84         27.81        13.29 o                         
 -11   8   1         14.33         26.20         7.57 o                         
 -10   8   1          3.73         13.17         7.15 o                         
  -9   8   1        169.35        189.69         8.79 o                         
  -8   8   1         18.44         19.96         9.29 o                         
  -7   8   1        123.45        115.67         7.98 o                         
  -6   8   1        655.82        622.01        10.00 o                         
  -5   8   1       2715.62       2615.22        43.27 o                         
  -4   8   1        244.92        213.32        10.59 o                         
  -3   8   1       1077.19       1016.47        11.83 o                         
  -2   8   1        405.39        343.48        10.58 o                         
  -1   8   1         18.59         14.50        10.51 o                         
   0   8   1        419.54        421.35        11.04 o                         
   1   8   1        196.98        190.53        10.14 o                         
   2   8   1       2027.85       1990.26        26.11 o                         
   3   8   1         85.69        106.67        20.54 o                         
   4   8   1        420.72        431.48        11.56 o                         
   5   8   1         23.10         42.82        10.96 o                         
   6   8   1          6.75         20.30        10.55 o                         
   7   8   1         27.57         15.76        10.58 o                         
 -11   9   1        120.01        118.03         8.20 o                         
 -10   9   1         22.01        186.26        18.86 o                         
  -9   9   1        149.42        185.15        18.44 o                         
  -8   9   1         18.15         19.48         8.96 o                         
  -7   9   1       1910.59       1875.88        45.28 o                         
  -6   9   1       1328.04       1311.83        26.77 o                         
  -5   9   1          3.73          5.96         8.73 o                         
  -4   9   1       1785.39       1806.72        12.21 o                         
  -3   9   1       1307.27       1325.79        11.44 o                         
  -2   9   1          6.06          1.89         9.37 o                         
  -1   9   1          0.20        -10.07        10.07 o                         
   0   9   1        346.38        367.92        10.67 o                         
   1   9   1        824.60        793.92        12.54 o                         
   2   9   1         13.40         15.06        13.48 o                         
   3   9   1        114.31        107.38        11.00 o                         
   4   9   1         45.29         57.94        10.29 o                         
   5   9   1        414.72        409.50        11.29 o                         
   6   9   1         35.75         56.22        12.11 o                         
 -11  10   1         60.09         57.92         7.83 o                         
 -10  10   1          6.85         21.18         8.34 o                         
  -9  10   1        144.82        147.96        11.33 o                         
  -8  10   1         74.71         73.31         8.05 o                         
  -7  10   1         10.82         43.85        24.93 o                         
  -6  10   1        128.97        132.98         8.43 o                         
  -5  10   1        192.37        206.01         9.63 o                         
  -4  10   1        767.86        798.53        10.26 o                         
  -3  10   1         36.74         24.34         9.41 o                         
  -2  10   1        624.78        675.49        10.78 o                         
  -1  10   1        276.53        251.86        11.14 o                         
   0  10   1         14.19         18.89        14.40 o                         
   1  10   1        678.67        673.77        10.91 o                         
   2  10   1         25.94         42.15         9.49 o                         
   3  10   1        387.47        380.23        11.53 o                         
   4  10   1        225.57        223.13        14.68 o                         
   5  10   1         24.46         35.85         9.68 o                         
 -11  11   1          2.68          9.39         7.57 o                         
 -10  11   1        121.18        132.09        18.19 o                         
  -9  11   1          0.81         18.99         7.63 o                         
  -8  11   1         99.53        112.01         7.81 o                         
  -7  11   1        496.98        517.98         8.69 o                         
  -6  11   1        348.99        352.67        13.26 o                         
  -5  11   1         27.19         44.41         8.57 o                         
  -4  11   1        368.10        372.32        10.48 o                         
  -3  11   1        736.39        734.62        10.31 o                         
  -2  11   1        613.63        577.41        23.37 o                         
  -1  11   1        765.59        786.90        21.87 o                         
   0  11   1        268.72        261.97        10.73 o                         
   1  11   1         17.36         19.42         9.39 o                         
   2  11   1          2.45         22.31        10.99 o                         
   3  11   1         34.40         60.81        10.33 o                         
   4  11   1          9.34         21.27        16.72 o                         
   5  11   1         19.38         -8.46        18.60 o                         
 -10  12   1          1.97         24.92         9.79 o                         
  -9  12   1        147.20        176.77        16.04 o                         
  -8  12   1         80.98         93.57         8.19 o                         
  -7  12   1        668.12        631.94         8.78 o                         
  -6  12   1          0.03         -4.96         8.49 o                         
  -5  12   1       1180.51       1203.78        11.92 o                         
  -4  12   1        277.78        307.72        40.05 o                         
  -3  12   1          9.50         15.34         8.83 o                         
  -2  12   1        185.71        209.16         9.14 o                         
  -1  12   1         62.00         71.07        13.44 o                         
   0  12   1        286.57        275.94         9.71 o                         
   1  12   1        126.86        123.46         8.83 o                         
   2  12   1         38.42         22.91        10.26 o                         
   3  12   1          8.62          3.08        10.33 o                         
   4  12   1        222.04        197.91        24.79 o                         
 -10  13   1        253.47        266.34        25.25 o                         
  -9  13   1          0.13         -5.46         7.81 o                         
  -8  13   1         67.69         81.55         8.55 o                         
  -7  13   1        243.36        234.73         8.47 o                         
  -6  13   1          4.54         28.74        28.27 o                         
  -5  13   1          4.59         -8.02         8.25 o                         
  -4  13   1        503.57        559.14        15.72 o                         
  -3  13   1        234.79        227.61         9.24 o                         
  -2  13   1        447.40        415.83        10.23 o                         
  -1  13   1         12.16         16.70        11.05 o                         
   0  13   1        530.62        522.52        14.18 o                         
   1  13   1         34.91         44.28         9.54 o                         
   2  13   1        214.24        260.29        11.03 o                         
   3  13   1        102.66         69.82        35.37 o                         
  -9  14   1        224.51        246.83        12.02 o                         
  -8  14   1        176.90        186.92         8.43 o                         
  -7  14   1          9.07          6.70         7.76 o                         
  -6  14   1        378.83        398.74        20.95 o                         
  -5  14   1        711.44        660.53        11.97 o                         
  -4  14   1          4.53         -5.83         8.42 o                         
  -3  14   1          9.61         13.86         8.46 o                         
  -2  14   1       1257.24       1214.83        15.76 o                         
  -1  14   1        253.42        247.02        11.32 o                         
   0  14   1        279.00        256.49        24.15 o                         
   1  14   1          0.44         -5.12        11.71 o                         
   2  14   1         47.99         39.78        12.50 o                         
  -8  15   1        234.90        237.45        18.99 o                         
  -7  15   1          2.29         13.37         8.39 o                         
  -6  15   1        164.57        172.12         8.65 o                         
  -5  15   1         41.30         72.13         8.98 o                         
  -4  15   1        159.18        188.17         9.15 o                         
  -3  15   1         37.50         56.44        10.11 o                         
  -2  15   1         97.80         81.42         8.77 o                         
  -1  15   1        195.37        196.37        10.73 o                         
   0  15   1          3.42         11.90         9.38 o                         
  -7  16   1        110.08        129.24         9.42 o                         
  -6  16   1        322.45        331.56        15.24 o                         
  -5  16   1          5.47          1.67         8.30 o                         
  -4  16   1         14.23         22.18         9.49 o                         
  -3  16   1        322.04        336.16        10.24 o                         
  -2  16   1          6.62         26.00        18.18 o                         
   3 -17   2          3.88         32.71         9.64 o                         
   4 -17   2         46.85         32.92         8.80 o                         
   5 -17   2         36.71         43.25         8.73 o                         
   6 -17   2         98.08         86.91         8.57 o                         
   0 -16   2          0.04          5.34        11.80 o                         
   1 -16   2        175.19        162.06        16.37 o                         
   2 -16   2        142.04        142.45        18.58 o                         
   3 -16   2         62.10         79.87         9.92 o                         
   4 -16   2         42.67         34.65        10.29 o                         
   5 -16   2        129.55        116.17        12.33 o                         
   6 -16   2        317.98        312.49         9.24 o                         
   7 -16   2         28.62         42.24         8.11 o                         
   8 -16   2         51.87         60.97        15.94 o                         
  -1 -15   2        245.75        218.20        12.59 o                         
   0 -15   2         11.59          3.77         8.95 o                         
   1 -15   2          1.22         16.43         8.60 o                         
   2 -15   2         35.14         57.04         8.97 o                         
   3 -15   2        304.07        311.66         9.21 o                         
   4 -15   2         13.56         21.51         9.61 o                         
   5 -15   2         26.67         41.29         8.37 o                         
   6 -15   2          0.14          7.95         7.97 o                         
   7 -15   2        593.72        641.63        28.41 o                         
   8 -15   2        149.59        160.76         8.12 o                         
   9 -15   2         26.29         61.29         9.21 o                         
  -2 -14   2          0.40          3.03        10.78 o                         
  -1 -14   2        342.41        315.54        11.40 o                         
   0 -14   2        356.65        315.75         9.47 o                         
   1 -14   2        449.18        433.86        10.77 o                         
   2 -14   2          1.66          5.42         8.56 o                         
   3 -14   2         17.63         17.54        14.17 o                         
   4 -14   2        279.89        302.46         9.38 o                         
   5 -14   2        104.77        111.89        21.17 o                         
   6 -14   2        399.05        391.73        10.63 o                         
   7 -14   2         26.56         47.00        13.68 o                         
   8 -14   2        138.82        175.87        17.20 o                         
   9 -14   2        128.55        129.67         8.84 o                         
  -3 -13   2         78.62         79.08        10.66 o                         
  -2 -13   2          2.55          7.84        22.28 o                         
  -1 -13   2         26.05         24.71        10.76 o                         
   0 -13   2        231.91        245.10         9.30 o                         
   1 -13   2        257.28        245.12        10.01 o                         
   2 -13   2        258.26        285.39         9.18 o                         
   3 -13   2         59.94         63.89        11.27 o                         
   4 -13   2        383.21        414.47        16.09 o                         
   5 -13   2        258.39        250.57         9.02 o                         
   6 -13   2          2.43         -2.67         8.65 o                         
   7 -13   2        158.15        173.36         8.26 o                         
   8 -13   2          0.61         -4.87         8.91 o                         
   9 -13   2          0.52          9.52        10.54 o                         
  10 -13   2        165.29        185.02        10.56 o                         
  -4 -12   2         16.05         21.42        10.09 o                         
  -3 -12   2         25.43         46.42        14.61 o                         
  -2 -12   2         41.00         56.34        10.46 o                         
  -1 -12   2        216.21        507.51        39.47 o                         
   0 -12   2        158.15        135.81        13.65 o                         
   1 -12   2        201.53        250.34        31.65 o                         
   2 -12   2        925.07        878.70        14.51 o                         
   3 -12   2        101.64        100.01        10.03 o                         
   4 -12   2          1.06         12.36         9.09 o                         
   5 -12   2         23.86         42.52        19.38 o                         
   6 -12   2         61.17         67.97        14.18 o                         
   7 -12   2         15.22          9.74         7.79 o                         
   8 -12   2         43.64         63.36         8.07 o                         
   9 -12   2         17.45         42.76         8.65 o                         
  10 -12   2        182.25        170.92         9.88 o                         
  -5 -11   2        141.52         98.42        15.00 o                         
  -4 -11   2        365.94        405.02        32.56 o                         
  -3 -11   2          9.08         20.21        12.30 o                         
  -2 -11   2        172.99        171.24        10.81 o                         
  -1 -11   2        455.73        468.47        10.40 o                         
   0 -11   2        542.71        600.37         8.61 o                         
   1 -11   2        308.04        326.18         8.57 o                         
   2 -11   2         48.68         65.83        11.83 o                         
   3 -11   2        213.21        233.84         9.83 o                         
   4 -11   2       2213.05       2155.50        13.22 o                         
   5 -11   2       1240.82       1216.96        10.66 o                         
   6 -11   2         71.83         89.91        10.32 o                         
   7 -11   2        157.29        160.63        13.57 o                         
   8 -11   2        270.57        280.99         9.25 o                         
   9 -11   2         84.33         94.18        10.56 o                         
  10 -11   2          0.30          6.95         8.67 o                         
  11 -11   2         12.47         21.43         9.58 o                         
  -6 -10   2         16.16         12.50        10.42 o                         
  -5 -10   2         20.25         14.92        10.17 o                         
  -4 -10   2         76.28        103.77        10.53 o                         
  -3 -10   2        236.84        248.95        21.63 o                         
  -2 -10   2          0.71         10.13         8.86 o                         
  -1 -10   2        221.42        230.73         9.06 o                         
   0 -10   2        991.12        942.06         9.56 o                         
   1 -10   2        429.49        438.33         9.26 o                         
   2 -10   2         50.77         44.86         7.64 o                         
   3 -10   2        296.15        275.71        10.79 o                         
   4 -10   2       1189.46       1169.60        11.52 o                         
   5 -10   2       2923.05       2923.36       110.45 o                         
   6 -10   2       1761.92       1734.49        35.32 o                         
   7 -10   2          4.76         48.87        29.55 o                         
   8 -10   2          1.30         12.96        13.05 o                         
   9 -10   2        177.83        209.94        13.08 o                         
  10 -10   2         47.64         44.18         7.94 o                         
  11 -10   2         54.96         61.50         8.39 o                         
  -7  -9   2         65.40         81.16        11.66 o                         
  -6  -9   2        127.36        115.04        10.43 o                         
  -5  -9   2        714.00        713.70        24.12 o                         
  -4  -9   2         14.56         15.77        11.61 o                         
  -3  -9   2          2.27          8.80         9.47 o                         
  -2  -9   2        626.69        598.00        12.28 o                         
  -1  -9   2        323.80        325.10         8.95 o                         
   0  -9   2         14.84          8.01         8.76 o                         
   1  -9   2         23.78         20.78         8.71 o                         
   2  -9   2         11.57         11.40         8.19 o                         
   3  -9   2       1523.31       1447.40        17.41 o                         
   4  -9   2         55.22         46.40        10.25 o                         
   5  -9   2        823.79        810.33        10.86 o                         
   6  -9   2         38.96         41.82         9.60 o                         
   7  -9   2        408.84        477.17        48.99 o                         
   8  -9   2          5.00         34.29        11.67 o                         
   9  -9   2        188.99        206.80        11.78 o                         
  10  -9   2          2.68          2.19         7.79 o                         
  11  -9   2        165.80        187.05         9.05 o                         
  -7  -8   2         13.01         31.89        10.27 o                         
  -6  -8   2        155.20        177.29        10.59 o                         
  -5  -8   2        736.47        782.69        12.71 o                         
  -4  -8   2        600.84        617.25        11.76 o                         
  -3  -8   2          0.02          9.56        16.56 o                         
  -2  -8   2          3.85         10.97        10.16 o                         
  -1  -8   2       1713.71       1587.68        20.49 o                         
   0  -8   2       1778.74       1695.48        30.82 o                         
   1  -8   2        564.09        643.36        10.01 o                         
   2  -8   2        830.58        777.88         9.81 o                         
   3  -8   2       7525.46       7514.51        73.44 o                         
   4  -8   2       1611.91       1596.77        12.97 o                         
   5  -8   2        290.63        265.59         9.35 o                         
   6  -8   2          4.69          2.67         8.25 o                         
   7  -8   2       1681.81       1617.98        23.46 o                         
   8  -8   2        406.47        425.00        18.94 o                         
   9  -8   2        190.85        206.34        31.08 o                         
  10  -8   2          3.67         14.66         8.71 o                         
  11  -8   2         89.98         85.59         8.71 o                         
  -8  -7   2        104.21         78.12        10.65 o                         
  -7  -7   2          0.68         16.80        10.20 o                         
  -6  -7   2        107.68        133.17        10.52 o                         
  -5  -7   2       1461.75       1542.93        34.49 o                         
  -4  -7   2        272.30        256.29        10.31 o                         
  -3  -7   2         22.38        162.68        10.75 o                         
  -2  -7   2        275.74        249.00        10.86 o                         
  -1  -7   2        954.48        783.50        10.90 o                         
   0  -7   2       1945.73       2077.38        12.31 o                         
   1  -7   2          5.67         23.61         9.62 o                         
   2  -7   2        108.12        120.53        10.33 o                         
   3  -7   2        160.49        156.67         9.81 o                         
   4  -7   2         52.56         40.58        10.28 o                         
   5  -7   2        804.69        822.54        20.70 o                         
   6  -7   2         53.16         39.44         8.30 o                         
   7  -7   2        301.60        296.61        10.47 o                         
   8  -7   2       1448.17       1391.90        22.77 o                         
   9  -7   2        260.88        259.00        11.43 o                         
  10  -7   2        868.46        827.96        39.91 o                         
  11  -7   2         13.51         32.07         7.92 o                         
  -8  -6   2        234.86        228.84        10.98 o                         
  -7  -6   2         11.23         26.03        10.13 o                         
  -6  -6   2        390.51        396.66        11.00 o                         
  -5  -6   2          1.57         18.65        10.78 o                         
  -4  -6   2         16.84         30.25        10.05 o                         
  -3  -6   2       1224.93       1101.76        12.07 o                         
  -2  -6   2          3.21         13.61        10.23 o                         
  -1  -6   2        387.04        417.23        10.35 o                         
   0  -6   2          1.91         35.03        10.07 o                         
   1  -6   2        924.65       1168.22        13.91 o                         
   2  -6   2       2042.22       1872.46        15.40 o                         
   3  -6   2          0.95          8.19         8.78 o                         
   4  -6   2        593.77        653.23        11.44 o                         
   5  -6   2        719.37        730.32        12.96 o                         
   6  -6   2       6227.63       5725.53        82.92 o                         
   7  -6   2         96.18         93.75        11.17 o                         
   8  -6   2         35.22         39.21         8.40 o                         
   9  -6   2         15.83         26.44         7.64 o                         
  10  -6   2        327.17        330.31        10.13 o                         
  11  -6   2         71.14         60.14         8.75 o                         
  -9  -5   2          0.32         14.51        10.14 o                         
  -8  -5   2         82.28         94.59        10.15 o                         
  -7  -5   2         95.40        109.96        11.87 o                         
  -6  -5   2          1.92         22.11        13.56 o                         
  -5  -5   2        124.59        125.55        11.78 o                         
  -4  -5   2          0.16          4.61        10.42 o                         
  -3  -5   2       2153.87       2212.28        23.29 o                         
  -2  -5   2       3897.66       3940.95        22.52 o                         
  -1  -5   2         99.97        109.96        10.69 o                         
   0  -5   2        327.27        305.60        12.34 o                         
   1  -5   2        681.53        647.93        14.82 o                         
   2  -5   2      16019.17      15477.13        50.65 o                         
   3  -5   2        194.35        213.66        10.02 o                         
   4  -5   2       1489.52       1426.83        19.39 o                         
   5  -5   2         47.94         57.25        11.41 o                         
   6  -5   2        243.40        224.84         8.66 o                         
   7  -5   2        479.47        484.37        13.80 o                         
   8  -5   2        705.39        641.52         9.94 o                         
   9  -5   2        288.56        305.91         8.36 o                         
  10  -5   2         23.93         29.38         8.89 o                         
  11  -5   2        149.10        142.48         9.61 o                         
  -9  -4   2         24.17         39.66        24.70 o                         
  -8  -4   2          1.16          8.83        10.18 o                         
  -7  -4   2        152.00        150.00         9.98 o                         
  -6  -4   2       2023.02       1907.18        35.12 o                         
  -5  -4   2        213.73        182.83        10.34 o                         
  -4  -4   2       2447.13       2776.33        27.01 o                         
  -3  -4   2        310.45        361.44        12.06 o                         
  -2  -4   2       6749.85       6514.30        49.41 o                         
  -1  -4   2       1081.65       1033.52        17.44 o                         
   0  -4   2       5409.08       5410.60        47.46 o                         
   1  -4   2        496.84        496.25        14.96 o                         
   2  -4   2        694.41        753.01        14.66 o                         
   3  -4   2       1216.64       1328.86        67.28 o                         
   4  -4   2        738.40        755.84        31.34 o                         
   5  -4   2       7310.81       6873.01       148.14 o                         
   6  -4   2        467.77        523.18        10.99 o                         
   7  -4   2        749.14        707.37        10.91 o                         
   8  -4   2          2.86          6.24         8.02 o                         
   9  -4   2        156.92        171.63         8.69 o                         
  10  -4   2        129.24        139.94        10.43 o                         
  11  -4   2         81.51         73.30         9.25 o                         
 -10  -3   2         13.42         18.86        10.18 o                         
  -9  -3   2        114.93         96.28        18.49 o                         
  -8  -3   2        426.60        454.34        12.50 o                         
  -7  -3   2        416.20        427.11        10.77 o                         
  -6  -3   2        186.02        185.28        11.28 o                         
  -5  -3   2          2.16          7.51        10.88 o                         
  -4  -3   2       1027.45        983.04        13.69 o                         
  -3  -3   2       3421.78       3466.77        20.64 o                         
  -2  -3   2      12982.28      12032.82       172.79 o                         
  -1  -3   2          4.65         17.88        17.39 o                         
   0  -3   2       6524.42       6286.43        98.77 o                         
   1  -3   2       4401.51       4738.37       130.75 o                         
   2  -3   2         15.24         32.44        13.42 o                         
   3  -3   2          1.15        147.95        78.86 o                         
   4  -3   2         84.27        101.13         9.42 o                         
   5  -3   2       7313.74       6954.11       229.52 o                         
   6  -3   2        141.36        129.98         9.53 o                         
   7  -3   2        321.27        267.24        10.41 o                         
   8  -3   2        258.73        261.49        11.16 o                         
   9  -3   2          1.52         14.51         8.30 o                         
  10  -3   2         52.84         66.50         8.27 o                         
  11  -3   2         54.68         52.57         8.58 o                         
 -10  -2   2        295.33        331.13        14.89 o                         
  -9  -2   2          5.44         14.41         8.95 o                         
  -8  -2   2        137.04        129.24         9.38 o                         
  -7  -2   2       1858.93       1783.78        21.51 o                         
  -6  -2   2        253.79        242.53        17.37 o                         
  -5  -2   2        275.18        231.94        12.02 o                         
  -4  -2   2        375.93        485.82        12.90 o                         
  -3  -2   2       4150.27       4274.89        36.25 o                         
  -2  -2   2       3794.63       3910.85        30.01 o                         
  -1  -2   2       8502.44       8993.46        48.09 o                         
   0  -2   2        546.67        530.33        18.53 o                         
   1  -2   2        179.21        312.47        40.61 o                         
   2  -2   2       4825.32       5237.54       116.57 o                         
   3  -2   2       1970.45       2021.33        74.62 o                         
   4  -2   2        157.97        141.24        12.67 o                         
   5  -2   2         25.82         10.24        13.11 o                         
   6  -2   2       1494.39       1403.81        40.63 o                         
   7  -2   2         24.23         41.32         8.49 o                         
   8  -2   2          7.15         10.35         8.16 o                         
   9  -2   2        269.67        328.39        14.20 o                         
  10  -2   2          1.28          3.63         8.52 o                         
  11  -2   2          4.61         11.51         9.64 o                         
 -10  -1   2         68.88         70.49         8.97 o                         
  -9  -1   2       1086.87       1126.34        31.10 o                         
  -8  -1   2         69.26         94.08        15.87 o                         
  -7  -1   2        175.11        271.63        10.79 o                         
  -6  -1   2        145.57        140.25        10.35 o                         
  -5  -1   2       6792.59       6511.26        21.47 o                         
  -4  -1   2        353.81        369.94        18.87 o                         
  -3  -1   2         47.46         44.30        15.08 o                         
   0  -1   2       2600.79       3063.11        56.17 o                         
   1  -1   2        571.51        680.35        22.48 o                         
   3  -1   2         28.96         14.05        12.45 o                         
   4  -1   2       1362.54       1118.43        17.50 o                         
   5  -1   2        103.26        116.93        10.81 o                         
   6  -1   2        246.03        258.27        22.27 o                         
   7  -1   2          1.87         13.09         9.08 o                         
   8  -1   2       1494.24       1427.21        43.98 o                         
   9  -1   2        234.73        236.04         9.19 o                         
  10  -1   2          3.80         -6.88        10.86 o                         
 -10   0   2          0.76         18.87         8.36 o                         
  -9   0   2         82.87         84.86         9.85 o                         
  -8   0   2         14.51         30.30        11.31 o                         
  -7   0   2        236.88        210.99        18.48 o                         
  -6   0   2        103.89        116.02        10.63 o                         
  -5   0   2       1864.79       1850.55        36.31 o                         
  -4   0   2       9370.75       9769.82       118.35 o                         
  -3   0   2       2665.22       2251.10        20.76 o                         
  -2   0   2       6220.29       5508.61        43.62 o                         
  -1   0   2        773.82       1209.94        36.92 o                         
   0   0   2       2833.04       3382.65        45.01 o                         
   1   0   2        102.48        101.71        27.50 o                         
   3   0   2        154.18        143.20        13.64 o                         
   4   0   2        912.44        791.76        14.02 o                         
   5   0   2         53.79         74.85        12.34 o                         
   6   0   2       1020.41        942.76        14.31 o                         
   7   0   2         52.85         52.12        10.29 o                         
   8   0   2        152.48        140.62         9.84 o                         
   9   0   2        677.44        608.59        16.14 o                         
  10   0   2          5.19          5.10        11.87 o                         
 -11   1   2         47.95         56.57         9.43 o                         
 -10   1   2         12.80         40.14        11.46 o                         
  -9   1   2        108.47        125.86         8.65 o                         
  -8   1   2        615.51        623.90        27.48 o                         
  -7   1   2        753.21        788.19        36.10 o                         
  -6   1   2       3508.37       3404.93       262.53 o                         
  -5   1   2          1.34         -1.27        10.84 o                         
  -4   1   2        136.16        392.30       115.72 o                         
  -3   1   2         78.88         80.46        16.21 o                         
  -2   1   2       2240.28       2136.40        24.20 o                         
  -1   1   2        601.00        618.13        24.00 o                         
   0   1   2          0.25         14.62        26.65 o                         
   1   1   2       3659.69       4551.20        38.51 o                         
   2   1   2       1045.82       1222.96        21.72 o                         
   3   1   2       3309.35       3528.53        68.71 o                         
   4   1   2        105.55         94.12        13.14 o                         
   5   1   2        829.63        775.61        17.67 o                         
   6   1   2        226.02        207.14        16.14 o                         
   7   1   2         87.63         84.93        13.85 o                         
   8   1   2        106.82        107.60        10.14 o                         
   9   1   2         25.01         39.19        18.69 o                         
  10   1   2         29.74         32.33        14.83 o                         
 -11   2   2         34.30         46.92         8.32 o                         
 -10   2   2        869.38        896.61        44.73 o                         
  -9   2   2         22.07         27.12         8.11 o                         
  -8   2   2        484.46        490.79        14.37 o                         
  -7   2   2         14.00          9.80         9.90 o                         
  -6   2   2        518.23        415.55        22.33 o                         
  -5   2   2       1404.73       1291.71        82.65 o                         
  -4   2   2         72.90         97.95        22.11 o                         
  -3   2   2       3892.96       4278.04        45.11 o                         
  -2   2   2        398.33        792.26        21.25 o                         
  -1   2   2      14269.20      16769.24       401.19 o                         
   0   2   2       3152.79       3635.99        32.87 o                         
   1   2   2       8030.83       8947.38        76.24 o                         
   2   2   2       3114.20       3034.11        60.74 o                         
   3   2   2       5926.10       6082.25        91.31 o                         
   4   2   2         24.60         36.59        12.27 o                         
   5   2   2         52.18         27.74        11.42 o                         
   6   2   2         38.61         21.04        11.30 o                         
   7   2   2         27.40         36.72        10.39 o                         
   8   2   2        111.81        117.34        15.09 o                         
   9   2   2         51.50         49.29        14.35 o                         
 -11   3   2         26.92         39.25         8.56 o                         
 -10   3   2        126.86        143.28         8.30 o                         
  -9   3   2        116.89        102.05         8.47 o                         
  -8   3   2         32.33         31.88        17.20 o                         
  -7   3   2        171.02        183.31        17.93 o                         
  -6   3   2        590.39        661.72        49.05 o                         
  -5   3   2         59.15        108.22        12.06 o                         
  -4   3   2       2260.92       2406.09        35.79 o                         
  -3   3   2       2716.20       2588.02        48.53 o                         
  -2   3   2        215.61        237.89        21.25 o                         
  -1   3   2       1029.52       1649.95        27.89 o                         
   0   3   2       3556.88       3976.56        31.15 o                         
   1   3   2          4.01         15.59        15.85 o                         
   2   3   2       2079.14       2202.26        30.91 o                         
   3   3   2       1396.13       1437.92        32.30 o                         
   4   3   2       1726.87       1665.32        15.57 o                         
   5   3   2        236.93        312.72        39.19 o                         
   6   3   2        253.02        247.10        12.43 o                         
   7   3   2        280.54        292.57        19.00 o                         
   8   3   2        120.89        112.66        10.71 o                         
   9   3   2         34.16         14.47        14.30 o                         
 -11   4   2        187.43        183.98        10.19 o                         
 -10   4   2        405.88        403.14        30.53 o                         
  -9   4   2        138.90        152.61         8.22 o                         
  -8   4   2         53.10         53.90         7.73 o                         
  -7   4   2       4252.99       4027.58       115.61 o                         
  -6   4   2        161.70        180.54        10.65 o                         
  -5   4   2         32.47         22.93        11.28 o                         
  -4   4   2       4411.55       4309.79       166.28 o                         
  -3   4   2         36.86         57.37        15.06 o                         
  -2   4   2        655.63        530.74        21.20 o                         
  -1   4   2          2.74         23.06        22.10 o                         
   0   4   2       3719.55       3613.79        20.34 o                         
   1   4   2       5428.47       5646.29        23.18 o                         
   2   4   2        978.03        962.32        14.51 o                         
   3   4   2         75.44         98.28        13.17 o                         
   4   4   2        204.23        274.10        14.68 o                         
   5   4   2        485.74        449.83        12.27 o                         
   6   4   2        386.59        417.03        31.34 o                         
   7   4   2         11.27         27.49        13.48 o                         
   8   4   2          0.18         11.45        11.71 o                         
   9   4   2         75.98         80.37        10.55 o                         
 -11   5   2        569.25        558.84        16.43 o                         
 -10   5   2        358.46        357.40        14.66 o                         
  -9   5   2        334.86        345.29        10.55 o                         
  -8   5   2          0.15         16.27         8.23 o                         
  -7   5   2       1288.82       1239.73        23.99 o                         
  -6   5   2       1503.20       1460.90        23.76 o                         
  -5   5   2        262.84        308.90        10.93 o                         
  -4   5   2       2909.69       2806.06        71.40 o                         
  -3   5   2       3513.38       3320.89       109.43 o                         
  -2   5   2      13727.45      13181.24       119.75 o                         
  -1   5   2         42.21         38.29        13.57 o                         
   0   5   2       4684.87       4611.58        87.73 o                         
   1   5   2       2227.00       2221.81        24.59 o                         
   2   5   2       3310.79       3589.03        26.16 o                         
   3   5   2        640.38        592.05        20.30 o                         
   4   5   2        504.58        497.78        12.31 o                         
   5   5   2         40.46         34.57        25.31 o                         
   6   5   2        319.07        328.87        21.52 o                         
   7   5   2        131.88        146.43        18.79 o                         
   8   5   2         13.60         33.10        10.19 o                         
 -11   6   2          0.50          6.61         7.82 o                         
 -10   6   2          4.02         15.38         7.62 o                         
  -9   6   2          3.54          9.59         7.29 o                         
  -8   6   2        352.98        338.47         8.36 o                         
  -7   6   2        721.79        639.90        11.98 o                         
  -6   6   2       1670.67       1625.96        34.28 o                         
  -5   6   2          8.22          4.38         9.13 o                         
  -4   6   2       1834.55       1517.67        34.92 o                         
  -3   6   2        903.47        823.41        11.47 o                         
  -2   6   2       2252.58       2350.30        47.41 o                         
  -1   6   2       4316.81       4035.58        17.84 o                         
   0   6   2         92.16         67.93        10.89 o                         
   1   6   2       6021.54       5919.75        87.20 o                         
   2   6   2        598.77        634.25        12.33 o                         
   3   6   2        468.99        468.53        13.69 o                         
   4   6   2        181.85        179.23        12.13 o                         
   5   6   2          7.29         60.41        10.96 o                         
   6   6   2          6.10         -3.19        10.30 o                         
   7   6   2          3.24         45.00        22.29 o                         
   8   6   2         77.25         96.05        14.08 o                         
 -11   7   2         37.73         38.71         8.46 o                         
 -10   7   2          0.00          9.79        11.38 o                         
  -9   7   2         34.15         34.54         7.70 o                         
  -8   7   2       1160.79       1098.09        21.43 o                         
  -7   7   2        103.92        101.54         7.98 o                         
  -6   7   2        116.37        127.45         8.96 o                         
  -5   7   2        148.82        166.37         9.34 o                         
  -4   7   2        283.51        203.68         9.57 o                         
  -3   7   2        727.37        604.91        13.67 o                         
  -2   7   2        706.03        709.49        14.97 o                         
  -1   7   2         23.51         39.54        10.14 o                         
   0   7   2       5657.33       5595.78        54.94 o                         
   1   7   2        381.65        390.45        29.11 o                         
   2   7   2       2052.97       1991.25        50.49 o                         
   3   7   2        931.74        921.17        19.84 o                         
   4   7   2       1315.68       1351.52        35.51 o                         
   5   7   2        199.83        217.96        12.39 o                         
   6   7   2        325.90        328.80        17.66 o                         
   7   7   2          5.53          9.28        10.50 o                         
 -11   8   2        151.71        152.64         8.76 o                         
 -10   8   2          0.83         19.37         9.96 o                         
  -9   8   2        259.98        253.54        10.29 o                         
  -8   8   2       1153.05       1130.94        29.24 o                         
  -7   8   2        666.82        590.51        26.31 o                         
  -6   8   2        732.15        716.45        21.58 o                         
  -5   8   2        318.20        293.06         9.39 o                         
  -4   8   2       1857.61       1768.89        17.50 o                         
  -3   8   2        161.10        134.81        10.20 o                         
  -2   8   2        122.55        186.70        10.71 o                         
  -1   8   2       2543.58       2397.32        27.01 o                         
   0   8   2          4.94         13.78        10.03 o                         
   1   8   2         33.20        141.74        51.04 o                         
   2   8   2       2981.27       2799.25        55.21 o                         
   3   8   2       1102.54       1092.47        18.63 o                         
   4   8   2         77.48         87.76        10.72 o                         
   5   8   2        145.10        159.01        10.87 o                         
   6   8   2          3.42         27.86        11.38 o                         
   7   8   2         36.60         34.44        11.55 o                         
 -11   9   2          0.30          3.12        11.43 o                         
 -10   9   2        237.77        251.19         8.54 o                         
  -9   9   2        476.99        530.94        29.21 o                         
  -8   9   2          5.52         15.85         8.02 o                         
  -7   9   2         80.05         80.21         8.28 o                         
  -6   9   2        120.81        153.63        18.51 o                         
  -5   9   2          4.11         14.49         9.11 o                         
  -4   9   2         72.67         67.37         8.93 o                         
  -3   9   2        497.14        472.25        10.20 o                         
  -2   9   2         15.00         26.67        11.46 o                         
  -1   9   2        505.20        515.15        10.94 o                         
   0   9   2        818.68        784.91        11.83 o                         
   1   9   2        880.95        859.60        11.80 o                         
   2   9   2          9.08         26.20        12.26 o                         
   3   9   2       1570.38       1528.38        46.49 o                         
   4   9   2        122.16         99.74        10.79 o                         
   5   9   2         45.75         73.55        11.70 o                         
   6   9   2          0.07          8.89        22.80 o                         
 -11  10   2         12.26         14.30         8.28 o                         
 -10  10   2         95.51        102.35        17.06 o                         
  -9  10   2        318.36        321.78        12.71 o                         
  -8  10   2        274.09        288.04         9.91 o                         
  -7  10   2        622.50        651.11        13.22 o                         
  -6  10   2       1030.77       1053.47        22.68 o                         
  -5  10   2        509.44        515.74        19.94 o                         
  -4  10   2          8.96         16.83        10.53 o                         
  -3  10   2          0.74          9.98         8.84 o                         
  -2  10   2        666.67        647.30        11.11 o                         
  -1  10   2         15.59         24.43         9.94 o                         
   0  10   2         96.43        116.54         9.60 o                         
   1  10   2          8.51         19.85        13.21 o                         
   2  10   2        223.10        240.28         9.83 o                         
   3  10   2        490.26        540.58        11.38 o                         
   4  10   2         18.98         13.45        10.24 o                         
   5  10   2        222.33        202.17        10.94 o                         
 -11  11   2         11.52         17.95         8.98 o                         
 -10  11   2         58.04         47.76        10.64 o                         
  -9  11   2         90.94        102.17         8.33 o                         
  -8  11   2          5.25         36.62        25.11 o                         
  -7  11   2       1958.66       1974.94        26.32 o                         
  -6  11   2        547.06        629.34        46.60 o                         
  -5  11   2        357.54        377.44         9.09 o                         
  -4  11   2        652.63        645.24         9.74 o                         
  -3  11   2         57.37         63.24        10.71 o                         
  -2  11   2        746.00        752.15        15.00 o                         
  -1  11   2         56.76         62.24        10.32 o                         
   0  11   2        315.73        309.57         9.54 o                         
   1  11   2          5.70         13.88         9.34 o                         
   2  11   2          9.11         25.72         9.27 o                         
   3  11   2        127.82         89.68        10.46 o                         
   4  11   2         14.63         10.96        25.55 o                         
 -10  12   2        172.70        184.44        14.73 o                         
  -9  12   2          4.10         18.05         8.13 o                         
  -8  12   2          3.48         19.78         7.77 o                         
  -7  12   2        861.09        871.85        29.11 o                         
  -6  12   2        875.69        900.98        15.64 o                         
  -5  12   2       1341.46       1297.72        11.52 o                         
  -4  12   2         65.26         56.00         9.04 o                         
  -3  12   2        117.69        113.37        10.22 o                         
  -2  12   2       1468.53       1507.04        11.27 o                         
  -1  12   2        162.99        164.79        25.38 o                         
   0  12   2          0.31          3.25         9.38 o                         
   1  12   2         27.00         18.84         9.75 o                         
   2  12   2        442.54        497.72        27.20 o                         
   3  12   2          4.19         34.70        10.01 o                         
   4  12   2         54.98         40.57        14.25 o                         
 -10  13   2         82.62         78.47         8.22 o                         
  -9  13   2         92.22        101.14        18.01 o                         
  -8  13   2          2.17          3.69        10.60 o                         
  -7  13   2         41.19         32.26         7.84 o                         
  -6  13   2        692.76        718.95        14.74 o                         
  -5  13   2        161.81        178.37         8.64 o                         
  -4  13   2        327.62        346.11         9.14 o                         
  -3  13   2        101.22        112.21        20.41 o                         
  -2  13   2        250.37        231.08        19.15 o                         
  -1  13   2          6.70          7.05         8.41 o                         
   0  13   2        260.27        251.85        10.02 o                         
   1  13   2          0.35         -6.51         9.58 o                         
   2  13   2         16.16         43.18        10.08 o                         
   3  13   2         53.54         41.81        11.96 o                         
  -9  14   2          0.31          6.91        12.14 o                         
  -8  14   2        177.84        197.86         8.33 o                         
  -7  14   2         18.30          1.12        11.25 o                         
  -6  14   2         16.82         22.27         8.35 o                         
  -5  14   2         48.90         51.96         8.48 o                         
  -4  14   2        333.43        347.28         8.99 o                         
  -3  14   2        312.85        272.74         9.20 o                         
  -2  14   2         80.68         81.31        10.62 o                         
  -1  14   2        306.13        286.50         9.13 o                         
   0  14   2         22.56         24.91         9.27 o                         
   1  14   2          0.78         15.26        10.81 o                         
  -8  15   2          2.95          1.27        12.41 o                         
  -7  15   2        145.06        157.44         8.73 o                         
  -6  15   2        152.60        175.48        14.60 o                         
  -5  15   2        126.17        124.35        11.35 o                         
  -4  15   2          2.61         -0.44         8.30 o                         
  -3  15   2        500.75        493.20         9.50 o                         
  -2  15   2        347.65        328.74        17.44 o                         
  -1  15   2        241.92        233.15        15.05 o                         
   0  15   2          1.49          5.31         9.17 o                         
  -7  16   2         67.54         66.26         8.33 o                         
  -6  16   2          3.90         25.20         8.82 o                         
  -5  16   2         67.28         83.84         8.53 o                         
  -4  16   2         23.23         34.87         8.70 o                         
  -3  16   2          0.06         10.31         8.67 o                         
  -2  16   2         73.49         90.64        13.54 o                         
   3 -17   3         28.94         17.92        17.96 o                         
   4 -17   3        302.04        329.27        16.70 o                         
   5 -17   3        108.87         96.11        15.19 o                         
   6 -17   3          0.53          1.24         8.94 o                         
   0 -16   3          9.91         10.55        10.83 o                         
   1 -16   3        114.46         94.65        16.82 o                         
   2 -16   3         65.18         53.68         9.83 o                         
   3 -16   3         53.86         62.42         9.64 o                         
   4 -16   3          1.25         -4.09         8.63 o                         
   5 -16   3        284.67        317.34         8.96 o                         
   6 -16   3         32.53         31.66         9.95 o                         
   7 -16   3          0.59         -7.56        10.19 o                         
   8 -16   3         12.21         22.73         8.23 o                         
  -1 -15   3         91.07         81.01        18.32 o                         
   0 -15   3        148.61        139.99         8.94 o                         
   1 -15   3          0.96          4.51         8.61 o                         
   2 -15   3         17.75         28.81         8.56 o                         
   3 -15   3         23.44          6.84        11.09 o                         
   4 -15   3          2.08         -6.29        11.32 o                         
   5 -15   3         61.01         74.17         8.78 o                         
   6 -15   3        304.44        336.14         9.21 o                         
   7 -15   3        223.57        245.87         9.38 o                         
   8 -15   3          2.13          1.57         8.08 o                         
   9 -15   3        247.48        216.03        13.86 o                         
  -3 -14   3         47.97         39.47        17.12 o                         
  -2 -14   3        103.26         97.56        17.65 o                         
  -1 -14   3         98.94         95.32        12.48 o                         
   0 -14   3          2.33          8.51         8.66 o                         
   1 -14   3         24.57         25.07         8.71 o                         
   2 -14   3        416.26        442.33        12.45 o                         
   3 -14   3         27.92         17.20         9.76 o                         
   4 -14   3         13.95         32.50         8.79 o                         
   5 -14   3        174.04        163.21         8.57 o                         
   6 -14   3         95.78        146.70        21.14 o                         
   7 -14   3        332.47        351.41        22.58 o                         
   8 -14   3        201.78        235.93         8.31 o                         
   9 -14   3          7.50         41.53         8.97 o                         
  -4 -13   3         10.49        -10.30        10.30 o                         
  -3 -13   3         64.03         48.95        10.53 o                         
  -2 -13   3          6.67         12.58        10.29 o                         
  -1 -13   3          3.66         -3.43        24.94 o                         
   0 -13   3        820.45        775.47        18.52 o                         
   1 -13   3         14.17         14.18        16.26 o                         
   2 -13   3         63.88         90.53        13.94 o                         
   3 -13   3        958.89        957.82        10.56 o                         
   4 -13   3        122.11        112.04         9.34 o                         
   5 -13   3        560.60        579.27        11.87 o                         
   6 -13   3          1.55         -4.79         8.53 o                         
   7 -13   3        199.48        231.04         8.30 o                         
   8 -13   3        480.83        484.44        10.03 o                         
   9 -13   3         96.56        101.74        10.41 o                         
  10 -13   3        114.14        106.31        11.18 o                         
  -4 -12   3        120.08         88.75        25.92 o                         
  -3 -12   3          2.44         19.26        10.42 o                         
  -2 -12   3        567.64        584.32        11.80 o                         
  -1 -12   3          0.18         -3.38         8.85 o                         
   0 -12   3        381.07        355.14         8.44 o                         
   1 -12   3       1339.52       1358.02         9.38 o                         
   2 -12   3        360.74        357.18         8.38 o                         
   3 -12   3        222.17        242.33        12.61 o                         
   4 -12   3        278.13        296.22         9.70 o                         
   5 -12   3        231.42        254.19        10.41 o                         
   6 -12   3        765.03        757.73        23.30 o                         
   7 -12   3         99.89         98.60         9.50 o                         
   8 -12   3         25.75         38.97         7.69 o                         
   9 -12   3          1.28          7.47        24.45 o                         
  10 -12   3        278.77        258.24        10.12 o                         
  -5 -11   3          5.40         35.52         9.58 o                         
  -4 -11   3         74.29         75.65        10.41 o                         
  -3 -11   3        102.19        136.82         8.91 o                         
  -2 -11   3        503.25        525.23         9.89 o                         
  -1 -11   3          1.95         10.24         8.87 o                         
   0 -11   3         57.98         64.28         8.17 o                         
   1 -11   3        774.07        787.22        11.61 o                         
   2 -11   3        150.63        158.56        11.95 o                         
   3 -11   3        764.69        735.52        13.50 o                         
   4 -11   3        246.16        269.04         9.89 o                         
   5 -11   3         55.52         67.67        17.19 o                         
   6 -11   3        721.03        716.49        10.17 o                         
   7 -11   3         92.03         90.64         7.90 o                         
   8 -11   3          0.27         -8.32         8.32 o                         
   9 -11   3         57.65         58.12         8.77 o                         
  10 -11   3        477.30        440.12        15.36 o                         
  -6 -10   3         79.45         51.85        10.34 o                         
  -5 -10   3        204.80        201.57        21.11 o                         
  -4 -10   3         37.08         37.60         9.11 o                         
  -3 -10   3         50.24         56.80        10.39 o                         
  -2 -10   3        636.50        587.03        14.24 o                         
  -1 -10   3       1135.09       1052.03        11.58 o                         
   0 -10   3        902.49        866.19        14.51 o                         
   1 -10   3        530.35        513.22        10.29 o                         
   2 -10   3       2617.12       2532.54        36.85 o                         
   3 -10   3        178.58        179.47         8.74 o                         
   4 -10   3       2921.25       2803.08        14.37 o                         
   5 -10   3       2079.02       1935.32        37.05 o                         
   6 -10   3        213.99        227.84         8.84 o                         
   7 -10   3        664.38        658.90         9.70 o                         
   8 -10   3        179.98        186.13        11.06 o                         
   9 -10   3         51.33         56.13         9.47 o                         
  10 -10   3         59.96         62.99         8.69 o                         
  11 -10   3         31.13         24.58         8.80 o                         
  -7  -9   3         52.44         66.59        10.25 o                         
  -6  -9   3         80.98         75.52        10.24 o                         
  -5  -9   3         72.66         92.99         9.37 o                         
  -4  -9   3        118.18        133.78         9.28 o                         
  -3  -9   3         86.57         79.01         9.18 o                         
  -2  -9   3         22.21         21.98         9.79 o                         
  -1  -9   3        283.92        292.77         9.60 o                         
   0  -9   3        572.29        587.01        11.04 o                         
   1  -9   3       4035.39       4144.50        37.18 o                         
   2  -9   3        636.09        685.12         9.38 o                         
   3  -9   3        175.81        200.30         9.18 o                         
   4  -9   3       1527.93       1454.50        10.00 o                         
   5  -9   3       2011.51       1958.97        22.25 o                         
   6  -9   3        285.98        258.35         8.74 o                         
   7  -9   3         66.94         96.20         9.35 o                         
   8  -9   3         89.44         76.87         8.18 o                         
   9  -9   3       1019.65       1042.16        34.10 o                         
  10  -9   3        113.60        113.96        10.33 o                         
  11  -9   3          0.32          3.77         8.68 o                         
  -7  -8   3        220.53        206.08        17.09 o                         
  -6  -8   3        168.04        163.34        10.40 o                         
  -5  -8   3        270.78        260.62         9.59 o                         
  -4  -8   3         56.76         79.75        14.69 o                         
  -3  -8   3        702.45        668.25        10.93 o                         
  -2  -8   3         99.31         86.82        11.25 o                         
  -1  -8   3        593.25        606.50        23.02 o                         
   0  -8   3        371.68        389.80         9.62 o                         
   1  -8   3       3975.78       3805.70        55.10 o                         
   2  -8   3         99.98         97.46         9.39 o                         
   3  -8   3         22.99         61.77        11.18 o                         
   4  -8   3         53.84         45.01         8.40 o                         
   5  -8   3       1206.78       1162.04        25.92 o                         
   6  -8   3         71.86         80.80         8.29 o                         
   7  -8   3       1073.37        914.83        13.14 o                         
   8  -8   3         28.02         58.36        15.95 o                         
   9  -8   3         65.49         84.89         8.44 o                         
  10  -8   3          1.07         -2.74        12.83 o                         
  11  -8   3         31.19          9.57         8.17 o                         
  -8  -7   3         35.21         35.55        15.54 o                         
  -7  -7   3          1.82         15.40        11.44 o                         
  -6  -7   3        179.84        182.69         9.50 o                         
  -5  -7   3        914.08       1028.40        76.04 o                         
  -4  -7   3       1284.40       1227.82        21.67 o                         
  -3  -7   3        392.83        365.55        12.75 o                         
  -2  -7   3         80.06         81.38         9.81 o                         
  -1  -7   3        994.57        865.47        44.54 o                         
   0  -7   3         96.47        131.73         9.42 o                         
   1  -7   3         20.62         18.51         9.26 o                         
   2  -7   3        266.00        303.19         9.49 o                         
   3  -7   3       3703.00       3516.75        65.47 o                         
   4  -7   3       1640.71       1631.13        30.81 o                         
   5  -7   3        190.54        209.73        10.43 o                         
   6  -7   3        218.46        224.17         9.48 o                         
   7  -7   3        813.76        767.54        10.47 o                         
   8  -7   3        741.68        684.29        11.34 o                         
   9  -7   3         19.90         29.27         8.19 o                         
  10  -7   3        181.45        164.18         9.50 o                         
  11  -7   3        174.86        172.30        15.21 o                         
  -8  -6   3         38.32         62.76        11.00 o                         
  -7  -6   3        177.88        165.12        15.93 o                         
  -6  -6   3         17.57         28.37        11.71 o                         
  -5  -6   3         54.62         68.22        11.07 o                         
  -4  -6   3         77.16        105.53        10.40 o                         
  -3  -6   3          0.71         11.76        10.37 o                         
  -2  -6   3         10.28         11.47        14.21 o                         
  -1  -6   3        151.00        194.87        24.88 o                         
   0  -6   3       4352.57       3939.80        68.18 o                         
   1  -6   3       1387.12       1730.22        13.87 o                         
   2  -6   3        167.03        189.75         9.69 o                         
   3  -6   3       1331.01       1284.53        15.49 o                         
   4  -6   3        407.83        312.61         9.05 o                         
   5  -6   3          3.99         14.26         9.83 o                         
   6  -6   3        332.71        309.12         9.97 o                         
   7  -6   3        116.57        102.01         8.94 o                         
   8  -6   3       1032.63       1045.11        26.94 o                         
   9  -6   3        239.41        249.29         9.31 o                         
  10  -6   3         77.17         85.00         8.70 o                         
  11  -6   3        150.03        156.43         8.40 o                         
  -9  -5   3         57.29         63.96        10.19 o                         
  -8  -5   3        220.49        208.01        10.68 o                         
  -7  -5   3        132.48        150.88         9.53 o                         
  -6  -5   3         21.45         27.49         9.81 o                         
  -5  -5   3        217.41        212.29        10.22 o                         
  -4  -5   3       2442.44       2429.08        25.51 o                         
  -3  -5   3       2939.66       2941.72        47.84 o                         
  -2  -5   3       4740.10       4508.42        28.79 o                         
  -1  -5   3        222.70        214.65        12.40 o                         
   0  -5   3          8.95         33.05        11.89 o                         
   1  -5   3       1647.85       1647.21        17.43 o                         
   2  -5   3        421.56        391.06        18.37 o                         
   3  -5   3          5.44          8.17        10.15 o                         
   4  -5   3        746.53        810.36        14.05 o                         
   5  -5   3        161.84        141.00        10.24 o                         
   6  -5   3        226.29        190.21         9.48 o                         
   7  -5   3          0.84          5.19         9.40 o                         
   8  -5   3          0.62          8.53        10.44 o                         
   9  -5   3         12.48          6.13         7.89 o                         
  10  -5   3        155.75        161.36         8.66 o                         
  11  -5   3         79.12         68.93         9.14 o                         
  -9  -4   3         44.85         52.12        14.67 o                         
  -8  -4   3         15.96         31.18         9.01 o                         
  -7  -4   3         20.53         30.62        10.01 o                         
  -6  -4   3        620.53        596.24        10.43 o                         
  -5  -4   3         19.92         35.73         9.86 o                         
  -4  -4   3        651.06        707.47        11.55 o                         
  -3  -4   3         46.14         56.00        11.05 o                         
  -2  -4   3       2040.80       2046.30        20.70 o                         
  -1  -4   3        460.80        543.35        15.70 o                         
   0  -4   3       2529.77       2215.18        52.86 o                         
   1  -4   3       1655.61       1673.59        32.05 o                         
   2  -4   3       4425.34       4154.32        62.21 o                         
   3  -4   3       1269.54       1150.22        21.77 o                         
   4  -4   3          7.64         57.70        27.95 o                         
   5  -4   3        955.46        983.74        31.27 o                         
   6  -4   3       1096.99       1011.32        21.74 o                         
   7  -4   3       2262.46       2061.09        41.60 o                         
   8  -4   3         24.64         25.66         8.94 o                         
   9  -4   3          1.05         12.19         8.20 o                         
  10  -4   3          0.85         -6.70         8.36 o                         
  11  -4   3         61.24         48.17         9.37 o                         
 -10  -3   3         94.62         88.44        17.75 o                         
  -9  -3   3         85.94         84.42         9.20 o                         
  -8  -3   3        435.04        415.76        21.12 o                         
  -7  -3   3          2.78          7.17        16.01 o                         
  -6  -3   3         94.62        138.77        11.30 o                         
  -5  -3   3        130.23        146.39        11.28 o                         
  -4  -3   3        418.59        500.79        13.29 o                         
  -3  -3   3          6.04         29.42        12.13 o                         
  -2  -3   3       1656.99       2172.34        55.49 o                         
  -1  -3   3        374.10        762.73        18.34 o                         
   0  -3   3      14932.24      16041.82        68.13 o                         
   1  -3   3         29.76         71.55        36.17 o                         
   2  -3   3        197.34        200.68        14.11 o                         
   3  -3   3        223.20        143.20        10.09 o                         
   4  -3   3        962.59        913.84        24.04 o                         
   5  -3   3        511.43        526.88        12.41 o                         
   6  -3   3        318.69        340.41        10.60 o                         
   7  -3   3       1511.98       1439.19        39.97 o                         
   8  -3   3        252.70        272.29        16.05 o                         
   9  -3   3        355.04        364.25        11.96 o                         
  10  -3   3         19.72         31.56         8.81 o                         
  11  -3   3         30.81         21.85         9.69 o                         
 -10  -2   3          6.37          9.35        11.70 o                         
  -9  -2   3          5.22          7.08         8.99 o                         
  -8  -2   3         49.61         56.63        24.57 o                         
  -7  -2   3         17.62         17.72        20.34 o                         
  -6  -2   3        302.41        293.21        11.04 o                         
  -5  -2   3       1003.97        924.67        12.88 o                         
  -4  -2   3        744.18        711.52        14.28 o                         
  -3  -2   3       4783.55       4770.59        21.59 o                         
  -2  -2   3       1313.72       1342.36        20.64 o                         
  -1  -2   3       1825.04       2197.32        27.77 o                         
   2  -2   3       2290.63       2272.16        73.31 o                         
   3  -2   3         86.94        123.64        12.66 o                         
   4  -2   3       1654.39       1493.94        37.47 o                         
   5  -2   3        418.74        428.35       124.15 o                         
   6  -2   3       2561.00       2354.43        64.32 o                         
   7  -2   3          5.63          9.07        12.47 o                         
   8  -2   3        134.73        155.88         8.95 o                         
   9  -2   3        316.69        305.13         9.84 o                         
  10  -2   3        230.39        233.84        10.90 o                         
 -10  -1   3          2.28          1.43         8.58 o                         
  -9  -1   3        126.81        112.68        21.00 o                         
  -8  -1   3          0.70        -12.76        14.59 o                         
  -7  -1   3        834.31        840.66        12.01 o                         
  -6  -1   3          5.26         11.82        10.22 o                         
  -5  -1   3        388.08        404.66        12.21 o                         
  -4  -1   3         25.86         78.81        13.15 o                         
  -3  -1   3        712.04        619.87        16.08 o                         
  -2  -1   3       9031.26       8808.28       105.03 o                         
  -1  -1   3        365.46        283.52        21.78 o                         
   0  -1   3          5.30         10.11        28.53 o                         
   1  -1   3       6448.30       7946.72        69.42 o                         
   2  -1   3       6931.10       6669.33       143.20 o                         
   3  -1   3         24.73         60.39        10.78 o                         
   4  -1   3         39.20         90.22        35.12 o                         
   5  -1   3       2838.27       2663.54        22.28 o                         
   6  -1   3       3076.68       2732.36        20.95 o                         
   7  -1   3        395.13        381.17        17.75 o                         
   8  -1   3        698.73        631.70        14.99 o                         
   9  -1   3          5.25          9.89        16.96 o                         
  10  -1   3         44.75         50.87        10.49 o                         
 -10   0   3         59.07         68.70         9.17 o                         
  -9   0   3         58.45         51.79         8.33 o                         
  -8   0   3         31.33         32.37        10.70 o                         
  -7   0   3         28.74         74.83        18.56 o                         
  -6   0   3        493.42        522.49        19.42 o                         
  -5   0   3       3103.01       2854.92        33.21 o                         
  -4   0   3       2520.55       2430.19        53.32 o                         
  -3   0   3       2967.24       2909.77        30.29 o                         
  -2   0   3       7203.37       8322.46       567.29 o                         
  -1   0   3         16.21         55.75        21.30 o                         
   0   0   3        924.94       1276.23        37.34 o                         
   1   0   3         48.05         75.45        27.59 o                         
   2   0   3       3348.03       3937.27        60.52 o                         
   3   0   3        771.73        694.84        39.65 o                         
   4   0   3       3651.43       3433.97        56.02 o                         
   5   0   3          1.80         12.20        11.38 o                         
   6   0   3        217.55        205.35        12.19 o                         
   7   0   3        256.90        294.40        12.01 o                         
   8   0   3         87.91         92.02        12.12 o                         
   9   0   3          2.80          9.07        18.36 o                         
  10   0   3         38.06         31.75        15.33 o                         
 -11   1   3         11.75         17.54         8.54 o                         
 -10   1   3         34.14         44.95        12.99 o                         
  -9   1   3         82.71         84.30         8.26 o                         
  -8   1   3        910.36        999.59        72.48 o                         
  -7   1   3         18.81         32.53        10.97 o                         
  -6   1   3        492.57        693.59        14.13 o                         
  -5   1   3         11.70         22.93        10.69 o                         
  -4   1   3       4869.68       4538.28       459.12 o                         
  -3   1   3       1606.89       1510.55        84.05 o                         
  -2   1   3        781.08       1600.42        25.52 o                         
  -1   1   3      10819.87      11634.31        66.10 o                         
   0   1   3       1963.96       2453.74        31.92 o                         
   1   1   3       4426.50       5053.76       109.87 o                         
   2   1   3          6.06         23.27        17.99 o                         
   3   1   3        398.58        626.29        15.94 o                         
   4   1   3          2.71         23.00        11.74 o                         
   5   1   3       1536.47       1478.74        14.91 o                         
   6   1   3        441.57        400.65        13.52 o                         
   7   1   3         68.33         92.83        10.36 o                         
   8   1   3        352.75        354.25        20.75 o                         
   9   1   3         88.09        113.39        11.00 o                         
  10   1   3          8.01         17.61        15.32 o                         
 -11   2   3         32.78         36.16         8.58 o                         
 -10   2   3          4.18          1.58         8.18 o                         
  -9   2   3        111.05        105.56         8.69 o                         
  -8   2   3        503.44        497.37        44.20 o                         
  -7   2   3        118.19        126.48         9.90 o                         
  -6   2   3         50.32         24.15        13.82 o                         
  -5   2   3        198.98        205.47        13.00 o                         
  -4   2   3       1459.20       1402.95        25.79 o                         
  -3   2   3        342.19        501.08        16.61 o                         
  -2   2   3       1339.12       1425.82        28.23 o                         
  -1   2   3         54.62       1519.14       541.85 o                         
   0   2   3         24.31         95.66        24.80 o                         
   1   2   3       1065.65       1155.42        25.77 o                         
   2   2   3        697.22        644.27        19.49 o                         
   3   2   3       3528.53       3315.01        67.17 o                         
   4   2   3       2690.54       2758.15        31.46 o                         
   5   2   3         51.37         47.69        13.39 o                         
   6   2   3         70.52         84.06        14.60 o                         
   7   2   3        256.50        259.85        10.79 o                         
   8   2   3         59.93         83.10        13.90 o                         
   9   2   3         87.97         98.24        10.32 o                         
 -11   3   3        227.63        232.09         8.79 o                         
 -10   3   3        400.15        409.40        15.01 o                         
  -9   3   3        309.93        318.61        10.68 o                         
  -8   3   3         40.83         35.30        16.69 o                         
  -7   3   3        713.28        680.50        38.70 o                         
  -6   3   3        380.37        358.29        19.46 o                         
  -5   3   3       5123.70       5063.75        28.21 o                         
  -4   3   3         82.25         81.52        20.31 o                         
  -3   3   3        320.70        248.87        15.18 o                         
  -2   3   3        344.84        317.36        27.94 o                         
   1   3   3        647.99        586.20        19.24 o                         
   2   3   3         86.17         89.56        15.01 o                         
   3   3   3       1132.29        995.47        14.70 o                         
   4   3   3        183.23        223.14        14.29 o                         
   5   3   3         62.76         76.04        18.96 o                         
   6   3   3          5.30         19.97        13.05 o                         
   7   3   3        591.80        548.29        11.42 o                         
   8   3   3        383.74        388.10        12.62 o                         
   9   3   3          5.69         34.33        10.90 o                         
 -11   4   3        247.24        220.74         8.56 o                         
 -10   4   3        171.63        138.90        11.00 o                         
  -9   4   3        900.09        880.82        26.25 o                         
  -8   4   3        241.59        219.16        13.01 o                         
  -7   4   3        943.72        925.43        47.63 o                         
  -6   4   3         51.25         90.50        11.56 o                         
  -5   4   3       7011.28       6660.96       316.04 o                         
  -4   4   3       1432.62       1385.42        25.00 o                         
  -3   4   3        288.29        248.09        15.03 o                         
  -2   4   3       1460.27       1330.32        19.83 o                         
  -1   4   3        662.62        621.06        19.93 o                         
   0   4   3        612.33        687.90        20.52 o                         
   1   4   3          9.60         78.24        12.74 o                         
   2   4   3         24.75         94.71        12.51 o                         
   3   4   3         46.15         52.55        12.94 o                         
   4   4   3        192.17        245.98        15.74 o                         
   5   4   3        158.57        172.56        11.98 o                         
   6   4   3        290.52        278.02        11.46 o                         
   7   4   3        471.79        453.82        11.96 o                         
   8   4   3         15.33          7.23        16.49 o                         
 -11   5   3        322.24        333.62         8.75 o                         
 -10   5   3        113.41        110.09        15.25 o                         
  -9   5   3        477.38        452.27         9.29 o                         
  -8   5   3        296.92        296.22        16.60 o                         
  -7   5   3       1847.75       1803.21        31.31 o                         
  -6   5   3        799.13        785.72        25.96 o                         
  -5   5   3        280.81        329.52        11.64 o                         
  -4   5   3        777.52        636.92        39.59 o                         
  -3   5   3       4097.65       4222.09       160.95 o                         
  -2   5   3       3889.57       3832.35        84.08 o                         
  -1   5   3       2002.54       1796.57        18.93 o                         
   0   5   3       2530.53       2861.67        60.44 o                         
   1   5   3       1904.58       1814.11        15.50 o                         
   2   5   3          6.45         27.53        11.33 o                         
   3   5   3       2961.10       2902.44        32.91 o                         
   4   5   3        197.40        161.12        11.98 o                         
   5   5   3        177.70        242.73        69.62 o                         
   6   5   3         20.13         34.86        18.74 o                         
   7   5   3         48.65         50.90        10.67 o                         
   8   5   3         61.00         65.48        15.88 o                         
 -11   6   3         80.92        103.77         8.17 o                         
 -10   6   3        433.64        426.27        19.28 o                         
  -9   6   3          1.79          4.27         7.12 o                         
  -8   6   3        810.84        740.05        20.04 o                         
  -7   6   3         29.19         24.43         7.71 o                         
  -6   6   3       3215.25       3000.06       114.88 o                         
  -5   6   3        169.79        178.76        11.85 o                         
  -4   6   3       1646.73       1746.33        71.06 o                         
  -3   6   3       2042.45       1919.32        58.42 o                         
  -2   6   3       6244.15       6086.03        51.97 o                         
  -1   6   3        211.58        245.52        11.17 o                         
   0   6   3       2353.53       2440.51        15.54 o                         
   1   6   3       2374.91       2777.57       221.60 o                         
   2   6   3       4534.94       4388.68        49.29 o                         
   3   6   3        336.31        347.59        21.79 o                         
   4   6   3         56.35        109.39        18.32 o                         
   5   6   3        416.41        427.56        12.72 o                         
   6   6   3        831.52        821.85        24.63 o                         
   7   6   3         16.85         44.03        10.62 o                         
   8   6   3         12.15         34.57        23.48 o                         
 -11   7   3          2.12         -4.60         7.97 o                         
 -10   7   3        125.42        145.69        11.48 o                         
  -9   7   3         46.44         62.83         7.44 o                         
  -8   7   3        996.75        976.85        23.84 o                         
  -7   7   3       1706.77       1662.94        42.16 o                         
  -6   7   3        292.14        287.73         8.73 o                         
  -5   7   3          2.50         16.80         8.53 o                         
  -4   7   3        128.84        138.25         9.60 o                         
  -3   7   3         18.31         24.47        11.01 o                         
  -2   7   3       1177.75       1087.62        11.86 o                         
  -1   7   3         38.78         24.81        10.10 o                         
   0   7   3         99.33         97.59        11.60 o                         
   1   7   3          6.58         13.68        17.39 o                         
   2   7   3       1348.40       1281.17        20.98 o                         
   3   7   3        237.71        286.96        16.00 o                         
   4   7   3          7.32         -5.25        12.27 o                         
   5   7   3         83.72        122.62        12.35 o                         
   6   7   3        480.02        459.00        12.65 o                         
   7   7   3          1.36         -8.43        12.10 o                         
 -11   8   3          1.27          0.09         7.99 o                         
 -10   8   3          0.28         -1.81         7.45 o                         
  -9   8   3        130.00        133.97        10.65 o                         
  -8   8   3        480.35        473.97         9.96 o                         
  -7   8   3        398.10        377.82         9.08 o                         
  -6   8   3        896.10        856.59        12.89 o                         
  -5   8   3        789.61        800.69        12.79 o                         
  -4   8   3         23.72         19.25        10.95 o                         
  -3   8   3       2299.93       2154.57        17.75 o                         
  -2   8   3        646.95        707.82        11.01 o                         
  -1   8   3         45.98         59.63        17.12 o                         
   0   8   3        419.42        362.90        10.85 o                         
   1   8   3        934.11       1005.90        61.79 o                         
   2   8   3        471.47        405.18        10.84 o                         
   3   8   3         81.06         93.77        12.47 o                         
   4   8   3        725.65        715.37        12.12 o                         
   5   8   3        199.25        241.36        11.05 o                         
   6   8   3         32.30         33.71        16.83 o                         
 -11   9   3        134.26        137.98         9.91 o                         
 -10   9   3          2.51         -7.52         7.52 o                         
  -9   9   3         33.63         17.56        10.25 o                         
  -8   9   3         28.42         18.18        12.59 o                         
  -7   9   3        652.60        633.79        21.36 o                         
  -6   9   3        570.65        520.56        15.08 o                         
  -5   9   3        354.28        326.63         9.04 o                         
  -4   9   3       1166.98       1166.27        14.52 o                         
  -3   9   3        368.31        392.52        16.32 o                         
  -2   9   3        201.61        165.76         9.84 o                         
  -1   9   3        104.47        113.78        10.96 o                         
   0   9   3        614.25        659.78        11.51 o                         
   1   9   3        189.46        210.25        10.99 o                         
   2   9   3        499.50        473.13        10.95 o                         
   3   9   3        575.56        559.61        29.18 o                         
   4   9   3          0.42         39.19        10.61 o                         
   5   9   3        239.83        232.96        11.54 o                         
   6   9   3        123.78        118.61        24.18 o                         
 -11  10   3         14.32         17.48         8.41 o                         
 -10  10   3          3.18          3.20         8.16 o                         
  -9  10   3        154.22        183.25         8.50 o                         
  -8  10   3        175.53        202.26         8.45 o                         
  -7  10   3         40.06         33.45        21.17 o                         
  -6  10   3       1370.73       1325.12        35.49 o                         
  -5  10   3        619.18        625.55        10.60 o                         
  -4  10   3        193.64        221.58         9.23 o                         
  -3  10   3       1525.82       1440.45        24.18 o                         
  -2  10   3         63.57         67.09        10.22 o                         
  -1  10   3         40.99         32.05        10.19 o                         
   0  10   3        432.07        446.33        11.10 o                         
   1  10   3        124.71        129.45        10.99 o                         
   2  10   3        109.52         93.59        11.44 o                         
   3  10   3        167.35        142.54        11.07 o                         
   4  10   3         59.17         75.22        11.32 o                         
   5  10   3         34.08         58.83        11.84 o                         
 -10  11   3         35.27         57.93         9.84 o                         
  -9  11   3          2.10          3.51         8.52 o                         
  -8  11   3          2.49         -1.47         7.64 o                         
  -7  11   3        482.01        442.05        21.92 o                         
  -6  11   3        148.38        132.36         8.41 o                         
  -5  11   3       1136.36       1104.44        18.98 o                         
  -4  11   3       2560.69       2582.09        23.15 o                         
  -3  11   3        317.38        424.20        91.62 o                         
  -2  11   3         44.10         27.23         9.13 o                         
  -1  11   3        662.85        735.27        10.18 o                         
   0  11   3         13.86         29.52        14.60 o                         
   1  11   3        259.81        261.48        13.70 o                         
   2  11   3          0.27         -9.16         9.16 o                         
   3  11   3          4.94          4.45        10.41 o                         
   4  11   3        303.21        288.31        11.32 o                         
 -10  12   3        118.72        144.83        21.04 o                         
  -9  12   3        390.56        405.84        16.74 o                         
  -8  12   3        484.02        503.82        42.61 o                         
  -7  12   3        273.51        321.31        21.57 o                         
  -6  12   3        524.03        552.28        30.41 o                         
  -5  12   3        459.89        433.81        14.11 o                         
  -4  12   3         17.40         36.38         8.45 o                         
  -3  12   3        130.27        150.90         8.74 o                         
  -2  12   3          2.31          5.06         9.11 o                         
  -1  12   3          2.92          6.53         9.38 o                         
   0  12   3        189.94        212.89         8.92 o                         
   1  12   3         43.58         48.52         8.90 o                         
   2  12   3         49.84         72.45        10.33 o                         
   3  12   3          9.32         15.69        11.92 o                         
 -10  13   3         58.01         89.19        12.04 o                         
  -9  13   3          6.99          9.06         7.84 o                         
  -8  13   3         33.77         58.93         7.90 o                         
  -7  13   3         37.21        109.52        30.20 o                         
  -6  13   3        565.80        578.01         9.09 o                         
  -5  13   3        279.54        248.81        13.34 o                         
  -4  13   3        273.78        302.98         8.90 o                         
  -3  13   3        522.48        511.40         9.24 o                         
  -2  13   3        616.14        643.05         9.62 o                         
  -1  13   3         40.38         48.50         8.46 o                         
   0  13   3         28.83         36.42         9.41 o                         
   1  13   3         78.45         83.35         8.99 o                         
   2  13   3        178.10        175.21        10.62 o                         
  -9  14   3         41.44         38.91        11.93 o                         
  -8  14   3          0.39         25.66         7.83 o                         
  -7  14   3        197.71        191.18        17.03 o                         
  -6  14   3        244.43        272.69        17.02 o                         
  -5  14   3        135.92        117.44         8.58 o                         
  -4  14   3          2.12         11.89         8.43 o                         
  -3  14   3        101.05        111.92         8.67 o                         
  -2  14   3        256.82        242.46         9.03 o                         
  -1  14   3         92.93        116.75         9.22 o                         
   0  14   3         24.70         23.38         8.27 o                         
   1  14   3         14.33          9.04         9.10 o                         
  -8  15   3          8.40          5.98        10.47 o                         
  -7  15   3         23.06         26.83         8.15 o                         
  -6  15   3         16.66         37.00         8.22 o                         
  -5  15   3        201.15        214.14         8.66 o                         
  -4  15   3         20.01         30.07         9.98 o                         
  -3  15   3         51.09         64.94         8.63 o                         
  -2  15   3          0.74         -8.92         8.92 o                         
  -1  15   3         40.13         24.73        15.54 o                         
  -6  16   3          3.71         21.97        17.74 o                         
  -5  16   3         29.89         22.52        13.19 o                         
  -4  16   3          0.35          0.48         8.84 o                         
  -3  16   3        209.90        218.51        11.77 o                         
   2 -17   4         42.89         53.05         8.72 o                         
   3 -17   4        113.92        100.75         9.31 o                         
   4 -17   4          1.84         16.83         9.12 o                         
   5 -17   4         10.71         15.22         8.99 o                         
   6 -17   4         49.58         63.80         9.16 o                         
   0 -16   4          3.08         25.91        10.67 o                         
   1 -16   4         44.43         31.50        12.19 o                         
   2 -16   4          1.26         18.10         9.69 o                         
   3 -16   4         38.28         17.74         8.44 o                         
   4 -16   4         32.35         47.92        11.09 o                         
   5 -16   4        216.56        189.68        23.67 o                         
   6 -16   4        221.16        217.29         8.86 o                         
   7 -16   4        344.80        368.35        10.30 o                         
   8 -16   4        113.63        121.30         9.37 o                         
  -1 -15   4         38.08         37.25        20.67 o                         
   0 -15   4         73.00         74.36        10.68 o                         
   1 -15   4        109.42         89.66         8.89 o                         
   2 -15   4        122.84        127.28         9.32 o                         
   3 -15   4        305.94        289.33         9.00 o                         
   4 -15   4         71.10         87.39         8.51 o                         
   5 -15   4        294.57        303.01         9.36 o                         
   6 -15   4         65.91         80.10         8.08 o                         
   7 -15   4         13.57         22.11         8.28 o                         
   8 -15   4         11.06         26.18         8.93 o                         
   9 -15   4        218.72        218.87        13.61 o                         
  -3 -14   4         42.50         75.21        18.16 o                         
  -2 -14   4         12.62         22.80        15.74 o                         
  -1 -14   4         14.38         30.74        10.44 o                         
   0 -14   4         14.20         25.22         9.10 o                         
   1 -14   4        350.36        405.96        13.40 o                         
   2 -14   4        201.45        185.54         9.42 o                         
   3 -14   4         73.16         72.95         9.77 o                         
   4 -14   4         64.89         63.70        10.37 o                         
   5 -14   4        284.22        278.40         8.81 o                         
   6 -14   4        812.05        787.58        10.03 o                         
   7 -14   4          0.39         14.20         8.84 o                         
   8 -14   4        210.08        201.15         8.68 o                         
   9 -14   4         65.98         85.19        19.66 o                         
  -4 -13   4         12.56         29.79        14.25 o                         
  -3 -13   4          6.55         21.30        10.45 o                         
  -2 -13   4         94.36         72.55        17.87 o                         
  -1 -13   4         60.53         74.70        13.13 o                         
   0 -13   4        407.75        386.31         7.82 o                         
   1 -13   4          7.36         31.76         9.17 o                         
   2 -13   4        274.62        300.58         8.41 o                         
   3 -13   4          1.19         -0.84         8.99 o                         
   4 -13   4         11.09         30.52         8.71 o                         
   5 -13   4         16.22         34.14        18.33 o                         
   6 -13   4        428.29        427.56         8.79 o                         
   7 -13   4          9.78         21.45         8.90 o                         
   8 -13   4         58.45         68.60         8.56 o                         
   9 -13   4          4.15          7.15        10.41 o                         
  10 -13   4         72.89         56.17        10.42 o                         
  -5 -12   4          5.57         20.00        17.91 o                         
  -4 -12   4        246.73        258.82        40.75 o                         
  -3 -12   4        531.64        491.75        16.34 o                         
  -2 -12   4          6.21          6.22         8.15 o                         
  -1 -12   4        271.41        281.72         8.51 o                         
   0 -12   4        107.29         90.62         8.53 o                         
   1 -12   4          3.58          6.95         7.88 o                         
   2 -12   4         67.89         69.30        11.58 o                         
   3 -12   4        422.80        424.76         9.19 o                         
   4 -12   4        369.61        343.47         9.94 o                         
   5 -12   4        572.85        546.55        10.53 o                         
   6 -12   4          2.73         10.63         8.41 o                         
   7 -12   4          5.99         30.36         8.80 o                         
   8 -12   4        134.39        164.86         9.70 o                         
   9 -12   4         16.19         28.50         8.00 o                         
  10 -12   4         10.81         26.58         9.03 o                         
  -5 -11   4         45.22          3.84        10.67 o                         
  -4 -11   4        138.09        128.09         9.09 o                         
  -3 -11   4        380.51        364.59        11.39 o                         
  -2 -11   4         92.64        114.31        15.42 o                         
  -1 -11   4        368.73        353.25        14.73 o                         
   0 -11   4       1116.19       1009.19        21.54 o                         
   1 -11   4        374.91        375.70         8.73 o                         
   2 -11   4         12.69         14.20         8.14 o                         
   3 -11   4         31.49         50.38        10.18 o                         
   4 -11   4       2798.19       2757.45        18.67 o                         
   5 -11   4         40.71         62.59         9.52 o                         
   6 -11   4          9.17         22.13         9.09 o                         
   7 -11   4          2.03         23.60        13.96 o                         
   8 -11   4        843.45        918.94        19.74 o                         
   9 -11   4         36.12         37.16         8.74 o                         
  10 -11   4        192.64        204.48        10.07 o                         
  -6 -10   4         55.70         69.69        10.03 o                         
  -5 -10   4         12.78         13.70         8.70 o                         
  -4 -10   4        374.19        325.25         9.29 o                         
  -3 -10   4         29.57         44.61         9.46 o                         
  -2 -10   4          3.48         19.23         8.44 o                         
  -1 -10   4       1321.09       1270.59        12.78 o                         
   0 -10   4        808.05        771.84        11.20 o                         
   1 -10   4        373.57        386.80         9.40 o                         
   2 -10   4       1084.29       1008.67        15.92 o                         
   3 -10   4         93.29        103.24         8.60 o                         
   4 -10   4        817.26        874.14        18.71 o                         
   5 -10   4         14.16         20.97         9.50 o                         
   6 -10   4          7.79         41.20        23.96 o                         
   7 -10   4        533.29        532.64         9.53 o                         
   8 -10   4         67.86         65.67         9.07 o                         
   9 -10   4         53.18         59.18         8.79 o                         
  10 -10   4         37.82         45.44         9.50 o                         
  11 -10   4        105.35         91.81         8.74 o                         
  -7  -9   4         13.41          5.13        15.93 o                         
  -6  -9   4        170.77        173.28        13.75 o                         
  -5  -9   4        229.36        218.01        11.14 o                         
  -4  -9   4        228.69        236.13         9.16 o                         
  -3  -9   4         57.09         62.00         9.17 o                         
  -2  -9   4       1081.02       1071.21        24.70 o                         
  -1  -9   4        500.84        486.30        10.64 o                         
   0  -9   4        245.20        251.84         8.67 o                         
   1  -9   4       1289.62       1278.41        21.10 o                         
   2  -9   4       1704.81       1690.14        27.89 o                         
   3  -9   4       1434.45       1344.07        14.65 o                         
   4  -9   4       1032.11       1098.85        13.40 o                         
   5  -9   4         47.49         48.84         9.67 o                         
   6  -9   4        578.84        569.36        10.31 o                         
   7  -9   4        475.33        479.23        16.67 o                         
   8  -9   4         47.87         53.73         9.14 o                         
   9  -9   4        261.90        239.76         9.14 o                         
  10  -9   4         38.23         54.39         8.68 o                         
  11  -9   4        114.27        112.75         9.84 o                         
  -7  -8   4         30.98         19.89        10.31 o                         
  -6  -8   4         64.86         58.88        14.07 o                         
  -5  -8   4         19.94         55.52        16.20 o                         
  -4  -8   4         91.60        101.05         9.20 o                         
  -3  -8   4        458.75        443.19        11.66 o                         
  -2  -8   4         12.47         13.49         9.37 o                         
  -1  -8   4         30.35         14.36        10.37 o                         
   0  -8   4       3064.92       2947.24        28.14 o                         
   1  -8   4       1808.66       1760.56        16.56 o                         
   2  -8   4        113.96        120.33         9.24 o                         
   3  -8   4       9394.37       9275.89       141.54 o                         
   4  -8   4        199.47        181.18         9.01 o                         
   5  -8   4       1970.74       1868.76        29.27 o                         
   6  -8   4         61.88         68.75         9.55 o                         
   7  -8   4        932.72        910.31        19.34 o                         
   8  -8   4        276.32        238.64        14.26 o                         
   9  -8   4        435.09        434.61         9.06 o                         
  10  -8   4         13.89         11.75         8.65 o                         
  11  -8   4         16.11         15.91         8.72 o                         
  -8  -7   4        225.45        201.40        10.59 o                         
  -7  -7   4         82.55         81.97        15.02 o                         
  -6  -7   4        191.91        188.94         9.39 o                         
  -5  -7   4        394.55        332.00        10.62 o                         
  -4  -7   4        345.21        324.55        10.04 o                         
  -3  -7   4        214.79        251.99        17.12 o                         
  -2  -7   4        578.07        565.83        34.86 o                         
  -1  -7   4        481.54        506.86        10.97 o                         
   0  -7   4        130.57        145.65         9.40 o                         
   1  -7   4        207.25        151.01         9.36 o                         
   2  -7   4        488.55        444.64        10.03 o                         
   3  -7   4        420.97        419.33        10.80 o                         
   4  -7   4         71.26         55.83         8.44 o                         
   5  -7   4        476.13        449.52         9.20 o                         
   6  -7   4       1047.35        962.95        11.56 o                         
   7  -7   4         52.76         45.15         9.62 o                         
   8  -7   4        268.33        266.91         9.06 o                         
   9  -7   4        244.75        238.53        10.35 o                         
  10  -7   4        326.12        328.80         9.87 o                         
  11  -7   4         18.82          7.71         8.83 o                         
  -8  -6   4         40.87         43.91        10.25 o                         
  -7  -6   4       1503.40       1480.09        50.19 o                         
  -6  -6   4        121.96        141.66         9.79 o                         
  -5  -6   4       1286.72       1260.45        13.97 o                         
  -4  -6   4        588.01        601.68        13.79 o                         
  -3  -6   4        648.94        571.68        11.07 o                         
  -2  -6   4        781.00        792.60        12.11 o                         
  -1  -6   4       1379.64       1344.12        13.20 o                         
   0  -6   4        754.93        813.25        12.96 o                         
   1  -6   4       1679.69       1674.34        21.76 o                         
   2  -6   4       2838.47       2674.64        30.69 o                         
   3  -6   4       2158.51       2135.34        29.01 o                         
   4  -6   4         17.49         10.25         8.63 o                         
   5  -6   4        290.66        306.83        17.63 o                         
   6  -6   4        401.14        356.21        10.22 o                         
   7  -6   4         23.15         21.24         8.76 o                         
   8  -6   4        913.64        872.64        27.47 o                         
   9  -6   4          5.22         22.59         9.06 o                         
  10  -6   4         94.17        107.28         9.37 o                         
  11  -6   4        168.88        168.96         9.30 o                         
  -9  -5   4        132.08        158.17        10.19 o                         
  -8  -5   4        112.87        105.32         9.41 o                         
  -7  -5   4         23.40         60.72         8.81 o                         
  -6  -5   4        615.89        713.67        21.35 o                         
  -5  -5   4        197.81        217.10        10.09 o                         
  -4  -5   4          3.78         65.94        10.16 o                         
  -3  -5   4        458.89        469.38        11.61 o                         
  -2  -5   4       2131.48       2165.94        17.74 o                         
  -1  -5   4         31.31         25.47        12.85 o                         
   0  -5   4          3.94         20.01        11.11 o                         
   1  -5   4        101.50        109.07        11.56 o                         
   2  -5   4       2164.76       2244.38        19.48 o                         
   3  -5   4        223.30        215.82        10.58 o                         
   4  -5   4       6264.07       6064.42       111.98 o                         
   5  -5   4        293.60        285.20        10.34 o                         
   6  -5   4         25.54         31.02         9.20 o                         
   7  -5   4        603.73        592.08         9.70 o                         
   8  -5   4          1.73          3.89         8.15 o                         
   9  -5   4         15.26         22.45         8.81 o                         
  10  -5   4         73.52         74.86         8.85 o                         
  11  -5   4         37.53         38.75         9.24 o                         
  -9  -4   4          0.85         23.90         9.56 o                         
  -8  -4   4        122.52        129.83         9.10 o                         
  -7  -4   4       1513.72       1435.67        38.56 o                         
  -6  -4   4        287.72        293.39        16.27 o                         
  -5  -4   4        262.08        237.64        11.52 o                         
  -4  -4   4       9579.62       9231.70       145.24 o                         
  -3  -4   4         78.52         68.73        12.91 o                         
  -2  -4   4        304.06        733.17        59.79 o                         
  -1  -4   4         50.28        240.55        31.23 o                         
   0  -4   4         16.09         82.40        29.66 o                         
   1  -4   4       4656.21       4785.75       123.56 o                         
   2  -4   4        130.65        112.66        13.13 o                         
   3  -4   4       1302.33       1339.43        33.53 o                         
   4  -4   4        681.95        633.38        12.78 o                         
   5  -4   4        194.02        161.07        10.99 o                         
   6  -4   4         77.23         56.87         8.72 o                         
   7  -4   4       1171.68       1078.68        27.46 o                         
   8  -4   4         54.67         53.62         9.09 o                         
   9  -4   4        133.09        148.79         9.78 o                         
  10  -4   4         33.41         48.55         9.10 o                         
  11  -4   4         91.28         67.93        32.47 o                         
 -10  -3   4         40.38         47.03        14.29 o                         
  -9  -3   4         21.33         29.14         8.73 o                         
  -8  -3   4       1400.60       1425.67        17.50 o                         
  -7  -3   4        440.02        457.26        10.99 o                         
  -6  -3   4       1293.42       1274.32        21.85 o                         
  -5  -3   4         58.59         73.82        10.99 o                         
  -4  -3   4         66.27         94.90        12.14 o                         
  -3  -3   4       3208.01       3143.32        37.38 o                         
  -2  -3   4       3893.84       3749.02        22.34 o                         
   0  -3   4       5710.06       5891.58        34.60 o                         
   1  -3   4       7785.09       8268.90       272.12 o                         
   2  -3   4         61.25         86.03        14.73 o                         
   3  -3   4       1068.02       1154.11        27.53 o                         
   4  -3   4        289.24        240.56         9.94 o                         
   5  -3   4       1418.66       1392.41        26.68 o                         
   6  -3   4        200.86        181.08        10.99 o                         
   7  -3   4       1523.65       1449.33        39.20 o                         
   8  -3   4         94.90         87.89         8.25 o                         
   9  -3   4         38.00         42.66         8.68 o                         
  10  -3   4        174.01        171.30         9.87 o                         
 -10  -2   4         57.77         64.37         9.56 o                         
  -9  -2   4         12.90         19.23        17.03 o                         
  -8  -2   4         16.95         14.13        10.80 o                         
  -7  -2   4        879.37        925.72        22.26 o                         
  -6  -2   4          5.28         18.82        10.36 o                         
  -5  -2   4        613.39        598.65        13.41 o                         
  -4  -2   4        748.99        749.95        22.72 o                         
  -3  -2   4        867.14        823.78        14.73 o                         
  -2  -2   4       1991.03       1799.10        20.67 o                         
  -1  -2   4       9556.90       9950.34        38.10 o                         
   0  -2   4        701.13        940.95       120.24 o                         
   1  -2   4         93.41         46.46        29.76 o                         
   3  -2   4       3719.40       3300.96        82.54 o                         
   4  -2   4        127.09        135.71         9.89 o                         
   5  -2   4          0.21          7.23        11.38 o                         
   6  -2   4         43.01         37.25         9.83 o                         
   7  -2   4        887.73        810.93        16.15 o                         
   8  -2   4        701.62        626.91        20.36 o                         
   9  -2   4         20.72         31.66        10.42 o                         
  10  -2   4         18.92         26.18        10.50 o                         
 -10  -1   4         61.43         93.04        13.54 o                         
  -9  -1   4        247.45        255.75        11.16 o                         
  -8  -1   4        142.68        141.00        14.94 o                         
  -7  -1   4         42.39         51.55        11.42 o                         
  -6  -1   4        497.33        487.66        11.77 o                         
  -5  -1   4       5769.86       5582.70        20.77 o                         
  -4  -1   4        147.95        209.90        11.97 o                         
  -3  -1   4       5072.64       4838.10        22.66 o                         
  -2  -1   4        898.98        901.57        21.62 o                         
  -1  -1   4       2624.73       3340.65        39.15 o                         
   0  -1   4        427.46        688.41        29.02 o                         
   1  -1   4       2493.73       2768.08       105.53 o                         
   3  -1   4       1672.74       1447.47        29.72 o                         
   4  -1   4       3764.05       3564.96        66.97 o                         
   5  -1   4        402.43        443.80        12.99 o                         
   6  -1   4         89.98         72.49        11.54 o                         
   7  -1   4       2544.75       2351.76        24.53 o                         
   8  -1   4       1197.99       1096.87        12.70 o                         
   9  -1   4        426.51        439.19        15.64 o                         
  10  -1   4        169.07        131.41        10.92 o                         
 -11   0   4         11.14         -3.21         9.41 o                         
 -10   0   4         30.63         45.50        11.26 o                         
  -9   0   4         78.78         85.83        10.41 o                         
  -8   0   4          2.92          9.23        14.17 o                         
  -7   0   4        377.49        399.07        27.10 o                         
  -6   0   4        115.80        135.73        18.22 o                         
  -5   0   4         90.26         72.35        16.07 o                         
  -4   0   4       1954.91       1722.37        22.66 o                         
  -3   0   4        232.05        303.79        20.90 o                         
  -1   0   4          0.35          9.93        19.02 o                         
   0   0   4         36.50         93.31        22.38 o                         
   1   0   4       3377.33       3624.15        69.38 o                         
   2   0   4        184.17        237.82        18.12 o                         
   3   0   4         43.34         99.92        13.49 o                         
   4   0   4        147.78        243.61        61.44 o                         
   5   0   4        401.87        421.57        13.73 o                         
   6   0   4        448.37        481.70        49.42 o                         
   7   0   4        251.32        242.22        11.83 o                         
   8   0   4        131.90        112.38        12.78 o                         
   9   0   4        172.61        181.76        10.35 o                         
  10   0   4         23.79         11.04        18.37 o                         
 -11   1   4          1.89          5.89        17.37 o                         
 -10   1   4        345.55        398.75        13.77 o                         
  -9   1   4         19.89         25.82        12.03 o                         
  -8   1   4         41.28         35.54         9.79 o                         
  -7   1   4         10.55         21.43        15.70 o                         
  -6   1   4       2517.03       2262.57       141.35 o                         
  -5   1   4       2567.78       2709.33       209.65 o                         
  -4   1   4       1219.58       1490.03        57.51 o                         
  -3   1   4         46.04         80.29        22.12 o                         
  -2   1   4       7257.29       7932.35       121.56 o                         
  -1   1   4       1825.67       1892.24        33.94 o                         
   0   1   4        134.94         82.64        24.01 o                         
   1   1   4       1965.15       1975.46        27.81 o                         
   2   1   4        418.26        394.15        19.45 o                         
   3   1   4        203.15        164.24        15.63 o                         
   4   1   4          1.72         22.47        13.24 o                         
   5   1   4        226.55        288.01        13.92 o                         
   6   1   4       1273.78       1209.37        15.59 o                         
   7   1   4        346.74        327.60        11.09 o                         
   8   1   4        140.07        149.84        17.58 o                         
   9   1   4         26.75         17.00        16.35 o                         
 -11   2   4        112.04        109.26         8.31 o                         
 -10   2   4         94.24        100.71        13.55 o                         
  -9   2   4         36.81         40.13        16.29 o                         
  -8   2   4         43.36         43.89         9.79 o                         
  -7   2   4          5.07         23.67        10.08 o                         
  -6   2   4        290.69        209.64        13.41 o                         
  -5   2   4        110.84         84.67        10.79 o                         
  -4   2   4       1504.94       1545.26        28.73 o                         
  -3   2   4         38.98         83.94        14.67 o                         
  -2   2   4      12901.03      12813.88       148.07 o                         
   0   2   4        495.81        767.75        24.17 o                         
   1   2   4       2018.97       2060.91        40.23 o                         
   2   2   4       2675.29       2645.33        67.86 o                         
   3   2   4       1097.38       1228.61        31.60 o                         
   4   2   4         66.66         49.52        12.29 o                         
   5   2   4        482.31        481.71        15.38 o                         
   6   2   4          1.18         30.87        10.44 o                         
   7   2   4         21.27         33.34        11.40 o                         
   8   2   4        316.91        326.57        11.95 o                         
   9   2   4         42.53         32.33        11.14 o                         
 -11   3   4         45.72         47.01         8.76 o                         
 -10   3   4        120.92        135.03         7.66 o                         
  -9   3   4         39.80         54.16         9.40 o                         
  -8   3   4        197.85        195.22        10.17 o                         
  -7   3   4        789.33        784.25        37.98 o                         
  -6   3   4        377.22        301.10        16.27 o                         
  -5   3   4        436.71        785.43        17.94 o                         
  -4   3   4        312.91        314.36        20.12 o                         
  -3   3   4        404.81        341.56        16.19 o                         
  -2   3   4       7221.49       6973.24       153.71 o                         
  -1   3   4        360.16        595.15        30.06 o                         
   0   3   4       6546.14       6379.39        41.59 o                         
   1   3   4        203.62        186.18        17.23 o                         
   2   3   4         26.68        106.42        12.97 o                         
   3   3   4        462.63        677.25        22.69 o                         
   4   3   4          9.41         44.99        12.02 o                         
   5   3   4         43.12         34.28        11.78 o                         
   6   3   4         20.57         69.69        11.78 o                         
   7   3   4         67.98         84.49        11.42 o                         
   8   3   4          0.70         22.04        10.45 o                         
   9   3   4         21.43         28.29        12.43 o                         
 -11   4   4       1369.99       1385.39        32.69 o                         
 -10   4   4         18.32         29.64         7.83 o                         
  -9   4   4         75.29         64.49         7.47 o                         
  -8   4   4        952.78        880.74        58.91 o                         
  -7   4   4        975.26        883.50        39.45 o                         
  -6   4   4         25.01         16.04        14.78 o                         
  -5   4   4       2901.03       2794.38       101.81 o                         
  -4   4   4        291.70        234.43        12.06 o                         
  -3   4   4       8972.58       8561.56       418.76 o                         
  -1   4   4       3321.68       3663.73       152.54 o                         
   0   4   4       1325.71       1561.07        44.87 o                         
   1   4   4       2524.30       2801.81        28.28 o                         
   2   4   4       2597.82       2666.39        38.15 o                         
   3   4   4          0.93         22.56        15.88 o                         
   4   4   4        232.87        196.05        20.21 o                         
   5   4   4        346.30        364.60        12.36 o                         
   6   4   4         25.57         15.64        10.46 o                         
   7   4   4        538.48        555.71        24.86 o                         
   8   4   4        103.94        103.38        23.55 o                         
 -11   5   4         43.24         43.62         9.01 o                         
 -10   5   4        879.50        895.72        42.54 o                         
  -9   5   4         23.60         30.86         8.23 o                         
  -8   5   4        245.98        230.28        14.37 o                         
  -7   5   4        400.76        396.66        20.96 o                         
  -6   5   4         19.37         16.49        17.88 o                         
  -5   5   4        572.43        554.00        39.31 o                         
  -4   5   4        291.96        277.50        14.21 o                         
  -3   5   4        169.59        198.46        13.21 o                         
  -2   5   4       1356.55       1156.93        51.15 o                         
  -1   5   4       4375.68       4182.50        93.81 o                         
   0   5   4       3228.34       3076.76        53.49 o                         
   1   5   4       2755.51       2735.12        35.43 o                         
   2   5   4         71.04        123.75        12.83 o                         
   3   5   4       2324.30       2315.24        35.49 o                         
   4   5   4        134.97        174.82        12.17 o                         
   5   5   4          5.31         37.60        11.30 o                         
   6   5   4         14.47         45.34        11.82 o                         
   7   5   4        157.86        159.25        10.48 o                         
   8   5   4         50.14         41.51        17.62 o                         
 -11   6   4         34.99         34.80         8.02 o                         
 -10   6   4        111.40        121.02         8.00 o                         
  -9   6   4        347.65        318.96         8.12 o                         
  -8   6   4        710.67        701.47         8.98 o                         
  -7   6   4          5.52         -1.29        10.16 o                         
  -6   6   4        482.88        473.01        12.70 o                         
  -5   6   4        561.14        490.43        27.66 o                         
  -4   6   4        948.28        867.92        36.11 o                         
  -3   6   4         99.45         84.13        14.74 o                         
  -2   6   4        485.61        475.43        14.52 o                         
  -1   6   4       1037.00        971.01        12.04 o                         
   0   6   4        271.48        333.32        43.71 o                         
   1   6   4       2596.71       2499.31        45.20 o                         
   2   6   4        364.50        377.92        17.64 o                         
   3   6   4         13.25         32.40        12.41 o                         
   4   6   4        312.29        311.64        11.92 o                         
   5   6   4        109.48        183.70        11.58 o                         
   6   6   4         53.17         88.37        23.40 o                         
   7   6   4         51.09         44.91        13.70 o                         
 -11   7   4          6.99         12.41         8.46 o                         
 -10   7   4        474.15        481.45        21.27 o                         
  -9   7   4        491.28        490.73        14.28 o                         
  -8   7   4        219.00        209.92        12.35 o                         
  -7   7   4       1234.99       1313.16        25.79 o                         
  -6   7   4         15.37         24.80         9.43 o                         
  -5   7   4         16.70        788.27       433.47 o                         
  -4   7   4         40.55         56.33        11.68 o                         
  -3   7   4       2323.52       2301.61        28.70 o                         
  -2   7   4        742.92        716.34        11.04 o                         
  -1   7   4        134.10        152.89        10.37 o                         
   0   7   4       1076.68       1048.89        12.41 o                         
   1   7   4       5562.65       5473.23        85.74 o                         
   2   7   4       1486.76       1525.18        13.55 o                         
   3   7   4         81.42         90.91        11.61 o                         
   4   7   4        120.76        125.73        11.99 o                         
   5   7   4          2.53         24.08        10.67 o                         
   6   7   4        379.32        390.10        11.58 o                         
   7   7   4         20.81         33.26        11.01 o                         
 -11   8   4        112.93         93.55         7.73 o                         
 -10   8   4          1.48         10.72        13.52 o                         
  -9   8   4        995.50        965.67        17.12 o                         
  -8   8   4        940.05        860.42        26.56 o                         
  -7   8   4         49.81         48.74         7.96 o                         
  -6   8   4        366.49        380.43         9.84 o                         
  -5   8   4        130.41        153.63         8.40 o                         
  -4   8   4          0.71         -2.11         9.04 o                         
  -3   8   4          5.64         -4.22        13.20 o                         
  -2   8   4       2731.57       2723.38        40.16 o                         
  -1   8   4        324.61        326.97        10.15 o                         
   0   8   4         48.67         36.03        10.60 o                         
   1   8   4         29.68         42.98         9.75 o                         
   2   8   4       1970.81       1836.56        49.27 o                         
   3   8   4          1.00         -9.30        10.72 o                         
   4   8   4         92.53        105.16        10.74 o                         
   5   8   4         17.59         11.56        11.43 o                         
   6   8   4          0.63         14.54        11.65 o                         
 -11   9   4         21.56         28.55         8.12 o                         
 -10   9   4         67.41         79.04         8.10 o                         
  -9   9   4        263.56        294.26        17.37 o                         
  -8   9   4        704.64        631.93        16.96 o                         
  -7   9   4       1074.45       1076.60        43.17 o                         
  -6   9   4         26.32         46.07         8.44 o                         
  -5   9   4          1.95         19.02         9.06 o                         
  -4   9   4        838.63        810.73        11.15 o                         
  -3   9   4        158.30        188.19         9.60 o                         
  -2   9   4         22.71         19.54        12.53 o                         
  -1   9   4          1.76          4.89        11.16 o                         
   0   9   4         54.79         71.34         9.64 o                         
   1   9   4        428.49        454.84        11.74 o                         
   2   9   4          4.06         15.60         9.59 o                         
   3   9   4        212.38        216.56        10.91 o                         
   4   9   4          0.90         12.49        10.76 o                         
   5   9   4        130.03        120.20        16.70 o                         
 -11  10   4         60.21         73.10         8.34 o                         
 -10  10   4        225.54        255.76        10.32 o                         
  -9  10   4          0.49         14.33         7.65 o                         
  -8  10   4        711.77        697.05        18.85 o                         
  -7  10   4         36.15        117.88        48.11 o                         
  -6  10   4        554.64        532.70        14.89 o                         
  -5  10   4        136.75        126.16        17.13 o                         
  -4  10   4         78.82        101.64         9.49 o                         
  -3  10   4          5.33         27.43        11.89 o                         
  -2  10   4        108.67        107.18         9.24 o                         
  -1  10   4         30.86         17.75         9.28 o                         
   0  10   4        223.75        246.47        15.07 o                         
   1  10   4         39.04         35.73        15.71 o                         
   2  10   4        724.49        595.27        14.45 o                         
   3  10   4          0.03         -3.65        10.54 o                         
   4  10   4        420.82        409.26        34.19 o                         
   5  10   4        474.71        451.86        19.25 o                         
 -10  11   4        453.05        461.07        14.92 o                         
  -9  11   4        275.05        249.95         8.09 o                         
  -8  11   4         33.30         21.93         9.29 o                         
  -7  11   4        772.77        757.91        37.71 o                         
  -6  11   4          5.70         68.82        43.07 o                         
  -5  11   4          5.83         31.08         8.33 o                         
  -4  11   4        110.66        107.38         8.48 o                         
  -3  11   4        550.90        567.07         9.54 o                         
  -2  11   4        130.54        131.16         8.88 o                         
  -1  11   4         44.27         52.24        13.54 o                         
   0  11   4        883.45        875.43        11.03 o                         
   1  11   4        335.34        352.38         9.84 o                         
   2  11   4         21.25         26.66        11.52 o                         
   3  11   4        296.30        233.96        11.18 o                         
   4  11   4          2.20        -10.83        10.83 o                         
 -10  12   4        172.48        202.47        10.03 o                         
  -9  12   4          1.28          0.55        13.61 o                         
  -8  12   4          0.17          0.76         7.53 o                         
  -7  12   4        262.50        259.08         8.20 o                         
  -6  12   4        201.90        177.43        10.56 o                         
  -5  12   4       1829.08       1819.81        37.53 o                         
  -4  12   4        533.54        499.98         9.16 o                         
  -3  12   4         31.32         23.14        14.47 o                         
  -2  12   4        331.90        356.72         9.61 o                         
  -1  12   4        325.49        277.08        14.55 o                         
   0  12   4        490.83        466.60         9.24 o                         
   1  12   4         15.23         12.28         8.98 o                         
   2  12   4         42.79         45.57         9.38 o                         
   3  12   4         10.30         15.24        14.33 o                         
  -9  13   4         84.23        100.93         8.68 o                         
  -8  13   4         33.37         45.31        11.02 o                         
  -7  13   4        236.41        209.31        11.14 o                         
  -6  13   4        117.21        144.56         8.36 o                         
  -5  13   4         52.84         63.20         8.41 o                         
  -4  13   4       1059.01       1004.92        21.40 o                         
  -3  13   4        129.92        146.96         8.85 o                         
  -2  13   4          0.30         20.72        12.99 o                         
  -1  13   4          3.98          0.24         8.18 o                         
   0  13   4         41.43         41.75         8.86 o                         
   1  13   4          4.41          7.81         9.37 o                         
   2  13   4         19.64         18.39        10.86 o                         
  -9  14   4          9.86         22.50         8.93 o                         
  -8  14   4        187.86        199.07        14.12 o                         
  -7  14   4        136.43        181.16        11.76 o                         
  -6  14   4        353.45        361.12        10.08 o                         
  -5  14   4          9.78         17.60         8.75 o                         
  -4  14   4        549.34        547.82        10.60 o                         
  -3  14   4        102.30        144.79         9.06 o                         
  -2  14   4        143.62        140.33         9.27 o                         
  -1  14   4         68.06         55.33         8.97 o                         
   0  14   4         51.56         70.89        12.56 o                         
   1  14   4        139.79        162.63        14.35 o                         
  -8  15   4         24.72         57.88         8.22 o                         
  -7  15   4         69.35         82.90         8.33 o                         
  -6  15   4         10.55          6.43        11.84 o                         
  -5  15   4        112.08        127.52         9.59 o                         
  -4  15   4          0.05         14.62        11.23 o                         
  -3  15   4        141.31        146.11         9.86 o                         
  -2  15   4        153.03        129.93        12.70 o                         
  -1  15   4        224.72        222.60         9.51 o                         
  -5  16   4          1.06         -4.52         9.02 o                         
  -4  16   4          3.63          6.93         8.53 o                         
   2 -17   5          0.32         -7.74         8.71 o                         
   3 -17   5         62.35         96.81        15.41 o                         
   4 -17   5        158.47        160.43        14.46 o                         
   5 -17   5          1.35          1.24         8.97 o                         
   6 -17   5          1.73         10.49        16.99 o                         
   0 -16   5         55.36         61.90        23.44 o                         
   1 -16   5        110.54         95.88        10.26 o                         
   2 -16   5          7.34          1.79         8.88 o                         
   3 -16   5         39.40         17.64         8.97 o                         
   4 -16   5        100.09        102.30         8.66 o                         
   5 -16   5        135.58        127.48        10.85 o                         
   6 -16   5        123.72        122.25        10.14 o                         
   7 -16   5        107.35        114.13        10.14 o                         
  -2 -15   5          6.24         16.09        10.78 o                         
  -1 -15   5         18.39         13.14        18.90 o                         
   0 -15   5         53.86         49.27        12.76 o                         
   1 -15   5         11.94         13.70         8.76 o                         
   2 -15   5        206.00        228.25         9.46 o                         
   3 -15   5        497.98        558.48        17.88 o                         
   4 -15   5         70.19         65.14         8.47 o                         
   5 -15   5         44.80         38.20         9.16 o                         
   6 -15   5        777.57        854.31        18.07 o                         
   7 -15   5        189.35        238.94         9.20 o                         
   8 -15   5         35.22         41.73         9.16 o                         
  -3 -14   5          2.64         27.76        10.86 o                         
  -2 -14   5         11.78         25.58        10.55 o                         
  -1 -14   5          2.18         13.23         8.51 o                         
   0 -14   5          4.14         18.43         8.09 o                         
   1 -14   5          1.74         14.44         7.52 o                         
   2 -14   5         64.07         80.75         7.50 o                         
   3 -14   5         50.14         39.25         7.36 o                         
   4 -14   5         49.28         98.38        51.93 o                         
   5 -14   5          7.78         25.27         9.02 o                         
   6 -14   5        107.38        124.44        13.97 o                         
   7 -14   5        344.53        380.40         9.19 o                         
   8 -14   5        136.72        152.44         9.29 o                         
   9 -14   5        178.73        200.52         9.48 o                         
  -4 -13   5        119.97        116.17        11.68 o                         
  -3 -13   5        111.60        147.01        17.77 o                         
  -2 -13   5          0.75         16.12         8.84 o                         
  -1 -13   5        186.68        228.61        11.56 o                         
   0 -13   5          5.15         14.92         7.69 o                         
   1 -13   5         81.12         80.17         7.71 o                         
   2 -13   5         54.28         59.21         7.62 o                         
   3 -13   5         47.76         55.19         8.11 o                         
   4 -13   5        201.20        222.51         7.71 o                         
   5 -13   5        195.70        220.46        16.34 o                         
   6 -13   5         59.81         74.04         8.52 o                         
   7 -13   5         87.56         79.73         9.06 o                         
   8 -13   5        117.09        125.08        10.21 o                         
   9 -13   5        355.65        358.81        11.77 o                         
  10 -13   5        299.41        332.75        35.63 o                         
  -5 -12   5         26.63         42.73        11.69 o                         
  -4 -12   5         11.18         27.44        14.74 o                         
  -3 -12   5        891.10        889.81        10.41 o                         
  -2 -12   5         92.57         90.68         8.92 o                         
  -1 -12   5        155.71        148.16         8.67 o                         
   0 -12   5          0.36         -0.25        12.14 o                         
   1 -12   5         28.79         40.92         7.72 o                         
   2 -12   5        488.44        479.07         8.20 o                         
   3 -12   5        170.61        168.71         7.55 o                         
   4 -12   5         78.70         76.97         7.93 o                         
   5 -12   5        563.85        547.75        13.47 o                         
   6 -12   5       1445.43       1547.28        11.52 o                         
   7 -12   5        102.38        121.89        16.16 o                         
   8 -12   5        127.73        122.54         8.83 o                         
   9 -12   5          8.61         28.17        11.70 o                         
  10 -12   5        281.27        293.75         9.78 o                         
  -5 -11   5         96.87        124.18         9.08 o                         
  -4 -11   5          9.65         27.27         8.65 o                         
  -3 -11   5         48.56         58.94        11.00 o                         
  -2 -11   5        304.17        299.57         9.59 o                         
  -1 -11   5        825.87        839.07        18.98 o                         
   0 -11   5         77.34         92.18         7.94 o                         
   1 -11   5         15.80         20.39         8.78 o                         
   2 -11   5        764.06        769.14        19.62 o                         
   3 -11   5        349.20        351.87        14.01 o                         
   4 -11   5         48.95         80.09        18.38 o                         
   5 -11   5         50.54         52.30         7.55 o                         
   6 -11   5         43.85         63.63         8.70 o                         
   7 -11   5        171.32        224.88        50.07 o                         
   8 -11   5         11.38         12.07        10.73 o                         
   9 -11   5          6.04          8.69         9.00 o                         
  10 -11   5        154.65        137.80         9.21 o                         
  -6 -10   5          2.75          8.30         8.38 o                         
  -5 -10   5        150.91        174.44         8.90 o                         
  -4 -10   5        266.47        280.79        11.27 o                         
  -3 -10   5         37.31         49.43        13.74 o                         
  -2 -10   5        555.19        846.20        15.91 o                         
  -1 -10   5         81.72         78.56         9.26 o                         
   0 -10   5       3949.10       3711.75        25.62 o                         
   1 -10   5        629.14        598.96        12.25 o                         
   2 -10   5        489.00        494.33        11.12 o                         
   3 -10   5        689.21        648.26        13.46 o                         
   4 -10   5       2773.23       2736.52        71.69 o                         
   5 -10   5         26.57         35.25         8.30 o                         
   6 -10   5          0.14         60.25        32.14 o                         
   7 -10   5        479.34        471.09        13.50 o                         
   8 -10   5        211.63        227.80         9.33 o                         
   9 -10   5         15.37         47.20        12.70 o                         
  10 -10   5         18.60         16.55         8.82 o                         
  -7  -9   5         83.83         66.66        12.26 o                         
  -6  -9   5         22.04         17.17         8.90 o                         
  -5  -9   5         71.61         87.82         8.82 o                         
  -4  -9   5        466.55        482.78         9.53 o                         
  -3  -9   5          1.76          8.38        14.56 o                         
  -2  -9   5       1256.05       1195.94        55.50 o                         
  -1  -9   5         21.18         40.38         9.97 o                         
   0  -9   5        370.78        320.24         9.33 o                         
   1  -9   5       2051.33       2084.90        16.17 o                         
   2  -9   5          7.99         27.07         8.69 o                         
   3  -9   5        148.45        140.40         8.80 o                         
   4  -9   5        344.23        327.20         8.24 o                         
   5  -9   5        628.09        632.73         8.94 o                         
   6  -9   5        202.66        204.75         9.75 o                         
   7  -9   5          6.17         14.15         8.91 o                         
   8  -9   5          3.78          0.36         8.94 o                         
   9  -9   5        706.83        667.27        10.84 o                         
  10  -9   5          0.94         10.52         8.59 o                         
  11  -9   5         54.89         57.20         9.88 o                         
  -7  -8   5         22.36         17.38        19.41 o                         
  -6  -8   5        602.83        623.56        27.01 o                         
  -5  -8   5        237.63        246.62         9.14 o                         
  -4  -8   5        111.74        118.81        11.88 o                         
  -3  -8   5         76.86         79.56         9.80 o                         
  -2  -8   5          2.76         21.55        11.60 o                         
  -1  -8   5        174.50        219.30        11.18 o                         
   0  -8   5         81.66         98.40         9.23 o                         
   1  -8   5        625.28        601.39        11.10 o                         
   2  -8   5        271.43        331.25        13.59 o                         
   3  -8   5       3616.81       3360.94        42.41 o                         
   4  -8   5         11.84         14.15         8.62 o                         
   5  -8   5        514.77        525.14        12.45 o                         
   6  -8   5        480.11        461.30        10.51 o                         
   7  -8   5        255.27        231.91         9.87 o                         
   8  -8   5        252.19        253.57        14.74 o                         
   9  -8   5        436.33        427.20        11.58 o                         
  10  -8   5         38.18         42.09         8.62 o                         
  11  -8   5        167.14        142.70        16.71 o                         
  -8  -7   5         35.62         60.98        16.22 o                         
  -7  -7   5          3.22         10.36         8.94 o                         
  -6  -7   5          2.92         23.65         8.75 o                         
  -5  -7   5          1.86         52.57         9.40 o                         
  -4  -7   5         10.76          7.38        12.83 o                         
  -3  -7   5         10.60         15.53         9.92 o                         
  -2  -7   5       1196.28       1276.41        24.40 o                         
  -1  -7   5       3167.99       2762.33        37.65 o                         
   0  -7   5        579.61        589.07        14.19 o                         
   1  -7   5         44.76         64.84         9.87 o                         
   2  -7   5       4158.69       4121.91        68.14 o                         
   3  -7   5          6.61          6.08         9.15 o                         
   4  -7   5        140.87        214.16        61.21 o                         
   5  -7   5        338.67        369.46         9.69 o                         
   6  -7   5        516.50        510.96        11.86 o                         
   7  -7   5        201.76        175.04         9.45 o                         
   8  -7   5        184.44        190.51         9.10 o                         
   9  -7   5        145.17        145.15         9.60 o                         
  10  -7   5          0.00         13.99        12.25 o                         
  11  -7   5         80.01         80.79        10.40 o                         
  -8  -6   5         34.55         31.86         9.35 o                         
  -7  -6   5         10.13          2.43         8.62 o                         
  -6  -6   5        418.08        412.81         9.64 o                         
  -5  -6   5        739.00        789.44        10.50 o                         
  -4  -6   5        124.46        104.23        11.40 o                         
  -3  -6   5         33.19         44.14         9.67 o                         
  -2  -6   5        709.23        629.12        10.89 o                         
  -1  -6   5         25.16         28.17        10.30 o                         
   0  -6   5       1103.12       1116.64        14.09 o                         
   1  -6   5        581.43        570.56        17.31 o                         
   2  -6   5       3600.45       3420.70        39.90 o                         
   3  -6   5        432.08        439.71        11.21 o                         
   4  -6   5        175.60        114.79         9.19 o                         
   5  -6   5          3.55          8.51         9.16 o                         
   6  -6   5        779.87        659.05        13.27 o                         
   7  -6   5        960.48        916.86        17.92 o                         
   8  -6   5        313.63        309.23        16.79 o                         
   9  -6   5         21.28         21.21         9.16 o                         
  10  -6   5        182.76        177.94         8.97 o                         
  11  -6   5          0.13         14.09         8.89 o                         
  -9  -5   5        159.32        119.28        11.54 o                         
  -8  -5   5         66.64         72.14         9.06 o                         
  -7  -5   5        215.98        252.60         8.94 o                         
  -6  -5   5       1934.13       1905.97        33.13 o                         
  -5  -5   5          5.52         16.03         9.56 o                         
  -4  -5   5        772.20        765.56        14.24 o                         
  -3  -5   5       2566.76       2615.09        14.73 o                         
  -2  -5   5       4771.64       4668.02        81.93 o                         
  -1  -5   5       2506.68       2363.05        28.68 o                         
   0  -5   5       1930.32       1819.62        20.45 o                         
   1  -5   5        494.24        583.51        12.62 o                         
   3  -5   5          4.58         11.25        10.82 o                         
   4  -5   5        127.15        124.22         9.75 o                         
   5  -5   5        770.73        745.97        20.47 o                         
   6  -5   5       1049.91        952.56        15.08 o                         
   7  -5   5        418.09        382.94         9.78 o                         
   8  -5   5        300.12        300.57         9.90 o                         
   9  -5   5         87.79         83.66         8.06 o                         
  10  -5   5        211.82        199.93         9.91 o                         
  11  -5   5        154.33        131.50        20.62 o                         
  -9  -4   5         58.78         40.25         9.17 o                         
  -8  -4   5         33.42         39.05        10.22 o                         
  -7  -4   5        117.28        106.42        10.03 o                         
  -6  -4   5        772.28        799.59        41.13 o                         
  -5  -4   5         33.53         50.84        10.95 o                         
  -4  -4   5         17.52         88.64        12.09 o                         
  -3  -4   5         16.37         42.57        14.23 o                         
  -2  -4   5       1797.02       1522.28        16.87 o                         
  -1  -4   5        215.81        159.76        13.55 o                         
   0  -4   5       8178.63       8236.35       188.86 o                         
   1  -4   5         92.59        102.80        13.98 o                         
   2  -4   5       3248.75       3139.89        43.34 o                         
   4  -4   5        121.83        127.02        13.43 o                         
   5  -4   5         91.85         68.57         9.68 o                         
   6  -4   5        434.78        403.21        11.06 o                         
   7  -4   5          2.22         14.74         9.37 o                         
   8  -4   5        431.48        462.22        18.71 o                         
   9  -4   5          5.85         11.00         8.46 o                         
  10  -4   5        187.20        186.26        10.69 o                         
 -10  -3   5        185.61        167.62        11.09 o                         
  -9  -3   5         26.46         41.53         9.68 o                         
  -8  -3   5        469.79        499.62        21.22 o                         
  -7  -3   5         11.21         20.50         9.50 o                         
  -6  -3   5        256.50        340.17        18.33 o                         
  -5  -3   5        581.91        569.73        31.66 o                         
  -4  -3   5         39.54        119.55        11.85 o                         
  -3  -3   5        610.69        610.54        20.48 o                         
  -2  -3   5       3043.11       3334.43        21.78 o                         
  -1  -3   5       3267.20       3269.74        25.49 o                         
   0  -3   5       4062.18       3721.44        30.06 o                         
   2  -3   5       3353.12       3274.81       101.63 o                         
   3  -3   5       2021.13       1904.22        53.04 o                         
   4  -3   5        802.63        843.31        93.96 o                         
   5  -3   5       4989.51       4521.31       124.45 o                         
   6  -3   5        617.25        578.94        16.88 o                         
   7  -3   5         52.71         55.43        15.40 o                         
   8  -3   5         11.32         22.92         9.26 o                         
   9  -3   5        132.16        135.99         9.21 o                         
  10  -3   5          0.78          9.49        15.19 o                         
 -10  -2   5         37.16         49.35         9.48 o                         
  -9  -2   5         18.01         35.54        13.38 o                         
  -8  -2   5         16.39         18.06         9.63 o                         
  -7  -2   5       1656.04       1572.43        25.73 o                         
  -6  -2   5         53.75         70.21        13.33 o                         
  -5  -2   5         15.36         36.36        10.96 o                         
  -4  -2   5       2801.81       2661.76        16.62 o                         
  -3  -2   5       7687.23       7703.13        24.73 o                         
  -2  -2   5        627.69        643.11        17.22 o                         
  -1  -2   5      11099.31      10525.99        95.32 o                         
   0  -2   5         79.49         64.61        32.90 o                         
   2  -2   5        428.13        713.18        73.21 o                         
   3  -2   5       4544.98       4488.07       113.30 o                         
   4  -2   5       3381.13       3241.54       102.15 o                         
   5  -2   5       2374.11       2083.66        37.63 o                         
   6  -2   5       2646.16       2359.78        33.71 o                         
   7  -2   5        774.12        702.15        16.21 o                         
   8  -2   5        655.34        619.43        19.59 o                         
   9  -2   5        757.00        801.03        27.45 o                         
  10  -2   5        265.28        234.60        18.76 o                         
 -10  -1   5        141.83        141.15        13.46 o                         
  -9  -1   5         17.11         18.46         9.74 o                         
  -8  -1   5          0.40         19.04        10.35 o                         
  -7  -1   5       1134.03       1039.96        17.39 o                         
  -6  -1   5        198.38        219.91        11.06 o                         
  -5  -1   5       3467.98       3207.64        60.72 o                         
  -4  -1   5        334.87        327.79        11.97 o                         
  -3  -1   5       2807.14       2723.55        38.03 o                         
  -2  -1   5       1785.51       1860.04        29.46 o                         
  -1  -1   5       3947.68       4034.02       263.91 o                         
   0  -1   5          0.56         15.37        23.31 o                         
   1  -1   5        111.19        355.40        31.60 o                         
   2  -1   5         84.97        160.83        17.37 o                         
   3  -1   5        864.25        880.75        24.45 o                         
   4  -1   5       7928.38       7581.21        34.09 o                         
   5  -1   5       2559.11       2220.79        60.34 o                         
   6  -1   5        861.09        816.13        15.08 o                         
   7  -1   5        383.02        380.06        12.36 o                         
   8  -1   5        299.24        312.79        17.95 o                         
   9  -1   5         71.14         61.30        14.83 o                         
  10  -1   5         93.61        100.52        17.32 o                         
 -11   0   5         64.37         69.51         8.58 o                         
 -10   0   5         38.70         28.80         9.54 o                         
  -9   0   5        426.67        441.37        48.04 o                         
  -8   0   5         99.35         96.02         9.41 o                         
  -7   0   5         61.27         58.95        13.36 o                         
  -6   0   5       1177.63       1316.83        49.72 o                         
  -5   0   5        325.96        282.73        19.57 o                         
  -4   0   5       1451.14       1369.59        98.28 o                         
  -3   0   5          0.17          5.59        13.91 o                         
  -2   0   5       2786.07       3547.09        49.60 o                         
  -1   0   5       1733.51       2004.70        31.96 o                         
   0   0   5       7521.66       7849.92       205.91 o                         
   1   0   5          6.13        163.95        24.36 o                         
   2   0   5        591.68        607.33        17.10 o                         
   3   0   5        361.54        462.57        24.76 o                         
   4   0   5        416.45        368.78        16.64 o                         
   5   0   5          2.58         88.92        14.34 o                         
   6   0   5       1438.08       1360.05        74.88 o                         
   7   0   5         15.37         13.73        15.62 o                         
   8   0   5        101.42         86.40        11.57 o                         
   9   0   5         53.83         41.91        10.11 o                         
  10   0   5         77.33         25.79        15.04 o                         
 -11   1   5          0.82          5.40         8.09 o                         
 -10   1   5        101.99        106.84         9.45 o                         
  -9   1   5         27.99         23.54        15.73 o                         
  -8   1   5        304.33        312.18        30.39 o                         
  -7   1   5        117.51        105.32        24.05 o                         
  -6   1   5        821.84        873.02        67.59 o                         
  -5   1   5         88.48         88.89        10.85 o                         
  -4   1   5        307.82        285.49        12.38 o                         
  -3   1   5         10.15         11.64        13.80 o                         
  -1   1   5       2758.62       2840.12        58.28 o                         
   0   1   5       4973.53       4744.40        70.47 o                         
   1   1   5       2957.27       3053.66        44.41 o                         
   2   1   5          1.80        111.41        16.88 o                         
   3   1   5       3809.45       3928.90        23.32 o                         
   4   1   5        901.08        958.29        17.62 o                         
   5   1   5        209.83        204.82        19.93 o                         
   6   1   5         68.88         72.43        11.67 o                         
   7   1   5        115.16        123.72        11.95 o                         
   8   1   5        715.03        718.28        20.90 o                         
   9   1   5          1.82         20.69        10.98 o                         
 -11   2   5        116.44        120.62        15.25 o                         
 -10   2   5        656.11        668.85        31.79 o                         
  -9   2   5         35.22         32.99        12.44 o                         
  -8   2   5        187.95        170.02         9.66 o                         
  -7   2   5          8.46         25.22         9.59 o                         
  -6   2   5       1235.68       1182.67        72.35 o                         
  -5   2   5        231.25        177.02        12.02 o                         
  -4   2   5       1191.45       1073.99        14.42 o                         
  -3   2   5        796.91        873.97        16.73 o                         
  -2   2   5       4559.01       4610.56       154.90 o                         
  -1   2   5       6586.05       6860.80       177.87 o                         
   0   2   5       1294.07       1360.13        23.26 o                         
   1   2   5        165.96        267.71        17.82 o                         
   2   2   5        334.36        522.96        17.91 o                         
   3   2   5        146.29        116.22        13.47 o                         
   4   2   5       1507.91       1453.61        15.57 o                         
   5   2   5         32.97         59.78        13.08 o                         
   6   2   5        681.81        744.47        21.21 o                         
   7   2   5        173.24        183.89        25.81 o                         
   8   2   5          7.02         14.99        10.10 o                         
   9   2   5         28.29         28.91        23.91 o                         
 -11   3   5        113.20        115.10         7.46 o                         
 -10   3   5        905.29        924.17        23.82 o                         
  -9   3   5        196.09        178.64        28.86 o                         
  -8   3   5          9.18          8.09        20.07 o                         
  -7   3   5         33.26         31.47        10.13 o                         
  -6   3   5        572.30        567.71        35.98 o                         
  -5   3   5        589.35        582.84        17.69 o                         
  -4   3   5        196.87        188.28        11.80 o                         
  -3   3   5          8.85        145.14        13.00 o                         
  -2   3   5        289.11        410.58        16.52 o                         
  -1   3   5       3244.56       3255.32        84.74 o                         
   0   3   5         24.73         30.16        18.87 o                         
   1   3   5        270.93        327.13        16.84 o                         
   2   3   5       1825.83       1706.45        69.81 o                         
   3   3   5        343.12        324.49        19.99 o                         
   4   3   5        494.39        516.68        14.48 o                         
   5   3   5         73.48         97.69        11.49 o                         
   6   3   5        118.81        131.14        10.62 o                         
   7   3   5        384.78        388.58        31.88 o                         
   8   3   5        186.70        188.99        11.82 o                         
   9   3   5          2.38         20.21        12.84 o                         
 -11   4   5        224.80        219.64        10.91 o                         
 -10   4   5          0.35          4.63         7.48 o                         
  -9   4   5       1343.34       1365.20        99.07 o                         
  -8   4   5         46.25         61.91         9.68 o                         
  -7   4   5        120.87        108.18         9.43 o                         
  -6   4   5       1558.89       1525.32        80.90 o                         
  -5   4   5        247.74        235.42        11.96 o                         
  -4   4   5        432.31        373.39        18.90 o                         
  -3   4   5       2154.96       2040.74        56.08 o                         
  -2   4   5       1378.69       1250.72        37.27 o                         
  -1   4   5       5946.46       5704.93        27.70 o                         
   0   4   5         16.91        181.36        16.04 o                         
   1   4   5         24.36         14.54        14.48 o                         
   2   4   5        166.80        356.91        12.12 o                         
   3   4   5        577.55        620.21        28.57 o                         
   4   4   5         83.88        118.35        19.41 o                         
   5   4   5         76.12         95.54        11.80 o                         
   6   4   5         58.40         90.21        10.16 o                         
   7   4   5         93.59         94.98        10.56 o                         
   8   4   5          9.72          4.28        11.57 o                         
 -11   5   5        896.67        868.97        59.44 o                         
 -10   5   5          0.20          1.14         7.59 o                         
  -9   5   5        331.09        347.24        10.84 o                         
  -8   5   5        304.99        320.39        16.76 o                         
  -7   5   5       1051.00       1056.79        16.59 o                         
  -6   5   5         14.12         19.86         9.76 o                         
  -5   5   5         76.77         67.71        13.08 o                         
  -4   5   5        317.75        284.45        19.64 o                         
  -3   5   5        194.56        146.71        12.80 o                         
  -2   5   5        230.35        137.83        16.62 o                         
  -1   5   5        656.99        486.22        17.96 o                         
   0   5   5       2049.69       2164.25        18.58 o                         
   1   5   5       4135.77       3866.09        26.96 o                         
   2   5   5       1037.41       1095.43        13.34 o                         
   3   5   5          2.41         17.01        11.97 o                         
   4   5   5         61.07         66.25        14.25 o                         
   5   5   5       1055.32       1047.99        34.50 o                         
   6   5   5        182.37        205.83        12.17 o                         
   7   5   5        195.40        200.71        10.79 o                         
   8   5   5         45.20         44.42        11.45 o                         
 -11   6   5        205.86        183.37         8.89 o                         
 -10   6   5         10.07         17.64         7.29 o                         
  -9   6   5        142.41        115.77         7.67 o                         
  -8   6   5         17.20         26.53         9.84 o                         
  -7   6   5       1030.66        967.93        30.65 o                         
  -6   6   5        760.23        714.07        35.40 o                         
  -5   6   5          1.91          0.52        10.74 o                         
  -4   6   5         51.16        100.43        75.09 o                         
  -3   6   5       3053.19       2862.16       120.47 o                         
  -2   6   5       2497.71       2339.42        17.35 o                         
  -1   6   5        207.06        161.25        13.67 o                         
   0   6   5        761.57        802.05        11.90 o                         
   1   6   5        387.63        407.48        11.59 o                         
   2   6   5        273.38        244.86        16.33 o                         
   3   6   5        213.81        257.05        12.89 o                         
   4   6   5         13.79         28.32        12.19 o                         
   5   6   5          0.14         18.67        16.72 o                         
   6   6   5        251.84        264.22        30.40 o                         
   7   6   5         33.42         35.64        13.37 o                         
 -11   7   5         35.48         41.46         7.78 o                         
 -10   7   5        577.29        565.91        27.93 o                         
  -9   7   5          3.27         14.13         7.69 o                         
  -8   7   5        762.00        797.96        32.13 o                         
  -7   7   5        661.10        671.69        36.79 o                         
  -6   7   5        451.29        413.14        18.36 o                         
  -5   7   5        675.08        619.24        33.15 o                         
  -4   7   5         10.53         -0.95        11.62 o                         
  -3   7   5         67.77         82.27        12.60 o                         
  -2   7   5         50.81         49.06        13.06 o                         
  -1   7   5        157.31        202.56        22.88 o                         
   0   7   5       3575.20       3513.88        54.95 o                         
   1   7   5        376.70        363.98        11.07 o                         
   2   7   5        933.76        839.91        33.79 o                         
   3   7   5          4.54          5.71        11.25 o                         
   4   7   5         82.86         94.18        16.42 o                         
   5   7   5          0.93         21.68        13.38 o                         
   6   7   5          1.03        -10.65        10.65 o                         
   7   7   5          0.43         -5.42        11.48 o                         
 -11   8   5         26.95         24.94         9.29 o                         
 -10   8   5          0.83         -6.26         8.83 o                         
  -9   8   5        378.51        392.59        10.12 o                         
  -8   8   5        414.28        422.69        12.83 o                         
  -7   8   5        427.08        403.65        21.93 o                         
  -6   8   5        470.77        461.07         9.34 o                         
  -5   8   5       1393.18       1313.34        62.79 o                         
  -4   8   5        490.45        450.43         9.77 o                         
  -3   8   5       2140.31       1993.56        32.13 o                         
  -2   8   5        390.70        380.15        10.67 o                         
  -1   8   5        306.54        290.35        10.14 o                         
   0   8   5       2426.32       2319.93        38.86 o                         
   1   8   5       1457.89       1426.75        29.48 o                         
   2   8   5          1.30         12.23        10.27 o                         
   3   8   5        113.65        131.79        11.22 o                         
   4   8   5         68.52         83.24        11.93 o                         
   5   8   5         93.25        101.79        16.67 o                         
   6   8   5         22.75         30.92        10.45 o                         
 -11   9   5         62.41         56.78        14.16 o                         
 -10   9   5          0.78          9.40        10.12 o                         
  -9   9   5        207.62        187.52         7.93 o                         
  -8   9   5        446.24        442.97         9.19 o                         
  -7   9   5        187.92        175.75         8.77 o                         
  -6   9   5          1.68         13.72         8.49 o                         
  -5   9   5          0.41          7.08         8.56 o                         
  -4   9   5        535.20        533.26        17.75 o                         
  -3   9   5         54.66         56.96         9.21 o                         
  -2   9   5         73.71         82.43         9.49 o                         
  -1   9   5         56.78         59.64        10.37 o                         
   0   9   5        286.28        288.50         9.67 o                         
   1   9   5        207.33        198.19        10.62 o                         
   2   9   5        548.70        547.14        10.76 o                         
   3   9   5         32.44         46.00        10.90 o                         
   4   9   5          0.75         23.43        10.98 o                         
   5   9   5         49.61         46.48        13.33 o                         
 -11  10   5         10.60         23.33        14.93 o                         
 -10  10   5         30.79         34.43        19.00 o                         
  -9  10   5        843.54        858.37        15.82 o                         
  -8  10   5          5.50          2.41         7.52 o                         
  -7  10   5        261.40        506.34        90.77 o                         
  -6  10   5        706.17        733.63        30.23 o                         
  -5  10   5        761.03        750.89        15.30 o                         
  -4  10   5        529.68        561.69        11.03 o                         
  -3  10   5        178.89        187.44        11.78 o                         
  -2  10   5        641.10        638.37        12.97 o                         
  -1  10   5       1714.80       1720.91        32.31 o                         
   0  10   5        267.62        243.88        20.45 o                         
   1  10   5          2.98         16.32        15.44 o                         
   2  10   5         97.73        133.82         9.42 o                         
   3  10   5        408.07        384.38        54.15 o                         
   4  10   5          6.33         -1.96        10.97 o                         
 -10  11   5          7.93         29.94         7.56 o                         
  -9  11   5       1100.51       1177.57        58.28 o                         
  -8  11   5        896.66        894.23        21.09 o                         
  -7  11   5         15.13         12.92         7.96 o                         
  -6  11   5          1.45         -4.47         8.18 o                         
  -5  11   5        602.57        659.40         9.41 o                         
  -4  11   5          3.39         16.95        18.03 o                         
  -3  11   5        222.05        220.23         9.50 o                         
  -2  11   5       1198.22       1197.01        20.41 o                         
  -1  11   5        181.46        170.81        17.26 o                         
   0  11   5        432.03        440.63        12.86 o                         
   1  11   5        157.95        180.58        14.80 o                         
   2  11   5          1.99         15.63         9.09 o                         
   3  11   5        124.28        123.89        11.35 o                         
   4  11   5        181.83        177.66        31.22 o                         
 -10  12   5        116.64        119.16         8.54 o                         
  -9  12   5        323.74        344.76        20.86 o                         
  -8  12   5         35.80         43.86        17.53 o                         
  -7  12   5        680.22        668.88        27.43 o                         
  -6  12   5         20.40         31.70         7.87 o                         
  -5  12   5         47.95         53.13         8.20 o                         
  -4  12   5          3.14         -6.78         8.77 o                         
  -3  12   5         37.56         28.91        10.72 o                         
  -2  12   5        381.25        380.36         9.64 o                         
  -1  12   5          1.80         19.57         9.22 o                         
   0  12   5        189.34        195.43        11.96 o                         
   1  12   5          1.28         16.36         9.04 o                         
   2  12   5         90.20         80.98         9.43 o                         
   3  12   5         44.16         43.31        32.21 o                         
  -9  13   5         11.48          2.85         7.94 o                         
  -8  13   5          0.14         11.64         7.67 o                         
  -7  13   5         15.70         35.43         7.97 o                         
  -6  13   5        631.11        687.57         9.45 o                         
  -5  13   5         49.58         66.01         9.06 o                         
  -4  13   5          3.88         12.09         9.80 o                         
  -3  13   5          3.07         -1.38         8.37 o                         
  -2  13   5        618.35        644.18        10.84 o                         
  -1  13   5         58.43         57.51         8.74 o                         
   0  13   5         21.73         28.12         8.37 o                         
   1  13   5         92.20         90.60         9.13 o                         
  -8  14   5         14.92         20.30         9.71 o                         
  -7  14   5          0.30          7.73         8.38 o                         
  -6  14   5        115.45        111.56         8.86 o                         
  -5  14   5         37.93         59.87        16.75 o                         
  -4  14   5        341.82        336.29         9.32 o                         
  -3  14   5          3.44         17.79         8.34 o                         
  -2  14   5          4.98         20.25         8.88 o                         
  -1  14   5         37.83         43.69         8.32 o                         
   0  14   5        140.79        111.00         9.29 o                         
  -7  15   5         53.40         80.94        15.41 o                         
  -6  15   5         50.56         55.61         8.63 o                         
  -5  15   5        139.21        142.20         8.47 o                         
  -4  15   5         18.14         17.08         8.94 o                         
  -3  15   5        287.72        303.98        21.44 o                         
  -2  15   5         33.76         35.49        12.69 o                         
   2 -17   6          9.91         19.31        10.68 o                         
   3 -17   6        123.62        104.68         8.99 o                         
   4 -17   6          0.75         13.64         8.85 o                         
   5 -17   6          0.80          7.77         9.60 o                         
   6 -17   6        217.00        224.64        11.95 o                         
   0 -16   6         29.49         17.19        11.67 o                         
   1 -16   6         20.41          9.75        11.86 o                         
   2 -16   6         52.03         66.82        13.66 o                         
   3 -16   6         76.76         95.31         8.73 o                         
   4 -16   6         27.75         21.00         8.63 o                         
   5 -16   6          7.17         22.32         8.26 o                         
   6 -16   6        162.57        203.90        17.96 o                         
   7 -16   6        126.21        120.77         8.75 o                         
  -2 -15   6          6.06         31.19        17.84 o                         
  -1 -15   6          0.39         17.06         8.61 o                         
   0 -15   6         56.05         87.22         8.24 o                         
   1 -15   6         64.38         79.39         7.30 o                         
   2 -15   6          1.68          8.10         9.79 o                         
   3 -15   6         13.50         42.43         9.22 o                         
   4 -15   6        302.80        307.92         9.36 o                         
   5 -15   6         64.95         64.71         8.65 o                         
   6 -15   6         26.74         15.90         8.94 o                         
   7 -15   6         48.43         51.69         8.42 o                         
   8 -15   6        118.76        143.64        14.26 o                         
  -3 -14   6        162.18        169.70         9.08 o                         
  -2 -14   6         99.27         95.88        10.16 o                         
  -1 -14   6        402.77        389.22        11.07 o                         
   0 -14   6         47.93         61.06         9.04 o                         
   1 -14   6         74.13         55.91         7.63 o                         
   2 -14   6        236.52        238.19         7.54 o                         
   3 -14   6          5.37         10.38        10.86 o                         
   4 -14   6        156.28        160.47         9.06 o                         
   5 -14   6        171.97        197.21        17.24 o                         
   6 -14   6          3.29         19.85         9.02 o                         
   7 -14   6        267.56        278.43         8.80 o                         
   8 -14   6          0.24         18.46        10.61 o                         
   9 -14   6         87.45        114.81        14.89 o                         
  -4 -13   6         10.49         10.38         8.93 o                         
  -3 -13   6        110.90         91.13         9.66 o                         
  -2 -13   6        297.13        305.10        10.53 o                         
  -1 -13   6         10.66         34.62         8.17 o                         
   0 -13   6          0.24         15.08         9.49 o                         
   1 -13   6        194.90        186.59         9.89 o                         
   2 -13   6         21.21         28.20         8.07 o                         
   3 -13   6         41.27         39.68         9.19 o                         
   4 -13   6        206.41        252.72        12.47 o                         
   5 -13   6          0.09          7.24         7.28 o                         
   6 -13   6        619.17        630.25        11.17 o                         
   7 -13   6         45.20         70.44         8.93 o                         
   8 -13   6          7.14         -0.57         8.82 o                         
   9 -13   6          7.82         13.39         9.16 o                         
  -5 -12   6          9.43         11.70        10.18 o                         
  -4 -12   6        253.46        270.69         9.21 o                         
  -3 -12   6          4.26         25.06         9.05 o                         
  -2 -12   6         24.16         36.94        11.65 o                         
  -1 -12   6       1211.35       1090.19        28.97 o                         
   0 -12   6         69.52        101.06        12.53 o                         
   1 -12   6          2.68         12.93         8.50 o                         
   2 -12   6         40.06         42.17         7.77 o                         
   3 -12   6         14.53         25.42         7.54 o                         
   4 -12   6          9.05         28.87         8.61 o                         
   5 -12   6       1613.82       1601.90        51.29 o                         
   6 -12   6          7.23          4.36         9.15 o                         
   7 -12   6        444.94        440.93         9.96 o                         
   8 -12   6       1324.25       1289.00        19.48 o                         
   9 -12   6          1.00          6.73        10.80 o                         
  10 -12   6         73.29         75.42         9.43 o                         
  -6 -11   6         36.23         32.27         8.99 o                         
  -5 -11   6         69.31         78.57         8.61 o                         
  -4 -11   6        323.26        314.25         9.17 o                         
  -3 -11   6        160.60        154.34        11.50 o                         
  -2 -11   6        200.99        217.99         9.14 o                         
  -1 -11   6        109.53        133.70         9.47 o                         
   0 -11   6         41.07         48.24         9.85 o                         
   1 -11   6       1144.47       1094.40         9.75 o                         
   2 -11   6        474.79        442.62         9.11 o                         
   3 -11   6        965.56       1024.85        19.43 o                         
   4 -11   6        204.06        195.20         8.61 o                         
   5 -11   6         15.79         20.11         8.10 o                         
   6 -11   6       2016.14       1950.07        36.21 o                         
   7 -11   6          0.68         25.76        23.09 o                         
   8 -11   6          3.79         17.83         8.95 o                         
   9 -11   6        267.48        303.85        26.31 o                         
  10 -11   6        457.03        456.78        13.06 o                         
  -6 -10   6          5.67         16.44         8.51 o                         
  -5 -10   6         43.62         61.67         8.91 o                         
  -4 -10   6          5.17         24.32        10.94 o                         
  -3 -10   6        276.84        271.98        11.42 o                         
  -2 -10   6        245.19        247.09         9.46 o                         
  -1 -10   6         85.89         97.24         9.10 o                         
   0 -10   6        808.37        835.50        20.69 o                         
   1 -10   6          3.75         11.42         8.00 o                         
   2 -10   6       1554.07       1471.11        19.42 o                         
   3 -10   6        727.63        737.95         9.41 o                         
   4 -10   6        201.19        173.32         9.20 o                         
   5 -10   6         12.58         17.72         8.05 o                         
   6 -10   6        269.46        335.13        33.92 o                         
   7 -10   6       1313.40       1216.53        53.73 o                         
   8 -10   6         37.52         34.26         8.70 o                         
   9 -10   6          1.52          5.44        10.77 o                         
  10 -10   6          6.96         14.74        13.62 o                         
  -7  -9   6        322.51        272.20         9.60 o                         
  -6  -9   6         39.27         51.42         8.98 o                         
  -5  -9   6         28.04         34.19         8.67 o                         
  -4  -9   6         39.79         43.85         8.46 o                         
  -3  -9   6        170.74        177.08         8.90 o                         
  -2  -9   6       1646.79       1665.00        12.72 o                         
  -1  -9   6       1144.10       1170.10        20.47 o                         
   0  -9   6        103.89         99.56        10.07 o                         
   1  -9   6         81.86         71.84         8.87 o                         
   2  -9   6         66.08         48.84         8.81 o                         
   3  -9   6       1318.44       1248.16        24.16 o                         
   4  -9   6        598.01        579.83        23.45 o                         
   5  -9   6         82.72         97.47         8.33 o                         
   6  -9   6        439.65        448.78         8.74 o                         
   7  -9   6        541.14        531.42        10.24 o                         
   8  -9   6         14.66         23.05         8.61 o                         
   9  -9   6        694.88        644.01        11.18 o                         
  10  -9   6         52.53         40.81         8.83 o                         
  -7  -8   6         16.09         -0.72        10.68 o                         
  -6  -8   6         20.11         49.27         8.82 o                         
  -5  -8   6         55.20         53.13         8.72 o                         
  -4  -8   6         31.82         39.99         8.88 o                         
  -3  -8   6        340.62        316.26         9.93 o                         
  -2  -8   6        238.96        621.64        98.20 o                         
  -1  -8   6       1233.12       1217.68        27.60 o                         
   0  -8   6       2471.80       2435.37        45.92 o                         
   1  -8   6         22.26         12.68         8.90 o                         
   2  -8   6        123.12        128.64         9.94 o                         
   3  -8   6        457.15        452.37         9.74 o                         
   4  -8   6        158.63        148.76         8.72 o                         
   5  -8   6        686.03        647.34        18.45 o                         
   6  -8   6        468.69        426.18        13.50 o                         
   7  -8   6        949.66        873.93        14.98 o                         
   8  -8   6         80.17        103.11        10.13 o                         
   9  -8   6        263.19        258.19         9.36 o                         
  10  -8   6          0.87         11.83         9.85 o                         
  -8  -7   6        271.14        238.79        10.90 o                         
  -7  -7   6        363.28        357.69        12.35 o                         
  -6  -7   6        467.48        438.64        16.38 o                         
  -5  -7   6        652.88        705.88        10.53 o                         
  -4  -7   6         49.89        500.26       143.57 o                         
  -3  -7   6       1211.50       1163.63        13.41 o                         
  -2  -7   6        399.49        395.90        10.18 o                         
  -1  -7   6        189.28        143.63         9.98 o                         
   0  -7   6          1.33         -1.98         9.88 o                         
   1  -7   6       4782.96       4508.61        74.60 o                         
   2  -7   6        530.37        570.50        12.32 o                         
   3  -7   6         40.89         32.00         9.90 o                         
   4  -7   6         89.58        107.41         8.94 o                         
   5  -7   6        523.03        468.35        20.23 o                         
   6  -7   6        300.53        295.24        10.18 o                         
   7  -7   6        122.11        114.34        10.61 o                         
   8  -7   6        561.50        556.82        14.81 o                         
   9  -7   6         26.80         42.76         8.39 o                         
  10  -7   6         78.25         72.21         8.84 o                         
  -9  -6   6          4.14          7.23         9.41 o                         
  -8  -6   6        186.88        197.89        11.55 o                         
  -7  -6   6        564.27        552.89        13.19 o                         
  -6  -6   6        321.48        341.81         9.25 o                         
  -5  -6   6       1447.84       1400.51        21.51 o                         
  -4  -6   6         26.29         77.31         9.85 o                         
  -3  -6   6        105.82        103.26        10.12 o                         
  -2  -6   6          4.34          4.21        10.43 o                         
  -1  -6   6         36.31         11.97         9.95 o                         
   0  -6   6       2362.16       2209.03        68.83 o                         
   1  -6   6        107.73         84.32        10.11 o                         
   2  -6   6       5801.36       5581.21       100.15 o                         
   3  -6   6       1707.71       1655.31        36.09 o                         
   4  -6   6       1640.77       1539.50        34.51 o                         
   5  -6   6         36.09         34.63         8.85 o                         
   6  -6   6        604.70        530.67        12.36 o                         
   7  -6   6        352.18        338.49        10.21 o                         
   8  -6   6         97.15        108.63         8.92 o                         
   9  -6   6        334.60        380.57        50.77 o                         
  10  -6   6         78.92         77.27         9.44 o                         
  -9  -5   6        663.55        588.56        23.02 o                         
  -8  -5   6        306.84        333.25        10.37 o                         
  -7  -5   6         74.22         84.08         8.90 o                         
  -6  -5   6         30.35        451.30        82.32 o                         
  -5  -5   6         12.78         32.16        10.75 o                         
  -4  -5   6        646.78        762.64        28.99 o                         
  -3  -5   6        201.37        332.97        12.47 o                         
  -2  -5   6       1536.52       1549.21        19.57 o                         
  -1  -5   6       2220.51       2090.10        15.04 o                         
   0  -5   6       1101.38        865.40        14.01 o                         
   1  -5   6         13.46         20.68        10.96 o                         
   2  -5   6         72.57        304.80       101.34 o                         
   3  -5   6         15.92         17.70        10.74 o                         
   4  -5   6       1284.45       1182.38        44.32 o                         
   5  -5   6          8.71         17.19         8.93 o                         
   6  -5   6         36.06         42.86         9.56 o                         
   7  -5   6       1295.44       1202.53        35.98 o                         
   8  -5   6         94.65         92.94         8.95 o                         
   9  -5   6          4.23          7.88         9.41 o                         
  10  -5   6          0.37          7.98         9.43 o                         
  -9  -4   6          9.09         21.71         9.00 o                         
  -8  -4   6        941.21       1024.09        59.58 o                         
  -7  -4   6        307.56        312.55        21.52 o                         
  -6  -4   6         40.74         53.47        10.35 o                         
  -5  -4   6        159.74        131.85        10.99 o                         
  -4  -4   6       5867.88       5403.94        19.75 o                         
  -3  -4   6        384.38        614.54        12.75 o                         
  -2  -4   6       1271.64       1263.69        40.79 o                         
  -1  -4   6          7.04        153.37        76.26 o                         
   0  -4   6        434.32        505.73        79.54 o                         
   1  -4   6        145.68        125.21        15.62 o                         
   2  -4   6       8220.72       8473.77       998.21 o                         
   3  -4   6        862.55        833.68        20.30 o                         
   4  -4   6        931.65        815.58        13.14 o                         
   5  -4   6       2329.55       2106.73        66.54 o                         
   6  -4   6        933.81        874.01        20.17 o                         
   7  -4   6        430.15        397.18        16.85 o                         
   8  -4   6        965.61        975.97        28.76 o                         
   9  -4   6         45.28         39.12         8.79 o                         
  10  -4   6        357.87        330.98        13.09 o                         
 -10  -3   6         15.78         21.86        11.13 o                         
  -9  -3   6          1.45          7.26        13.82 o                         
  -8  -3   6         51.13         94.01        11.80 o                         
  -7  -3   6        103.55        129.66         9.83 o                         
  -6  -3   6        788.55        763.01        35.68 o                         
  -5  -3   6         74.48        153.94        54.46 o                         
  -4  -3   6          2.91          7.76        11.35 o                         
  -3  -3   6       2997.92       3002.55        18.69 o                         
  -2  -3   6       2431.80       2474.08        31.16 o                         
  -1  -3   6        111.67         57.71        16.53 o                         
   1  -3   6       3696.38       3478.45        43.20 o                         
   2  -3   6       3137.24       3263.13        32.42 o                         
   3  -3   6       5929.59       5484.50       254.82 o                         
   4  -3   6       1440.41       1436.86        50.45 o                         
   5  -3   6        258.28        221.18         9.28 o                         
   6  -3   6       2723.12       2537.43        82.50 o                         
   7  -3   6       3032.91       2867.96        93.73 o                         
   8  -3   6          3.75          5.30        11.45 o                         
   9  -3   6         59.08         63.04        11.92 o                         
  10  -3   6         17.03         21.87        18.93 o                         
 -10  -2   6          2.17         10.41        10.50 o                         
  -9  -2   6         52.26         41.79        10.20 o                         
  -8  -2   6         75.03         81.28        14.05 o                         
  -7  -2   6         63.81         71.86         9.88 o                         
  -6  -2   6          0.98         45.87        17.90 o                         
  -5  -2   6       3304.97       3301.84        21.05 o                         
  -4  -2   6        631.92        769.11        18.73 o                         
  -3  -2   6         68.50         60.73        12.73 o                         
  -2  -2   6       5734.25       5122.97        31.52 o                         
  -1  -2   6         34.00        109.65        22.58 o                         
   0  -2   6       1746.75       1770.43        93.07 o                         
   2  -2   6       2982.05       2974.45        32.29 o                         
   3  -2   6       3135.61       3323.42       208.43 o                         
   4  -2   6       9222.79       9043.17       686.92 o                         
   5  -2   6        283.00        278.96        14.06 o                         
   6  -2   6        943.40        866.18        14.66 o                         
   7  -2   6        630.26        633.69        14.19 o                         
   8  -2   6         55.40         43.18        17.89 o                         
   9  -2   6         13.63         20.09        17.14 o                         
  10  -2   6          8.98         -1.90         9.65 o                         
 -10  -1   6          0.82         -8.18         9.75 o                         
  -9  -1   6         29.57         30.51         9.43 o                         
  -8  -1   6         32.95         42.59         9.24 o                         
  -7  -1   6       1681.37       1665.50       103.54 o                         
  -6  -1   6          0.13          2.20        15.16 o                         
  -5  -1   6         66.70        126.54        16.17 o                         
  -4  -1   6       1149.39       1328.16        20.45 o                         
  -3  -1   6       8230.78       7783.62       556.36 o                         
  -2  -1   6         10.73         20.20        15.08 o                         
  -1  -1   6        252.39        323.09        23.90 o                         
   0  -1   6       4624.14       4584.66       126.98 o                         
   1  -1   6       2264.36       2300.43        60.57 o                         
   2  -1   6        938.48       1168.93        19.16 o                         
   3  -1   6        240.08        372.44        17.13 o                         
   4  -1   6        125.31        139.98        12.51 o                         
   5  -1   6        519.03        485.77        21.28 o                         
   6  -1   6       1013.97        878.29        29.31 o                         
   7  -1   6        386.70        361.33        13.24 o                         
   8  -1   6          1.39         -7.45        11.29 o                         
   9  -1   6        597.69        642.97        17.20 o                         
  10  -1   6        104.73        103.00        11.06 o                         
 -11   0   6        224.01        224.72         8.84 o                         
 -10   0   6         65.68         80.79        18.62 o                         
  -9   0   6          0.34         24.23         9.29 o                         
  -8   0   6        335.35        288.46        10.41 o                         
  -7   0   6          3.17         20.25        10.14 o                         
  -6   0   6        594.16        577.70        59.24 o                         
  -5   0   6       1018.66       1182.91        96.50 o                         
  -4   0   6       1389.16       1344.01        92.43 o                         
  -3   0   6       1127.68       1032.22        39.98 o                         
  -2   0   6         17.21         24.58        16.80 o                         
  -1   0   6       1981.56       1954.20        60.46 o                         
   0   0   6        919.48       1019.38        31.82 o                         
   1   0   6        492.72        685.31        21.38 o                         
   2   0   6       2106.57       2052.99        38.21 o                         
   3   0   6        153.73        160.60        14.28 o                         
   4   0   6        304.19        340.31        14.06 o                         
   5   0   6       1223.68       1246.21        18.75 o                         
   6   0   6        102.33        108.54        17.06 o                         
   7   0   6          3.09         18.47        12.45 o                         
   8   0   6         34.07         24.76        22.26 o                         
   9   0   6         69.70         79.96        19.09 o                         
 -11   1   6         22.92         38.35         7.93 o                         
 -10   1   6        241.48        257.50         9.81 o                         
  -9   1   6          6.42         -4.91        12.92 o                         
  -8   1   6        222.10        248.59        10.45 o                         
  -7   1   6        117.20        134.88        10.42 o                         
  -6   1   6       1287.55       1320.72        84.88 o                         
  -5   1   6        773.70        726.42        39.84 o                         
  -4   1   6       1703.39       1619.75        92.80 o                         
  -3   1   6       1361.34       1268.42        15.35 o                         
  -2   1   6       1317.36       1316.26        41.57 o                         
  -1   1   6       3213.88       3188.49        99.72 o                         
   0   1   6       1352.38       1587.75        22.95 o                         
   1   1   6         77.01        101.07        16.98 o                         
   2   1   6         40.60         27.53        17.95 o                         
   3   1   6       1311.54       1244.10        22.69 o                         
   4   1   6        712.57        676.93        26.00 o                         
   5   1   6        242.89        251.95        15.76 o                         
   6   1   6        105.67        118.01        12.06 o                         
   7   1   6        179.41        176.81        11.90 o                         
   8   1   6        194.97        192.96        11.28 o                         
   9   1   6          6.39         -8.08        10.71 o                         
 -11   2   6        129.28        137.53         8.11 o                         
 -10   2   6        112.66        118.64        10.49 o                         
  -9   2   6         68.90         82.86        18.71 o                         
  -8   2   6        605.54        556.02        50.80 o                         
  -7   2   6        539.19        533.97        24.73 o                         
  -6   2   6         23.86         23.12        19.84 o                         
  -5   2   6       3817.49       3659.79       199.71 o                         
  -4   2   6         26.72         36.18        11.12 o                         
  -3   2   6       2657.49       2955.90        18.31 o                         
  -2   2   6        135.11        302.63        15.52 o                         
  -1   2   6          4.37          6.74        16.38 o                         
   0   2   6        614.87        785.21        18.75 o                         
   1   2   6       3979.70       4364.37        53.50 o                         
   2   2   6       3420.51       3674.05       109.28 o                         
   3   2   6         48.08         60.89        13.04 o                         
   4   2   6        380.69        386.92        14.96 o                         
   5   2   6        744.68        757.90        36.43 o                         
   6   2   6          9.31         13.00        11.60 o                         
   7   2   6        169.19        176.30        10.66 o                         
   8   2   6        101.06        108.64        17.75 o                         
   9   2   6          0.79         12.28        10.49 o                         
 -11   3   6         19.73          3.24         7.90 o                         
 -10   3   6         20.19         26.01         9.57 o                         
  -9   3   6        571.41        549.71        11.37 o                         
  -8   3   6          8.35          1.81        12.59 o                         
  -7   3   6       2395.44       2357.91        86.06 o                         
  -6   3   6         64.23         53.54        10.28 o                         
  -5   3   6        614.01        604.49        17.93 o                         
  -4   3   6       5613.72       5317.21        76.83 o                         
  -3   3   6       3230.21       3109.85       111.48 o                         
  -2   3   6       2515.42       2586.23        75.33 o                         
  -1   3   6         16.18        157.43        15.99 o                         
   0   3   6       4934.04       4869.83        26.27 o                         
   1   3   6        220.21        221.11        18.57 o                         
   2   3   6        589.22        639.50        15.41 o                         
   3   3   6         22.07         29.40        16.53 o                         
   4   3   6        331.09        348.60        16.06 o                         
   5   3   6         53.54        104.88        11.31 o                         
   6   3   6        112.95        114.34        13.33 o                         
   7   3   6        254.04        255.18        26.00 o                         
   8   3   6          0.20         19.00        12.71 o                         
 -11   4   6          2.85         13.96         7.85 o                         
 -10   4   6         16.45         33.07         9.19 o                         
  -9   4   6        957.75       1002.29        42.82 o                         
  -8   4   6        635.56        620.53        23.52 o                         
  -7   4   6        573.75        545.82        35.14 o                         
  -6   4   6        765.72        780.08        28.18 o                         
  -5   4   6       1484.48       1382.10        56.51 o                         
  -4   4   6        824.64        776.25        57.57 o                         
  -3   4   6          2.45        -11.65        11.65 o                         
  -2   4   6       8912.80       9103.18       377.42 o                         
  -1   4   6       4297.83       4033.93        77.16 o                         
   0   4   6       1123.89       1037.91        17.95 o                         
   1   4   6        206.84        309.01        14.41 o                         
   2   4   6         95.54        118.36        11.33 o                         
   3   4   6       1007.77        946.93        15.10 o                         
   4   4   6        284.76        314.93        13.71 o                         
   5   4   6        448.65        453.54        11.81 o                         
   6   4   6        197.37        174.25        12.22 o                         
   7   4   6        365.92        387.27        16.87 o                         
   8   4   6         25.48         15.99        15.62 o                         
 -11   5   6         10.38          9.68         7.43 o                         
 -10   5   6         39.45         21.10        14.65 o                         
  -9   5   6         88.21         89.12         9.57 o                         
  -8   5   6        385.10        339.19        10.07 o                         
  -7   5   6        195.68        191.26        14.59 o                         
  -6   5   6        571.30        576.49        40.99 o                         
  -5   5   6        197.68        163.61        20.11 o                         
  -4   5   6       2017.57       1905.88        83.35 o                         
  -3   5   6       2361.23       2184.97        48.69 o                         
  -2   5   6       3659.87       3751.93       114.18 o                         
  -1   5   6          8.08          0.28        13.18 o                         
   0   5   6         11.59         24.26        22.12 o                         
   1   5   6        250.18        260.94        13.98 o                         
   2   5   6        137.61        127.78        11.05 o                         
   3   5   6        700.58        750.24        14.15 o                         
   4   5   6         85.73        115.33        15.26 o                         
   5   5   6         17.71         44.97        11.05 o                         
   6   5   6         55.82         30.83        11.75 o                         
   7   5   6        230.02        238.28        11.14 o                         
 -11   6   6         16.57         16.62         7.34 o                         
 -10   6   6         86.78         77.10         7.39 o                         
  -9   6   6        229.85        231.45        11.92 o                         
  -8   6   6       1025.83        975.31        16.40 o                         
  -7   6   6        162.06        176.85        20.33 o                         
  -6   6   6         97.17        105.02        16.73 o                         
  -5   6   6       2686.84       2498.66       113.01 o                         
  -4   6   6          2.44         12.23        11.26 o                         
  -3   6   6       1821.48       1814.23        63.66 o                         
  -2   6   6        774.40        728.84        14.72 o                         
  -1   6   6       1023.07        994.36        15.06 o                         
   0   6   6        225.46        283.41        97.35 o                         
   1   6   6        459.51        422.38        17.99 o                         
   2   6   6         30.10         30.63        11.38 o                         
   3   6   6        106.49        141.56        14.88 o                         
   4   6   6        141.01        196.12        12.39 o                         
   5   6   6          1.12         12.34        10.58 o                         
   6   6   6         74.96         77.61        11.24 o                         
   7   6   6          5.10         37.86        21.36 o                         
 -11   7   6        317.63        297.48        11.26 o                         
 -10   7   6        167.59        183.01         7.85 o                         
  -9   7   6        164.40        167.46         8.17 o                         
  -8   7   6        318.01        338.99        17.46 o                         
  -7   7   6        210.19        189.83        10.18 o                         
  -6   7   6        214.05        200.87        21.04 o                         
  -5   7   6        488.33        476.68        20.23 o                         
  -4   7   6        955.41        922.50        61.11 o                         
  -3   7   6       1197.85       1171.27        14.05 o                         
  -2   7   6         17.02         11.72        12.31 o                         
  -1   7   6        156.25        159.81        10.56 o                         
   0   7   6        864.35        852.19        11.38 o                         
   1   7   6        218.44        220.62        11.98 o                         
   2   7   6       1674.98       1665.63        17.23 o                         
   3   7   6         54.60         71.49        11.51 o                         
   4   7   6          4.21        -11.22        11.22 o                         
   5   7   6         18.19         42.18        15.82 o                         
   6   7   6        253.74        258.42        11.09 o                         
 -11   8   6         55.77         52.38        20.28 o                         
 -10   8   6         43.68         31.15         8.10 o                         
  -9   8   6        154.51        150.20        19.38 o                         
  -8   8   6          2.06         -6.07         7.80 o                         
  -7   8   6         39.88         29.67        10.01 o                         
  -6   8   6        900.75        833.95        45.33 o                         
  -5   8   6        218.07        224.35        29.10 o                         
  -4   8   6        459.78        449.40        23.35 o                         
  -3   8   6          0.83        -22.70        22.70 o                         
  -2   8   6       2483.88       2399.35        34.07 o                         
  -1   8   6        609.88        591.30        14.09 o                         
   0   8   6       1182.36       1131.53        38.96 o                         
   1   8   6        233.04        227.66         9.99 o                         
   2   8   6         49.35        106.57        35.58 o                         
   3   8   6         20.71         32.51        11.00 o                         
   4   8   6         48.71         31.27        10.87 o                         
   5   8   6         39.67         39.14        11.25 o                         
   6   8   6         29.73          8.92        20.98 o                         
 -11   9   6         58.62         57.40         7.54 o                         
 -10   9   6        230.31        222.17        12.35 o                         
  -9   9   6         57.84         32.01        10.11 o                         
  -8   9   6         70.12         90.90         7.54 o                         
  -7   9   6       1026.84       1097.95        15.04 o                         
  -6   9   6         86.39        102.88         9.98 o                         
  -5   9   6         32.62         38.08        12.19 o                         
  -4   9   6       1966.38       1857.65        28.06 o                         
  -3   9   6        107.64        111.46         9.30 o                         
  -2   9   6        647.35        652.79        13.88 o                         
  -1   9   6        259.99        255.06        11.14 o                         
   0   9   6        576.23        525.57        10.50 o                         
   1   9   6       1384.16       1403.54        40.19 o                         
   2   9   6        179.21        203.28        10.02 o                         
   3   9   6         79.09        100.84        10.96 o                         
   4   9   6         43.32         39.17        16.67 o                         
   5   9   6        133.18        140.82        11.17 o                         
 -11  10   6         37.76         39.93         7.78 o                         
 -10  10   6         54.65         65.74         9.44 o                         
  -9  10   6          0.95          5.29         9.45 o                         
  -8  10   6        863.05        877.66        15.85 o                         
  -7  10   6        257.11        281.46         8.42 o                         
  -6  10   6          6.20         21.96         7.90 o                         
  -5  10   6         12.38         24.14         7.93 o                         
  -4  10   6         17.92         22.65         8.46 o                         
  -3  10   6        170.16        155.53        16.27 o                         
  -2  10   6         46.63         25.55         8.67 o                         
  -1  10   6        194.42        229.29        13.31 o                         
   0  10   6       1042.71       1032.89        29.53 o                         
   1  10   6       2617.71       2612.22        56.18 o                         
   2  10   6          2.88         12.19         9.45 o                         
   3  10   6          0.51         -1.89        10.74 o                         
   4  10   6         40.43         28.06        22.48 o                         
 -10  11   6        150.38        152.83         8.10 o                         
  -9  11   6        460.45        450.00        13.46 o                         
  -8  11   6          7.49         -0.66         8.03 o                         
  -7  11   6        500.89        455.66         8.67 o                         
  -6  11   6        160.57        157.59         8.21 o                         
  -5  11   6        229.83        205.37        14.28 o                         
  -4  11   6         42.96         60.70        16.28 o                         
  -3  11   6        522.21        534.23        14.23 o                         
  -2  11   6         35.30         46.73         9.26 o                         
  -1  11   6       1276.37       1267.77        17.81 o                         
   0  11   6          3.19          1.74         8.46 o                         
   1  11   6         54.51         43.92         9.03 o                         
   2  11   6        715.93        627.58        10.69 o                         
   3  11   6         48.11         41.91        14.34 o                         
 -10  12   6         69.60         94.67        15.84 o                         
  -9  12   6        433.50        455.13        21.68 o                         
  -8  12   6        607.92        627.88        24.78 o                         
  -7  12   6          2.01         16.98        12.94 o                         
  -6  12   6        150.75        156.72         8.42 o                         
  -5  12   6        705.04        698.19        10.35 o                         
  -4  12   6        144.21        138.04         8.40 o                         
  -3  12   6        439.75        441.49         8.99 o                         
  -2  12   6         41.86         28.90         9.42 o                         
  -1  12   6        416.71        405.04        14.42 o                         
   0  12   6        255.34        286.03         9.36 o                         
   1  12   6         22.24         12.01         8.92 o                         
   2  12   6          1.10         -4.10        12.87 o                         
  -9  13   6        327.63        368.31         8.84 o                         
  -8  13   6        408.76        425.80        21.34 o                         
  -7  13   6         54.25         73.37         8.30 o                         
  -6  13   6          0.16          8.23         8.17 o                         
  -5  13   6         93.25        123.57        17.31 o                         
  -4  13   6          6.51         -0.52         8.12 o                         
  -3  13   6        110.89         98.81         8.35 o                         
  -2  13   6        198.10        183.30         9.15 o                         
  -1  13   6         21.19         26.60        11.47 o                         
   0  13   6        188.79        162.35         9.30 o                         
   1  13   6         20.17         29.44         9.68 o                         
  -8  14   6         29.86         47.44        11.19 o                         
  -7  14   6         72.16         62.96         8.26 o                         
  -6  14   6        148.06        147.90         8.40 o                         
  -5  14   6         57.69         74.35         8.41 o                         
  -4  14   6          3.13          8.35         8.31 o                         
  -3  14   6         30.69         20.22         9.01 o                         
  -2  14   6         73.23         84.39        15.18 o                         
  -1  14   6         15.44         25.99         8.46 o                         
   0  14   6         13.24          3.82         9.01 o                         
  -7  15   6          7.49         -1.62         8.44 o                         
  -6  15   6        108.47        136.12        17.94 o                         
  -5  15   6          6.47         16.67         8.77 o                         
  -4  15   6          0.95         17.34         8.77 o                         
  -3  15   6         71.75         68.68         8.62 o                         
  -2  15   6          7.01         11.03         9.02 o                         
   2 -17   7          0.96         -5.68         8.79 o                         
   3 -17   7         84.52         96.64         9.23 o                         
   4 -17   7        127.84        144.12        12.05 o                         
   5 -17   7         70.85         77.84         8.73 o                         
   6 -17   7          5.82          7.25         8.51 o                         
   0 -16   7         34.24         36.80         8.95 o                         
   1 -16   7        134.34        134.34         9.45 o                         
   2 -16   7        458.64        421.27         8.09 o                         
   3 -16   7         52.44         59.79         7.79 o                         
   4 -16   7        381.96        401.42         9.60 o                         
   5 -16   7        197.68        220.97        16.35 o                         
   6 -16   7        266.69        275.49        12.68 o                         
   7 -16   7        135.44        146.35         9.08 o                         
  -2 -15   7         19.53         17.76        12.15 o                         
  -1 -15   7        132.07        164.17        13.64 o                         
   0 -15   7          6.45         10.15         8.11 o                         
   1 -15   7          0.70         -8.29         8.29 o                         
   2 -15   7        209.83        206.58         9.72 o                         
   3 -15   7        208.04        227.57         8.63 o                         
   4 -15   7          0.29         10.36         6.97 o                         
   5 -15   7          3.98         11.17         8.57 o                         
   6 -15   7        229.99        220.71        12.43 o                         
   7 -15   7         14.79         20.06        13.21 o                         
   8 -15   7        103.21        107.48        11.39 o                         
  -3 -14   7         13.02         35.52         8.88 o                         
  -2 -14   7         31.19         29.80         8.89 o                         
  -1 -14   7         16.08         29.21         8.66 o                         
   0 -14   7        153.77        190.27         9.02 o                         
   1 -14   7         70.52         77.16         8.30 o                         
   2 -14   7          8.70         27.22         7.39 o                         
   3 -14   7        141.19        135.56         7.42 o                         
   4 -14   7         87.59        104.80        11.05 o                         
   5 -14   7         62.49         70.76         7.50 o                         
   6 -14   7         31.60         43.22         8.91 o                         
   7 -14   7         29.89         44.29         9.23 o                         
   8 -14   7         11.24         22.09        11.43 o                         
   9 -14   7         56.80         58.79         9.40 o                         
  -4 -13   7        164.44        187.79        13.23 o                         
  -3 -13   7        440.34        467.20        15.17 o                         
  -2 -13   7        254.11        257.41         9.25 o                         
  -1 -13   7         30.04         34.64         8.72 o                         
   0 -13   7         29.45         52.04        10.94 o                         
   1 -13   7        134.26        150.20         7.82 o                         
   2 -13   7         18.86         34.35         7.64 o                         
   3 -13   7         22.24         31.12         7.53 o                         
   4 -13   7          2.69         12.57        11.94 o                         
   5 -13   7       2352.38       2345.16        36.95 o                         
   6 -13   7       1076.70       1067.91        25.85 o                         
   7 -13   7         80.55         69.60         9.33 o                         
   8 -13   7        321.51        346.48        19.19 o                         
   9 -13   7        238.77        211.92        10.43 o                         
  -5 -12   7          2.41          9.55         8.82 o                         
  -4 -12   7         10.63         11.99         8.83 o                         
  -3 -12   7        272.45        269.45         9.30 o                         
  -2 -12   7         80.56         98.37         9.53 o                         
  -1 -12   7        415.29        373.75         9.82 o                         
   0 -12   7        359.19        373.45         8.98 o                         
   1 -12   7        493.70        485.16         9.17 o                         
   2 -12   7         94.53         85.24         9.07 o                         
   3 -12   7        103.57         98.03         8.09 o                         
   4 -12   7         26.45         36.72         7.86 o                         
   5 -12   7        549.40        590.78        19.24 o                         
   6 -12   7        236.07        261.63         7.90 o                         
   7 -12   7        604.68        628.00        11.08 o                         
   8 -12   7        155.31        157.49         9.66 o                         
   9 -12   7        178.14        175.24        10.40 o                         
  10 -12   7        583.61        562.21        32.78 o                         
  -6 -11   7          2.70          7.92         8.89 o                         
  -5 -11   7        123.63        120.13         9.64 o                         
  -4 -11   7         91.37         94.69        11.00 o                         
  -3 -11   7          0.35         -6.88        10.37 o                         
  -2 -11   7        287.62        283.47        17.61 o                         
  -1 -11   7        266.22        287.71         9.73 o                         
   0 -11   7        375.76        324.90         9.99 o                         
   1 -11   7         30.58         42.64         9.24 o                         
   2 -11   7         72.72         65.45         8.17 o                         
   3 -11   7        690.84        695.58        11.48 o                         
   4 -11   7        320.44        324.11        10.47 o                         
   5 -11   7        421.03        446.50         8.38 o                         
   6 -11   7        120.11        134.31         7.73 o                         
   7 -11   7         56.59         75.01        14.83 o                         
   8 -11   7        833.37        822.20        23.83 o                         
   9 -11   7        256.70        262.68        11.26 o                         
  10 -11   7         38.46         44.00         9.88 o                         
  -6 -10   7         10.64          3.14         8.27 o                         
  -5 -10   7          5.64         14.85         8.41 o                         
  -4 -10   7        572.85        564.44         9.65 o                         
  -3 -10   7        288.17        289.41        14.04 o                         
  -2 -10   7         25.89         25.63         9.28 o                         
  -1 -10   7        452.63        429.59        10.37 o                         
   0 -10   7       2303.68       2220.10        43.19 o                         
   1 -10   7        115.67        116.10         8.25 o                         
   2 -10   7          6.94         11.39         8.90 o                         
   3 -10   7        180.55        179.82        14.20 o                         
   4 -10   7        339.40        351.82        11.66 o                         
   5 -10   7         27.67         47.28         8.66 o                         
   6 -10   7        455.98        472.59         9.22 o                         
   7 -10   7          6.18         53.66         9.87 o                         
   8 -10   7        603.13        560.74        22.46 o                         
   9 -10   7        483.08        494.19        10.54 o                         
  10 -10   7        357.37        333.92        11.26 o                         
  -7  -9   7         48.25         44.91         9.05 o                         
  -6  -9   7         72.37         69.54         8.45 o                         
  -5  -9   7         22.32         12.11         8.62 o                         
  -4  -9   7        479.53        502.09        18.20 o                         
  -3  -9   7         74.21         70.67         9.20 o                         
  -2  -9   7        414.89        399.26        13.78 o                         
  -1  -9   7        167.86        163.92         9.77 o                         
   0  -9   7        683.55        618.93        12.52 o                         
   1  -9   7         16.98         12.00         9.10 o                         
   2  -9   7        111.42        104.62        11.23 o                         
   3  -9   7        649.95        650.93        17.65 o                         
   4  -9   7        353.32        320.72         9.33 o                         
   5  -9   7         25.77         30.17         8.58 o                         
   6  -9   7        262.01        259.86        10.69 o                         
   7  -9   7        708.41        742.54        18.36 o                         
   8  -9   7        573.04        527.39        16.88 o                         
   9  -9   7        377.39        372.81        11.99 o                         
  10  -9   7         82.03         81.48         9.82 o                         
  -8  -8   7          8.75          5.78         8.96 o                         
  -7  -8   7          4.12         20.10         8.51 o                         
  -6  -8   7         37.01         43.91        10.11 o                         
  -5  -8   7          2.28         10.28         8.50 o                         
  -4  -8   7        467.02        489.47        10.14 o                         
  -3  -8   7         42.16         52.59        22.06 o                         
  -2  -8   7        148.01        158.18        19.54 o                         
  -1  -8   7       2195.44       2027.05        29.55 o                         
   0  -8   7        451.38        500.07        20.05 o                         
   1  -8   7       1022.18        992.37        13.14 o                         
   2  -8   7          1.41          8.31         9.03 o                         
   3  -8   7       2672.01       2487.35        60.28 o                         
   4  -8   7        213.04        224.64         9.51 o                         
   5  -8   7         51.65         45.16         8.45 o                         
   6  -8   7        697.44        702.77        22.22 o                         
   7  -8   7        649.23        609.23        11.21 o                         
   8  -8   7        105.00        100.10        10.01 o                         
   9  -8   7        112.51        114.95        10.52 o                         
  10  -8   7          2.48          3.25         9.21 o                         
  -8  -7   7          0.80         24.66         8.89 o                         
  -7  -7   7         78.68         80.65         8.34 o                         
  -6  -7   7         45.41         85.22         8.68 o                         
  -5  -7   7        673.79        682.81        10.95 o                         
  -4  -7   7        686.61        585.92         9.84 o                         
  -3  -7   7        122.59        133.51         9.87 o                         
  -2  -7   7          0.52         10.68         9.47 o                         
  -1  -7   7       3492.65       3408.89        17.79 o                         
   0  -7   7        846.36        762.86        13.25 o                         
   1  -7   7        125.41        109.28         9.59 o                         
   2  -7   7          6.18         21.10         9.81 o                         
   3  -7   7       2559.26       2633.16       123.66 o                         
   4  -7   7         55.66         66.76         9.17 o                         
   5  -7   7          1.44          4.48         8.46 o                         
   6  -7   7         21.22         29.56         8.44 o                         
   7  -7   7         47.76         47.12         9.46 o                         
   8  -7   7        367.97        395.96        11.03 o                         
   9  -7   7          4.55         15.84         9.37 o                         
  10  -7   7         57.21         59.28         9.83 o                         
  -9  -6   7        317.68        272.28        15.26 o                         
  -8  -6   7         30.02         51.30         8.70 o                         
  -7  -6   7        789.82        804.70        21.19 o                         
  -6  -6   7        173.62        203.82        22.28 o                         
  -5  -6   7        549.88        563.24        14.16 o                         
  -4  -6   7        279.39        276.44         9.56 o                         
  -3  -6   7       1442.47       1258.81        13.25 o                         
  -2  -6   7         73.42         51.30         9.60 o                         
  -1  -6   7       1278.09       1327.10        20.83 o                         
   0  -6   7       1307.08       1203.27        17.35 o                         
   1  -6   7        882.32        933.09       114.40 o                         
   2  -6   7       2497.69       2456.50       161.85 o                         
   3  -6   7         90.90         89.97         9.98 o                         
   4  -6   7        643.88        642.41        20.62 o                         
   5  -6   7       1346.52       1278.92        32.54 o                         
   6  -6   7        387.15        363.16        13.08 o                         
   7  -6   7        145.93        144.48        11.34 o                         
   8  -6   7        157.10        150.13        10.01 o                         
   9  -6   7        447.21        449.31        13.38 o                         
  10  -6   7         77.02         91.45         9.97 o                         
  -9  -5   7          3.77          4.20         8.87 o                         
  -8  -5   7        223.86        260.03         9.21 o                         
  -7  -5   7        615.56        606.59        10.75 o                         
  -6  -5   7       2034.92       1978.57        13.76 o                         
  -5  -5   7         78.82        104.99        11.97 o                         
  -4  -5   7         21.52         43.65        11.10 o                         
  -3  -5   7        166.94        210.05        11.79 o                         
  -2  -5   7       2237.84       1985.54        33.58 o                         
  -1  -5   7        396.66        354.05        14.85 o                         
   0  -5   7       4435.61       4258.37        61.43 o                         
   1  -5   7       2095.20       2207.19        64.14 o                         
   2  -5   7       5136.03       4790.71       207.99 o                         
   3  -5   7        539.72        637.96        28.44 o                         
   4  -5   7        816.80        800.79        23.95 o                         
   5  -5   7         41.52         47.69         9.75 o                         
   6  -5   7        499.64        489.78        19.34 o                         
   7  -5   7        122.78        125.19        10.19 o                         
   8  -5   7        601.26        597.26        15.70 o                         
   9  -5   7         31.39         31.60        10.17 o                         
  10  -5   7        162.92        200.37        18.55 o                         
  -9  -4   7         21.83         -4.45        13.58 o                         
  -8  -4   7         58.42         86.96        10.80 o                         
  -7  -4   7        212.45        299.61        11.23 o                         
  -6  -4   7        531.51        553.50        12.09 o                         
  -5  -4   7         97.65         89.05        10.95 o                         
  -4  -4   7       2644.77       2354.84        15.27 o                         
  -3  -4   7        362.31        360.08        12.22 o                         
  -2  -4   7       2679.94       2457.10        21.01 o                         
  -1  -4   7      10809.05       9448.44       277.63 o                         
   0  -4   7       3661.44       3338.09        46.24 o                         
   1  -4   7        951.56       1150.70        69.64 o                         
   2  -4   7       3700.59       3677.15        31.08 o                         
   3  -4   7         24.21         33.32        12.27 o                         
   4  -4   7        275.48        248.83         9.95 o                         
   5  -4   7        989.23        905.69        29.60 o                         
   6  -4   7         60.13         57.17        10.12 o                         
   7  -4   7          0.99          3.23         9.93 o                         
   8  -4   7        724.53        773.72        16.75 o                         
   9  -4   7         46.06         59.31        11.81 o                         
  10  -4   7        418.06        408.76        17.55 o                         
 -10  -3   7         23.91         25.50         9.79 o                         
  -9  -3   7         33.51         31.25        13.77 o                         
  -8  -3   7       1705.38       1702.55        17.77 o                         
  -7  -3   7          5.72         22.19        10.03 o                         
  -6  -3   7        215.59        240.77        11.53 o                         
  -5  -3   7        254.29        324.44        11.04 o                         
  -4  -3   7       4060.83       4044.92        60.26 o                         
  -3  -3   7        394.48        397.34        12.33 o                         
  -2  -3   7        182.92        329.59        14.45 o                         
  -1  -3   7         16.62         41.55        15.19 o                         
   0  -3   7        521.71        868.91        28.06 o                         
   1  -3   7       6278.08       6272.58        39.41 o                         
   2  -3   7        905.88       1000.42        25.58 o                         
   3  -3   7        176.76        175.81        18.67 o                         
   4  -3   7       1818.01       1944.61       228.85 o                         
   5  -3   7       3489.11       3345.41       173.89 o                         
   6  -3   7        648.22        573.22        21.70 o                         
   7  -3   7         44.19         36.23        11.87 o                         
   8  -3   7       1440.26       1457.28        65.82 o                         
   9  -3   7         58.26         63.37        11.96 o                         
  10  -3   7        107.02         95.36        12.26 o                         
 -10  -2   7          3.07         -0.16        13.78 o                         
  -9  -2   7         99.69        104.75        15.58 o                         
  -8  -2   7        230.70        477.37        10.57 o                         
  -7  -2   7        574.85        567.92        15.71 o                         
  -6  -2   7        391.49        355.61        15.93 o                         
  -5  -2   7        548.53        595.37        11.67 o                         
  -4  -2   7         11.54         58.03        11.99 o                         
  -3  -2   7       3858.98       4040.53        31.36 o                         
  -2  -2   7         61.13         97.75        24.45 o                         
  -1  -2   7       1325.89       1302.67        32.11 o                         
   0  -2   7       4026.21       3880.54       183.64 o                         
   1  -2   7         16.37         68.58        23.11 o                         
   2  -2   7       1467.59       1847.72        22.67 o                         
   3  -2   7       1341.80       1456.68        75.64 o                         
   4  -2   7        313.14        349.27        34.97 o                         
   5  -2   7       1917.83       1794.85       109.42 o                         
   6  -2   7       1851.87       1714.41        17.31 o                         
   7  -2   7         12.74         14.55        11.02 o                         
   8  -2   7        490.63        470.86        19.80 o                         
   9  -2   7         35.53         37.17        10.93 o                         
  10  -2   7          7.69         10.03        10.94 o                         
 -10  -1   7         21.94         28.76         9.48 o                         
  -9  -1   7        242.19        264.80        27.70 o                         
  -8  -1   7        218.83        221.32         9.52 o                         
  -7  -1   7        325.65        341.29        10.66 o                         
  -6  -1   7         37.60         51.71        17.06 o                         
  -5  -1   7       1264.15       1098.20        99.43 o                         
  -4  -1   7        701.31        675.40        45.97 o                         
  -3  -1   7       3024.57       3075.77       220.13 o                         
  -2  -1   7         58.62         80.47        15.16 o                         
  -1  -1   7       1617.05       1968.40        24.42 o                         
   0  -1   7        261.65        476.22        19.11 o                         
   1  -1   7       4969.47       5347.02        36.85 o                         
   2  -1   7        935.76       1025.95        25.67 o                         
   3  -1   7       1436.95       1468.92        32.45 o                         
   4  -1   7        617.23        730.16        42.00 o                         
   5  -1   7         36.05        169.06        12.98 o                         
   6  -1   7         39.95        110.69        46.29 o                         
   7  -1   7        332.07        321.44        19.92 o                         
   8  -1   7        299.66        285.10        11.79 o                         
   9  -1   7        109.70        107.45        18.03 o                         
 -11   0   7         84.86         87.47        31.69 o                         
 -10   0   7         56.13         57.75        14.43 o                         
  -9   0   7        481.39        535.07        35.32 o                         
  -8   0   7          9.83         33.06        10.04 o                         
  -7   0   7        395.17        393.46        33.17 o                         
  -6   0   7          4.92          3.24        10.37 o                         
  -5   0   7        691.23        648.89        47.01 o                         
  -4   0   7       2946.87       2974.13       202.58 o                         
  -3   0   7       1084.99       1061.23        21.55 o                         
  -2   0   7          3.19         48.14        14.07 o                         
  -1   0   7       2402.45       2411.38        45.58 o                         
   0   0   7       1206.84       1281.71        27.73 o                         
   1   0   7       3444.72       3712.41       120.96 o                         
   2   0   7       2033.62       1945.01        53.33 o                         
   3   0   7        854.20       1021.21        16.60 o                         
   4   0   7        909.08        899.78        24.20 o                         
   5   0   7        797.59        803.56        15.90 o                         
   6   0   7          5.88          1.97        14.11 o                         
   7   0   7          5.42         10.76        11.14 o                         
   8   0   7        275.62        272.53        13.19 o                         
   9   0   7        341.81        301.98        13.07 o                         
 -11   1   7         35.77         28.67        16.00 o                         
 -10   1   7         91.39         85.79         9.15 o                         
  -9   1   7         31.54         49.82        19.74 o                         
  -8   1   7         22.69         28.33        19.93 o                         
  -7   1   7         35.78         46.16        10.27 o                         
  -6   1   7       1472.22       1350.78        64.61 o                         
  -5   1   7        231.07        331.29        12.02 o                         
  -4   1   7       4194.06       4583.54        27.28 o                         
  -3   1   7        390.29        449.42        13.64 o                         
  -2   1   7          3.70        104.20        14.14 o                         
  -1   1   7       8322.37       8880.96       257.44 o                         
   0   1   7         64.45         75.03        16.84 o                         
   1   1   7        451.13        317.45        15.99 o                         
   2   1   7       1983.87       2210.06        54.38 o                         
   3   1   7        175.44        380.36        13.01 o                         
   4   1   7        709.26        741.50        15.70 o                         
   5   1   7        300.35        305.41        13.55 o                         
   6   1   7        469.72        461.77        12.91 o                         
   7   1   7         91.40        103.67        18.08 o                         
   8   1   7        125.02        128.78        21.27 o                         
   9   1   7         96.03         77.51        11.49 o                         
 -11   2   7          0.48         -4.04         9.47 o                         
 -10   2   7        243.40        259.65        33.20 o                         
  -9   2   7        127.41        110.24        15.14 o                         
  -8   2   7         65.73         65.26         9.49 o                         
  -7   2   7         11.30         25.19        14.48 o                         
  -6   2   7       4057.18       3864.43       273.49 o                         
  -5   2   7         18.57          3.14        15.21 o                         
  -4   2   7         13.26        269.94        13.71 o                         
  -3   2   7       5244.49       5121.65       140.00 o                         
  -2   2   7       8351.77       7851.25       304.63 o                         
  -1   2   7       7839.59       7886.67       284.10 o                         
   0   2   7        928.94       1270.07        25.18 o                         
   1   2   7       3232.13       3487.37        66.77 o                         
   2   2   7       3322.51       3420.49        91.28 o                         
   3   2   7       1062.25       1046.20        15.30 o                         
   4   2   7         43.03         31.09        14.50 o                         
   5   2   7        252.25        287.97        13.74 o                         
   6   2   7        648.72        702.26        13.06 o                         
   7   2   7         18.06         35.61        11.06 o                         
   8   2   7        165.91        144.02        19.63 o                         
 -11   3   7         41.64         46.21         9.40 o                         
 -10   3   7        432.20        445.12        22.32 o                         
  -9   3   7        122.34        139.79         9.48 o                         
  -8   3   7        187.38        135.76        16.39 o                         
  -7   3   7         38.87         14.43        10.20 o                         
  -6   3   7        573.18        544.17        15.80 o                         
  -5   3   7       1416.18       1269.43        65.97 o                         
  -4   3   7        621.54        695.22        26.59 o                         
  -3   3   7       1512.18       1252.60        52.43 o                         
  -2   3   7       3068.93       2799.80        21.02 o                         
  -1   3   7       8742.11       8834.75       128.53 o                         
   0   3   7       1026.69        996.56        17.10 o                         
   1   3   7       1431.91       1511.82        17.73 o                         
   2   3   7        791.40        798.17        21.37 o                         
   3   3   7        183.74        243.61        18.26 o                         
   4   3   7       1359.62       1334.85        16.39 o                         
   5   3   7         77.97         94.53        12.53 o                         
   6   3   7        222.73        224.00        15.68 o                         
   7   3   7        133.20        171.94        10.66 o                         
   8   3   7         36.57         47.91        10.50 o                         
 -11   4   7         35.65         34.22         7.24 o                         
 -10   4   7         14.36          6.35        10.29 o                         
  -9   4   7         53.34         53.77        12.75 o                         
  -8   4   7         65.31         73.52        17.19 o                         
  -7   4   7       2143.78       1977.93        94.89 o                         
  -6   4   7        236.34        223.32        10.22 o                         
  -5   4   7        456.95        444.03        43.89 o                         
  -4   4   7          2.94         13.06        11.89 o                         
  -3   4   7        167.49        140.26        19.71 o                         
  -2   4   7        203.52        221.85        13.49 o                         
  -1   4   7        179.47        196.96        20.46 o                         
   0   4   7       1437.19       1354.43        42.70 o                         
   1   4   7       1464.29       1638.76        17.78 o                         
   2   4   7       1614.22       1668.14        18.21 o                         
   3   4   7        553.01        583.80        31.20 o                         
   4   4   7         58.70         67.87        11.81 o                         
   5   4   7       1825.84       1819.92        54.11 o                         
   6   4   7         43.86         38.33        10.54 o                         
   7   4   7         57.82         73.96        11.40 o                         
   8   4   7         13.31        -11.34        11.34 o                         
 -11   5   7        378.48        366.07        32.58 o                         
 -10   5   7         27.84         35.52        14.23 o                         
  -9   5   7         61.40         58.54         9.36 o                         
  -8   5   7         86.20         85.09        13.01 o                         
  -7   5   7        146.03        138.29         9.90 o                         
  -6   5   7        151.37        143.55        10.45 o                         
  -5   5   7         87.40        100.85        10.79 o                         
  -4   5   7          3.44          5.54        11.62 o                         
  -3   5   7       1146.05       1022.26        42.42 o                         
  -2   5   7        623.19        535.81        29.13 o                         
  -1   5   7        333.54        418.05        88.64 o                         
   0   5   7        279.20        343.83        23.21 o                         
   1   5   7       3735.05       3523.54        45.57 o                         
   2   5   7        168.02        196.25        13.41 o                         
   3   5   7        711.57        727.38        13.26 o                         
   4   5   7         97.08        115.56        11.64 o                         
   5   5   7        457.32        451.82        24.91 o                         
   6   5   7        155.33        147.66        11.74 o                         
   7   5   7        429.12        390.03        26.36 o                         
 -11   6   7        148.35        130.09         8.27 o                         
 -10   6   7        147.11        137.23         9.57 o                         
  -9   6   7          2.42         16.65        10.22 o                         
  -8   6   7         20.50         -2.88        13.63 o                         
  -7   6   7       2741.84       2657.61       136.58 o                         
  -6   6   7         50.60         43.76        10.67 o                         
  -5   6   7        114.22        144.09        10.79 o                         
  -4   6   7         26.78         32.15        11.41 o                         
  -3   6   7        447.77        384.79        12.94 o                         
  -2   6   7          9.73         11.15        14.10 o                         
  -1   6   7        531.61        446.94        18.12 o                         
   0   6   7        864.53        890.08        14.33 o                         
   1   6   7         20.70         25.97         9.95 o                         
   2   6   7          2.47         62.92        22.41 o                         
   3   6   7        397.42        399.34        14.17 o                         
   4   6   7        184.38        186.93        11.76 o                         
   5   6   7          1.31         -0.32        13.22 o                         
   6   6   7        106.06        109.94        25.73 o                         
   7   6   7          5.20          7.09        18.33 o                         
 -11   7   7         86.79         75.60         7.36 o                         
 -10   7   7         32.34         37.68         8.57 o                         
  -9   7   7        652.83        650.58        36.43 o                         
  -8   7   7       1972.77       2014.51        65.02 o                         
  -7   7   7        187.78        180.32        18.82 o                         
  -6   7   7       1134.20       1130.81        73.02 o                         
  -5   7   7        554.97        511.31        14.28 o                         
  -4   7   7       4465.75       4213.06       207.26 o                         
  -3   7   7       1237.96       1171.95        36.80 o                         
  -2   7   7        279.69        220.71        12.26 o                         
  -1   7   7         22.90         26.15        24.87 o                         
   0   7   7          2.85         -6.49        10.27 o                         
   1   7   7        181.72        182.54        10.38 o                         
   2   7   7        333.32        320.08        15.17 o                         
   3   7   7        208.80        239.08        11.53 o                         
   4   7   7        194.89        184.44        11.89 o                         
   5   7   7          9.38         29.83        17.82 o                         
   6   7   7        233.96        199.21        40.00 o                         
 -11   8   7          2.20         18.11         7.88 o                         
 -10   8   7          2.01         -7.66         7.66 o                         
  -9   8   7         52.45         55.15        24.66 o                         
  -8   8   7        273.20        289.98        16.04 o                         
  -7   8   7        637.90        656.93        11.20 o                         
  -6   8   7        477.13        404.44        24.98 o                         
  -5   8   7        433.59        425.05        11.80 o                         
  -4   8   7        857.03        872.12        70.16 o                         
  -3   8   7        271.49        274.79        12.27 o                         
  -2   8   7         46.04         48.28        16.35 o                         
  -1   8   7          0.67          9.43         9.24 o                         
   0   8   7         24.43         12.51         9.08 o                         
   1   8   7        793.07        801.05        26.80 o                         
   2   8   7        141.90        119.81        10.04 o                         
   3   8   7          3.44          3.55        10.90 o                         
   4   8   7         16.26         31.05        10.89 o                         
   5   8   7         59.85         74.53        11.86 o                         
 -11   9   7          1.62         10.41         7.57 o                         
 -10   9   7        188.95        187.56        16.44 o                         
  -9   9   7        120.56        118.54         9.62 o                         
  -8   9   7        429.09        433.07        27.38 o                         
  -7   9   7         92.98         94.43        21.61 o                         
  -6   9   7        187.10        176.49        19.20 o                         
  -5   9   7        108.49        106.51        11.75 o                         
  -4   9   7        334.34        313.08        10.81 o                         
  -3   9   7        540.12        481.66        10.23 o                         
  -2   9   7        480.10        474.74        17.70 o                         
  -1   9   7         22.01         32.83        11.89 o                         
   0   9   7         28.65         30.94        18.22 o                         
   1   9   7         77.26         81.35         9.36 o                         
   2   9   7          7.49         11.15         9.53 o                         
   3   9   7         19.56         31.10        19.27 o                         
   4   9   7          0.36         13.12        10.53 o                         
   5   9   7         16.58         23.17        16.48 o                         
 -10  10   7        421.37        429.90        28.97 o                         
  -9  10   7        211.99        204.62        15.52 o                         
  -8  10   7         10.34          3.31         7.50 o                         
  -7  10   7         29.27         29.23        10.03 o                         
  -6  10   7        588.65        586.21        20.14 o                         
  -5  10   7        350.77        358.08        11.85 o                         
  -4  10   7        794.74        785.23        16.97 o                         
  -3  10   7         82.50         76.57         8.63 o                         
  -2  10   7          0.98          9.22         8.53 o                         
  -1  10   7       1154.09       1143.58        11.08 o                         
   0  10   7       1282.98       1199.74        25.32 o                         
   1  10   7        105.37        104.70         9.57 o                         
   2  10   7        288.41        294.78        10.27 o                         
   3  10   7        254.31        304.81        25.43 o                         
   4  10   7         15.58         12.63        14.26 o                         
 -10  11   7          0.86          8.91         8.20 o                         
  -9  11   7        191.09        222.90         8.03 o                         
  -8  11   7          5.40         13.15        13.84 o                         
  -7  11   7        124.28        134.42         7.86 o                         
  -6  11   7         91.20         93.27        10.44 o                         
  -5  11   7        304.80        318.47        10.25 o                         
  -4  11   7        105.09         97.05        16.76 o                         
  -3  11   7        704.90        673.58         9.35 o                         
  -2  11   7          3.95         17.43         8.95 o                         
  -1  11   7         48.54         55.23         9.20 o                         
   0  11   7        387.98        358.69        11.86 o                         
   1  11   7        804.61        782.89        17.62 o                         
   2  11   7        134.87        146.61        14.82 o                         
   3  11   7         35.42         22.29        15.42 o                         
  -9  12   7         22.95          6.82         8.26 o                         
  -8  12   7          2.30          9.27         9.77 o                         
  -7  12   7        689.81        750.27        24.80 o                         
  -6  12   7         53.77         65.84        11.43 o                         
  -5  12   7         18.94         25.81         8.19 o                         
  -4  12   7        341.57        331.00        19.84 o                         
  -3  12   7         10.52         16.74         8.73 o                         
  -2  12   7        123.63        109.66         8.42 o                         
  -1  12   7         19.28          7.46         9.67 o                         
   0  12   7         18.75         15.34         9.99 o                         
   1  12   7          8.51         14.92         8.87 o                         
   2  12   7        122.08         91.34        18.09 o                         
  -9  13   7         89.33         75.03         8.45 o                         
  -8  13   7         60.24         43.90         9.95 o                         
  -7  13   7          2.62         -8.20         8.20 o                         
  -6  13   7        302.43        304.26         8.64 o                         
  -5  13   7        318.11        327.99         8.74 o                         
  -4  13   7         10.39         32.56        10.88 o                         
  -3  13   7         36.32         37.04        12.32 o                         
  -2  13   7        184.30        235.83        12.16 o                         
  -1  13   7         98.20        116.35         8.98 o                         
   0  13   7        172.12        199.16         8.74 o                         
   1  13   7         15.52         10.00         9.10 o                         
  -8  14   7        399.12        403.39        13.76 o                         
  -7  14   7          1.54          9.67         8.04 o                         
  -6  14   7        141.51        125.13        10.47 o                         
  -5  14   7          1.68          8.83         8.22 o                         
  -4  14   7          5.78         28.25         8.75 o                         
  -3  14   7          4.71         12.19         9.92 o                         
  -2  14   7         49.70         46.83        13.66 o                         
  -1  14   7        152.68        145.83         9.26 o                         
  -6  15   7        207.01        201.21        16.52 o                         
  -5  15   7         77.75        105.79         9.02 o                         
  -4  15   7         38.93         39.86         9.04 o                         
   2 -17   8         21.75         28.95         8.47 o                         
   3 -17   8         82.55         73.37         7.63 o                         
   4 -17   8          1.06         -6.34        10.22 o                         
   5 -17   8         18.11         23.16         9.95 o                         
   6 -17   8         99.13         85.28         8.82 o                         
   0 -16   8         11.03          3.33         8.35 o                         
   1 -16   8         14.67         11.69         8.15 o                         
   2 -16   8          1.03         14.22         8.50 o                         
   3 -16   8         62.38         73.09         7.28 o                         
   4 -16   8        189.27        177.73        11.74 o                         
   5 -16   8         18.10         24.40         8.76 o                         
   6 -16   8        221.12        224.01         8.97 o                         
   7 -16   8         16.41         30.27         9.00 o                         
  -2 -15   8         11.92          5.12         8.96 o                         
  -1 -15   8         13.85          3.88         8.82 o                         
   0 -15   8        158.18        205.65        10.19 o                         
   1 -15   8        243.36        249.82         9.99 o                         
   2 -15   8         52.34         59.95         7.85 o                         
   3 -15   8         28.78         36.40         7.38 o                         
   4 -15   8          3.24         10.00         6.99 o                         
   5 -15   8         11.76         25.60         6.98 o                         
   6 -15   8         12.26         35.51        13.68 o                         
   7 -15   8          0.44         22.34        10.33 o                         
   8 -15   8          8.56         14.33         9.27 o                         
  -3 -14   8        141.21        121.75        15.50 o                         
  -2 -14   8        101.77        120.09        10.42 o                         
  -1 -14   8         23.88         16.45         9.10 o                         
   0 -14   8        125.38        150.44         9.55 o                         
   1 -14   8         85.57         85.95        10.12 o                         
   2 -14   8        185.74        210.77         8.25 o                         
   3 -14   8        498.69        484.90        12.59 o                         
   4 -14   8         48.99         44.96         9.00 o                         
   5 -14   8        310.89        347.40        10.61 o                         
   6 -14   8        117.05        172.44        10.03 o                         
   7 -14   8        120.88        125.03        10.33 o                         
   8 -14   8          1.44          8.30         9.29 o                         
   9 -14   8         31.86         39.47         9.89 o                         
  -4 -13   8         26.67         50.32         8.23 o                         
  -3 -13   8         30.63         37.50         8.23 o                         
  -2 -13   8         11.64         10.09        11.70 o                         
  -1 -13   8        284.46        310.40        28.43 o                         
   0 -13   8         62.07         83.09         8.26 o                         
   1 -13   8         67.46         59.55        10.23 o                         
   2 -13   8        124.88        106.06         8.18 o                         
   3 -13   8        909.87        912.30        11.69 o                         
   4 -13   8         95.77         86.24         7.83 o                         
   5 -13   8        146.20        146.84         8.81 o                         
   6 -13   8         10.27         41.23        20.02 o                         
   7 -13   8        840.86        900.74        10.90 o                         
   8 -13   8         99.68        113.09        11.26 o                         
   9 -13   8          1.99         10.92         9.72 o                         
  -5 -12   8         23.93         18.08         9.44 o                         
  -4 -12   8        357.63        325.40         9.41 o                         
  -3 -12   8         47.66         55.34         8.55 o                         
  -2 -12   8         83.54         91.56        13.07 o                         
  -1 -12   8        177.46        168.32         9.25 o                         
   0 -12   8        226.83        197.55         8.74 o                         
   1 -12   8       1969.60       1926.39        25.77 o                         
   2 -12   8        388.74        384.15        12.44 o                         
   3 -12   8        483.79        560.06        72.11 o                         
   4 -12   8       1184.62       1144.69        25.74 o                         
   5 -12   8        775.58        813.80        15.09 o                         
   6 -12   8        256.53        251.54         8.06 o                         
   7 -12   8         85.44         67.38        10.61 o                         
   8 -12   8         73.92         87.59         9.42 o                         
   9 -12   8        113.25        112.79        10.23 o                         
  10 -12   8        397.33        333.41        12.69 o                         
  -6 -11   8         18.43         16.66         8.74 o                         
  -5 -11   8         91.34         97.67         9.42 o                         
  -4 -11   8         21.25         22.66        11.13 o                         
  -3 -11   8        415.65        455.28         9.53 o                         
  -2 -11   8        517.40        512.01        16.82 o                         
  -1 -11   8        219.98        216.26        11.36 o                         
   0 -11   8         65.66         56.50         8.95 o                         
   1 -11   8        574.70        595.65        17.40 o                         
   2 -11   8       1518.36       1470.47        21.22 o                         
   3 -11   8        497.49        477.74         9.56 o                         
   4 -11   8        238.95        234.23         8.33 o                         
   5 -11   8        393.37        368.33         8.53 o                         
   6 -11   8       1283.50       1276.91        28.06 o                         
   7 -11   8          2.07          7.46        10.02 o                         
   8 -11   8         54.71         39.69         9.81 o                         
   9 -11   8          0.74         21.66        10.01 o                         
  10 -11   8        264.68        252.22        10.61 o                         
  -6 -10   8        149.25        135.61        19.66 o                         
  -5 -10   8        142.63        159.58         8.87 o                         
  -4 -10   8          7.84         -0.53        10.28 o                         
  -3 -10   8        101.25        102.85        11.39 o                         
  -2 -10   8        503.67        476.26        13.49 o                         
  -1 -10   8         97.44         86.60         9.67 o                         
   0 -10   8        475.00        445.63        10.53 o                         
   1 -10   8         80.20         84.38        10.09 o                         
   2 -10   8        285.50        297.82         9.15 o                         
   3 -10   8         79.21         80.07         8.69 o                         
   4 -10   8        592.09        570.81         9.29 o                         
   5 -10   8         75.05         80.01         8.17 o                         
   6 -10   8        183.10        214.30        10.89 o                         
   7 -10   8        144.66        143.86        10.07 o                         
   8 -10   8        436.51        433.89        11.01 o                         
   9 -10   8          1.71         12.72        10.66 o                         
  10 -10   8        183.06        174.46        11.15 o                         
  -7  -9   8         43.75         45.25        16.43 o                         
  -6  -9   8         13.42         42.00         8.62 o                         
  -5  -9   8          0.72         15.59         8.31 o                         
  -4  -9   8        198.79        179.47         8.96 o                         
  -3  -9   8        112.77        124.28         8.60 o                         
  -2  -9   8         39.64         49.78        10.62 o                         
  -1  -9   8          1.93          8.46         9.14 o                         
   0  -9   8       1272.71       1150.44        11.86 o                         
   1  -9   8         42.03         31.98        10.66 o                         
   2  -9   8         30.07         38.03         8.89 o                         
   3  -9   8        268.95        261.51         9.17 o                         
   4  -9   8        162.12        170.23         8.82 o                         
   5  -9   8        495.18        503.73        15.66 o                         
   6  -9   8          2.05          7.97         8.46 o                         
   7  -9   8         87.98         86.69         9.87 o                         
   8  -9   8        198.01        180.20        10.18 o                         
   9  -9   8        842.33        841.54        11.97 o                         
  10  -9   8         39.55         37.86         9.65 o                         
  -8  -8   8        184.35        151.51        10.47 o                         
  -7  -8   8         55.83         61.09         8.91 o                         
  -6  -8   8        364.09        322.83         8.83 o                         
  -5  -8   8        301.16        273.14         8.88 o                         
  -4  -8   8         10.88         11.04         8.78 o                         
  -3  -8   8         20.67         33.37        25.91 o                         
  -2  -8   8        251.22        244.02         9.23 o                         
  -1  -8   8        196.32        196.31         9.55 o                         
   0  -8   8        274.20        254.22        12.63 o                         
   1  -8   8       1288.55       1211.09        30.04 o                         
   2  -8   8        580.44        583.99        14.65 o                         
   3  -8   8         87.51         63.10         9.41 o                         
   4  -8   8        327.02        280.64         9.36 o                         
   5  -8   8         21.39         14.44         8.78 o                         
   6  -8   8         58.42         41.98         8.83 o                         
   7  -8   8         84.99        124.54        21.70 o                         
   8  -8   8        218.03        194.14        11.01 o                         
   9  -8   8        319.36        306.27        11.30 o                         
  10  -8   8         43.70         62.73        11.85 o                         
  -8  -7   8         37.02         43.68         8.70 o                         
  -7  -7   8         36.11         83.63        14.17 o                         
  -6  -7   8        161.69        180.41        14.66 o                         
  -5  -7   8         80.76         98.60         8.41 o                         
  -4  -7   8        144.13        212.03        13.00 o                         
  -3  -7   8       1974.00       1842.42        11.47 o                         
  -2  -7   8         20.35         19.33         9.90 o                         
  -1  -7   8        799.96        718.80        13.05 o                         
   0  -7   8        682.32        606.79        11.26 o                         
   1  -7   8        101.23        102.63        11.59 o                         
   2  -7   8        596.62        551.81        10.84 o                         
   3  -7   8       3871.63       3831.56        94.82 o                         
   4  -7   8        187.12        187.80        10.82 o                         
   5  -7   8         64.00         61.18         9.32 o                         
   6  -7   8          4.15          6.35         8.78 o                         
   7  -7   8       1302.17       1236.70        21.64 o                         
   8  -7   8        193.39        201.14        10.19 o                         
   9  -7   8         10.64         17.42         9.90 o                         
  10  -7   8          5.69         11.46        10.62 o                         
  -9  -6   8        224.26        243.98        10.73 o                         
  -8  -6   8        191.06        170.10        14.36 o                         
  -7  -6   8         11.96         29.42         8.45 o                         
  -6  -6   8         84.33        112.96         8.71 o                         
  -5  -6   8        240.11        205.44        12.13 o                         
  -4  -6   8        167.77        183.98        11.46 o                         
  -3  -6   8        332.43        462.01        14.67 o                         
  -2  -6   8       1040.44        911.51        11.49 o                         
  -1  -6   8       3822.08       3548.17        47.65 o                         
   0  -6   8        607.09        656.15        12.10 o                         
   1  -6   8         50.86         63.22        12.12 o                         
   2  -6   8        795.98        727.89        24.56 o                         
   3  -6   8       1171.23       1122.88        48.27 o                         
   4  -6   8        965.42        913.27        66.84 o                         
   5  -6   8        864.48        819.90        16.66 o                         
   6  -6   8        834.33        775.20        29.59 o                         
   7  -6   8        112.43        115.23        11.14 o                         
   8  -6   8        253.63        243.16        11.13 o                         
   9  -6   8         47.45         40.00        10.34 o                         
  10  -6   8         23.71         20.75        12.23 o                         
  -9  -5   8        373.14        352.69        12.56 o                         
  -8  -5   8          4.24          4.42         9.03 o                         
  -7  -5   8        326.85        323.32        11.01 o                         
  -6  -5   8         10.83          8.78        13.80 o                         
  -5  -5   8          1.04         10.73        10.61 o                         
  -4  -5   8         46.57         98.80        11.07 o                         
  -3  -5   8        424.68        416.17        16.93 o                         
  -2  -5   8        790.15        885.03       179.41 o                         
  -1  -5   8        135.37        181.51        50.68 o                         
   0  -5   8       4886.58       4538.80        99.21 o                         
   1  -5   8       1480.43       1518.44        97.31 o                         
   2  -5   8       2364.65       2377.83        28.31 o                         
   3  -5   8       2951.31       3565.29        26.49 o                         
   4  -5   8        134.83        131.72        11.66 o                         
   5  -5   8        295.37        310.73        10.88 o                         
   6  -5   8        492.06        493.29        18.51 o                         
   7  -5   8          3.37         18.55        10.73 o                         
   8  -5   8        420.83        455.78        31.46 o                         
   9  -5   8         31.02         39.79        12.67 o                         
  10  -5   8        133.85        119.70        13.39 o                         
  -9  -4   8         71.60         61.23        13.56 o                         
  -8  -4   8        285.32        281.07         9.93 o                         
  -7  -4   8         13.07         32.88         9.81 o                         
  -6  -4   8        668.59        728.86        16.72 o                         
  -5  -4   8        377.88        376.74        12.30 o                         
  -4  -4   8        359.06        327.05        22.12 o                         
  -3  -4   8         86.43        126.15        11.60 o                         
  -2  -4   8       2092.67       1739.42        15.95 o                         
  -1  -4   8        842.08        694.38        14.15 o                         
   0  -4   8       4475.92       4283.72        27.12 o                         
   1  -4   8      10557.88       9862.20        43.35 o                         
   2  -4   8       2787.12       3308.37        28.95 o                         
   3  -4   8         83.21        108.00        17.26 o                         
   4  -4   8        108.61        107.47        14.85 o                         
   5  -4   8       1419.43       1446.09        49.81 o                         
   6  -4   8        764.70        688.61        13.11 o                         
   7  -4   8        282.43        277.55        13.70 o                         
   8  -4   8        131.91        143.42        12.90 o                         
   9  -4   8          7.40         12.33        11.91 o                         
  10  -4   8        465.15        467.31        27.16 o                         
 -10  -3   8        352.32        351.19        41.94 o                         
  -9  -3   8          8.24         39.60        10.73 o                         
  -8  -3   8         33.14         40.92        13.77 o                         
  -7  -3   8        394.06        410.46        10.48 o                         
  -6  -3   8        339.34        339.77        10.88 o                         
  -5  -3   8        357.36        404.27        11.35 o                         
  -4  -3   8         19.36         31.70        12.48 o                         
  -3  -3   8        336.22        364.90        15.80 o                         
  -2  -3   8         88.48         82.50        13.10 o                         
  -1  -3   8          3.27         17.32        21.89 o                         
   0  -3   8        188.91        127.77        15.55 o                         
   1  -3   8       1677.99       1788.73        48.64 o                         
   2  -3   8       7614.30       7459.67        40.02 o                         
   3  -3   8       1701.75       1575.02        42.65 o                         
   4  -3   8        655.02        818.65        76.24 o                         
   5  -3   8        825.39        775.06        37.70 o                         
   6  -3   8       3118.06       2828.16        30.34 o                         
   7  -3   8        178.88        156.59        12.62 o                         
   8  -3   8          7.04         -2.35        15.78 o                         
   9  -3   8         42.37         35.80        12.05 o                         
  10  -3   8         20.53         21.32        12.56 o                         
 -10  -2   8          8.60         -7.01         9.48 o                         
  -9  -2   8        382.75        397.06        48.99 o                         
  -8  -2   8        408.82        392.64        34.55 o                         
  -7  -2   8         20.38         43.14        10.06 o                         
  -6  -2   8        378.30        404.29        19.11 o                         
  -5  -2   8       1577.26       1423.62        18.82 o                         
  -4  -2   8         31.17         29.46        15.71 o                         
  -3  -2   8       2229.06       2290.24       135.44 o                         
  -2  -2   8        374.52        460.61        29.34 o                         
  -1  -2   8       1702.55       1447.78        81.66 o                         
   0  -2   8       3102.73       3111.00        35.78 o                         
   2  -2   8         58.17         52.70        16.32 o                         
   3  -2   8        127.28        165.05        14.77 o                         
   4  -2   8          8.24         25.10        12.46 o                         
   5  -2   8       1914.70       1895.94       161.33 o                         
   6  -2   8       2286.56       2096.97        62.06 o                         
   7  -2   8        191.30        171.45        18.65 o                         
   8  -2   8         96.91        121.53        19.42 o                         
   9  -2   8        227.74        218.89        15.43 o                         
 -10  -1   8          8.41         -4.07        23.11 o                         
  -9  -1   8        165.68        220.94        30.84 o                         
  -8  -1   8        626.29        610.26        51.06 o                         
  -7  -1   8       1499.20       1537.83       129.93 o                         
  -6  -1   8       1273.89       1313.64       114.89 o                         
  -5  -1   8        107.64        159.22        10.92 o                         
  -4  -1   8        191.59        176.60        13.63 o                         
  -3  -1   8        121.33        228.60        12.18 o                         
  -2  -1   8        935.79        970.00        47.11 o                         
  -1  -1   8        114.35        107.03        13.34 o                         
   0  -1   8        486.12        437.99        16.45 o                         
   1  -1   8       2413.45       2557.26        26.85 o                         
   2  -1   8          8.62         41.75        19.06 o                         
   3  -1   8        724.37        791.14        16.15 o                         
   4  -1   8       1005.95       1031.68        33.14 o                         
   5  -1   8        107.84        116.73        11.93 o                         
   6  -1   8        398.14        363.80        13.83 o                         
   7  -1   8         32.75         43.88        12.51 o                         
   8  -1   8         17.23         25.14        12.37 o                         
   9  -1   8        256.54        238.10        19.18 o                         
 -11   0   8        110.01        103.27        24.02 o                         
 -10   0   8         45.60         54.63        13.23 o                         
  -9   0   8        471.91        429.45        53.54 o                         
  -8   0   8        100.58         89.44        14.32 o                         
  -7   0   8        570.90        522.47        43.47 o                         
  -6   0   8        947.32        977.37        79.27 o                         
  -5   0   8         45.48         65.01        10.79 o                         
  -4   0   8       3069.81       2926.36       186.26 o                         
  -3   0   8       2078.10       2153.56        23.44 o                         
  -2   0   8       3612.65       3543.20        46.77 o                         
   0   0   8        764.03        636.17        20.39 o                         
   1   0   8       2732.52       2492.60        50.14 o                         
   2   0   8        383.58        407.94        21.95 o                         
   3   0   8         93.76        102.16        13.20 o                         
   4   0   8         70.73         61.46        12.80 o                         
   5   0   8       1226.50       1097.01        15.46 o                         
   6   0   8         36.72         48.82        11.57 o                         
   7   0   8         27.53         34.78        12.32 o                         
   8   0   8          1.67          2.17        10.86 o                         
   9   0   8         29.52         48.43        12.51 o                         
 -11   1   8         30.41          9.84        19.60 o                         
 -10   1   8        476.66        514.06        47.45 o                         
  -9   1   8         62.94         67.53         8.86 o                         
  -8   1   8       1341.36       1362.15       102.90 o                         
  -7   1   8          0.47          3.05         9.56 o                         
  -6   1   8        961.30        985.03       145.34 o                         
  -5   1   8        643.69        691.52        19.31 o                         
  -4   1   8      12079.71      12234.45        38.72 o                         
  -3   1   8       1521.48       1547.50        14.94 o                         
  -2   1   8       1421.89       1578.79        58.64 o                         
  -1   1   8       1467.52       1498.63        66.22 o                         
   0   1   8       3834.72       3621.21        35.94 o                         
   1   1   8         72.36        204.63        17.86 o                         
   2   1   8        605.78        583.25        19.17 o                         
   3   1   8        514.44        482.30        13.83 o                         
   4   1   8       2212.80       2325.23        54.23 o                         
   5   1   8         58.12        175.02        30.25 o                         
   6   1   8          9.76          4.04        13.44 o                         
   7   1   8          4.17         13.96        11.07 o                         
   8   1   8        792.68        713.38        48.54 o                         
   9   1   8         18.93         27.51        10.32 o                         
 -11   2   8         26.32         21.21         9.43 o                         
 -10   2   8          0.38         -9.39         9.39 o                         
  -9   2   8        579.10        592.35        48.64 o                         
  -8   2   8        623.29        681.25        34.16 o                         
  -7   2   8         12.76         32.73        11.13 o                         
  -6   2   8        689.27        685.81        17.63 o                         
  -5   2   8       3141.50       2939.14        22.96 o                         
  -4   2   8       2339.17       2300.22        30.45 o                         
  -3   2   8       4308.45       4202.66        82.50 o                         
  -2   2   8        115.54        154.80        13.34 o                         
  -1   2   8        373.70        442.22        15.23 o                         
   0   2   8       3665.12       3483.42        63.55 o                         
   1   2   8       1745.15       1835.23        42.70 o                         
   2   2   8         15.38         12.03        15.16 o                         
   3   2   8         96.20        319.69        64.64 o                         
   4   2   8       1392.85       1408.78        46.07 o                         
   5   2   8        142.95        169.20        14.85 o                         
   6   2   8         15.38         46.65        11.50 o                         
   7   2   8          0.56         19.39        12.18 o                         
   8   2   8        119.43        142.59        12.90 o                         
 -11   3   8         13.42         35.91        12.06 o                         
 -10   3   8        549.23        558.93        50.63 o                         
  -9   3   8        328.42        336.52         9.74 o                         
  -8   3   8         22.59         22.78         9.08 o                         
  -7   3   8        450.68        432.91        16.50 o                         
  -6   3   8        140.35        130.73        14.42 o                         
  -5   3   8        370.02        382.97        21.57 o                         
  -4   3   8       3918.38       3801.71       106.10 o                         
  -3   3   8         10.85         65.06        70.98 o                         
  -2   3   8        422.62        413.66        18.96 o                         
  -1   3   8       2555.75       2431.08        50.44 o                         
   0   3   8       1758.01       1598.23        17.51 o                         
   1   3   8         19.67         29.97        13.05 o                         
   2   3   8       2838.49       2701.76        19.64 o                         
   3   3   8        122.32        176.49        15.73 o                         
   4   3   8         10.86         49.65        13.14 o                         
   5   3   8        481.59        544.54        38.15 o                         
   6   3   8        405.46        383.82        11.59 o                         
   7   3   8        287.82        296.47        15.27 o                         
   8   3   8          4.46         17.18        12.83 o                         
 -11   4   8         41.66         41.57         9.56 o                         
 -10   4   8         17.86         16.60         9.17 o                         
  -9   4   8         42.30         21.69         8.93 o                         
  -8   4   8        239.55        228.65         9.60 o                         
  -7   4   8        141.12        156.80        13.98 o                         
  -6   4   8       1070.74       1062.34        59.10 o                         
  -5   4   8       2710.19       2569.33        97.29 o                         
  -4   4   8         83.61         98.20        11.59 o                         
  -3   4   8        453.68        474.16        20.17 o                         
  -2   4   8       3535.04       3222.97       134.91 o                         
  -1   4   8       1467.48       1394.00        15.93 o                         
   0   4   8        349.68        403.64        14.13 o                         
   1   4   8        575.16        505.47        14.36 o                         
   2   4   8          3.63          7.68        13.38 o                         
   3   4   8       1461.18       1485.48        45.69 o                         
   4   4   8          2.80         84.00        11.50 o                         
   5   4   8         43.81         65.23        10.95 o                         
   6   4   8        131.34        137.41        10.99 o                         
   7   4   8        627.41        616.51        26.92 o                         
 -11   5   8         65.47         70.66         9.71 o                         
 -10   5   8        387.75        404.93        10.61 o                         
  -9   5   8         28.23         51.26        16.75 o                         
  -8   5   8        210.36        175.76        15.62 o                         
  -7   5   8        100.04         76.65        16.96 o                         
  -6   5   8        683.78        710.88        18.14 o                         
  -5   5   8        755.02        665.02        51.19 o                         
  -4   5   8        653.27        655.32        12.18 o                         
  -3   5   8         41.57         61.01        17.59 o                         
  -2   5   8         98.62         67.61        12.68 o                         
  -1   5   8       3052.28       2702.54        17.82 o                         
   0   5   8         28.56         75.20        26.47 o                         
   1   5   8        500.67        446.61        14.39 o                         
   2   5   8          7.55         18.58        10.24 o                         
   3   5   8        496.24        518.23        12.84 o                         
   4   5   8          2.76          1.30        10.83 o                         
   5   5   8        288.98        332.31        17.34 o                         
   6   5   8        151.63        166.72        40.44 o                         
   7   5   8          0.14         21.63        11.62 o                         
 -11   6   8          8.63         16.86         7.42 o                         
 -10   6   8         24.44         20.46        10.32 o                         
  -9   6   8         29.22         36.92         9.26 o                         
  -8   6   8        380.13        359.46        14.87 o                         
  -7   6   8        133.70        160.21         9.67 o                         
  -6   6   8        160.29        128.55        11.30 o                         
  -5   6   8         27.08         40.11        21.08 o                         
  -4   6   8          0.97          0.99        10.48 o                         
  -3   6   8       3574.47       3243.64       120.31 o                         
  -2   6   8        672.22        651.46        33.10 o                         
  -1   6   8        243.74        241.75        15.62 o                         
   0   6   8        414.88        388.34        12.70 o                         
   1   6   8       1500.68       1468.17        17.30 o                         
   2   6   8        104.61        108.63        11.55 o                         
   3   6   8        129.79        133.58        11.15 o                         
   4   6   8         12.18         40.43        13.62 o                         
   5   6   8         25.48         12.05        10.69 o                         
   6   6   8        376.08        336.37        27.00 o                         
 -11   7   8        573.29        520.68         8.95 o                         
 -10   7   8          5.00         19.18        10.33 o                         
  -9   7   8          0.16          4.98        13.14 o                         
  -8   7   8         82.91         85.11         9.34 o                         
  -7   7   8         14.26         11.50         9.39 o                         
  -6   7   8         92.01        125.81        10.90 o                         
  -5   7   8          0.90         -2.26        13.99 o                         
  -4   7   8        124.44        130.65        23.45 o                         
  -3   7   8       1033.41       1001.92        69.81 o                         
  -2   7   8        555.03        522.75        13.04 o                         
  -1   7   8        293.11        290.28        17.93 o                         
   0   7   8        412.26        371.78        12.96 o                         
   1   7   8        148.21        141.57        23.44 o                         
   2   7   8        258.66        290.66        13.47 o                         
   3   7   8          2.86          3.42        10.81 o                         
   4   7   8         32.68         32.80        11.78 o                         
   5   7   8         15.36         12.15        10.60 o                         
   6   7   8        105.63         76.08        19.56 o                         
 -11   8   8         60.83         53.65         7.45 o                         
 -10   8   8         33.11         24.52         8.60 o                         
  -9   8   8        390.99        411.91        10.18 o                         
  -8   8   8         27.62         47.52        12.23 o                         
  -7   8   8        260.87        270.35        10.91 o                         
  -6   8   8        901.66        853.78        25.57 o                         
  -5   8   8        246.38        235.18        32.85 o                         
  -4   8   8        870.57        781.24        54.10 o                         
  -3   8   8        180.87        175.96        11.87 o                         
  -2   8   8        851.30        771.09        13.31 o                         
  -1   8   8        443.96        453.49        12.48 o                         
   0   8   8       1611.03       1550.02        11.73 o                         
   1   8   8          5.67         17.97         9.54 o                         
   2   8   8        119.47        106.49         9.79 o                         
   3   8   8         35.99         37.96        11.20 o                         
   4   8   8        219.28        209.74        11.22 o                         
   5   8   8         23.79         41.82        11.66 o                         
 -11   9   8        106.77         95.15         9.08 o                         
 -10   9   8         86.63         77.02         9.19 o                         
  -9   9   8         84.18         78.36         8.23 o                         
  -8   9   8       1815.23       1763.52        63.83 o                         
  -7   9   8         29.96         17.91         9.90 o                         
  -6   9   8          8.42         11.63        10.01 o                         
  -5   9   8          0.81          7.91        10.64 o                         
  -4   9   8        819.87        874.64        12.43 o                         
  -3   9   8        318.27        336.80        20.87 o                         
  -2   9   8          0.67         14.42         9.81 o                         
  -1   9   8        656.40        646.90        10.35 o                         
   0   9   8       1465.03       1524.25        16.29 o                         
   1   9   8        211.59        221.27         9.76 o                         
   2   9   8          0.31          9.76         9.54 o                         
   3   9   8         29.14         42.01        10.76 o                         
   4   9   8         49.08         48.44        10.76 o                         
 -10  10   8        259.17        265.64        13.93 o                         
  -9  10   8          3.07         -2.33         7.61 o                         
  -8  10   8        203.41        237.14         8.06 o                         
  -7  10   8        484.61        459.26        12.28 o                         
  -6  10   8        112.44        103.81         8.02 o                         
  -5  10   8         12.49         17.24         8.11 o                         
  -4  10   8          9.20         31.62         9.21 o                         
  -3  10   8        214.21        198.04         8.77 o                         
  -2  10   8         54.36         67.19        12.71 o                         
  -1  10   8        255.16        225.39         9.92 o                         
   0  10   8          2.39         -2.70         8.22 o                         
   1  10   8        291.19        305.40         9.85 o                         
   2  10   8         67.83         49.97         9.85 o                         
   3  10   8        150.09        130.80        12.10 o                         
 -10  11   8        271.85        284.83        15.83 o                         
  -9  11   8        295.83        307.32        17.40 o                         
  -8  11   8         13.70          8.53         7.63 o                         
  -7  11   8          0.38         14.97         7.84 o                         
  -6  11   8         23.18         41.80        10.24 o                         
  -5  11   8       1309.73       1292.83        13.31 o                         
  -4  11   8         74.83         62.68         8.34 o                         
  -3  11   8        140.86        128.07         8.83 o                         
  -2  11   8        223.37        243.09        12.17 o                         
  -1  11   8        405.06        386.74         9.56 o                         
   0  11   8         22.23         25.29        19.91 o                         
   1  11   8         76.25         84.78         9.31 o                         
   2  11   8         19.68         23.19        16.87 o                         
  -9  12   8        148.44        140.78         8.06 o                         
  -8  12   8         14.29         89.63        32.87 o                         
  -7  12   8        141.72        123.15        12.24 o                         
  -6  12   8          1.33          6.14         8.68 o                         
  -5  12   8         21.05         20.44         8.56 o                         
  -4  12   8        149.92        159.98         8.38 o                         
  -3  12   8          3.09          7.94         9.74 o                         
  -2  12   8          0.08         -8.79         8.79 o                         
  -1  12   8         23.72         18.76         8.66 o                         
   0  12   8        297.75        298.09         9.26 o                         
   1  12   8          8.37         10.51         9.05 o                         
  -8  13   8          1.39         -7.89         7.89 o                         
  -7  13   8          9.37         20.46         9.09 o                         
  -6  13   8        142.41        150.33         8.30 o                         
  -5  13   8         32.47         26.42         8.16 o                         
  -4  13   8         68.79         72.65         8.99 o                         
  -3  13   8         44.13         57.50        12.19 o                         
  -2  13   8         94.93         89.57        21.50 o                         
  -1  13   8        230.76        237.95         9.95 o                         
   0  13   8         10.56         10.28         8.89 o                         
  -7  14   8         68.44         70.05        16.93 o                         
  -6  14   8        353.20        352.94        25.71 o                         
  -5  14   8          7.16         14.10         8.82 o                         
  -4  14   8          2.59          7.32         8.02 o                         
  -3  14   8         25.78         29.39         8.28 o                         
  -2  14   8         46.82         38.57         8.39 o                         
   2 -17   9         28.51         36.51         9.25 o                         
   3 -17   9         52.05         69.98         8.69 o                         
   4 -17   9        297.46        299.78        15.99 o                         
   5 -17   9         98.20         99.37        18.20 o                         
   0 -16   9          0.45          2.47         8.77 o                         
   1 -16   9         35.80         46.26         8.51 o                         
   2 -16   9          0.96         14.22         8.63 o                         
   3 -16   9         45.24         36.37         7.44 o                         
   4 -16   9          0.02         13.89         7.53 o                         
   5 -16   9         26.06         43.01         8.02 o                         
   6 -16   9        186.34        205.00         9.34 o                         
   7 -16   9         54.81         50.47         9.15 o                         
  -2 -15   9        187.93        186.05        22.46 o                         
  -1 -15   9         27.72         51.26         9.32 o                         
   0 -15   9          0.51          9.05         9.81 o                         
   1 -15   9         55.62         71.46         8.19 o                         
   2 -15   9         73.80         86.20         8.87 o                         
   3 -15   9         32.48         14.31        10.02 o                         
   4 -15   9         28.01         40.00         7.19 o                         
   5 -15   9        233.77        230.63         7.56 o                         
   6 -15   9         63.73         76.10         7.41 o                         
   7 -15   9          3.91          2.78         9.22 o                         
   8 -15   9         60.02         72.11         9.90 o                         
  -3 -14   9        108.22        103.16        10.33 o                         
  -2 -14   9        124.09        126.93         8.39 o                         
  -1 -14   9        106.94         90.10         8.99 o                         
   0 -14   9        111.68        119.37        14.36 o                         
   1 -14   9         14.80         16.16         8.69 o                         
   2 -14   9         11.52         -9.20         9.20 o                         
   3 -14   9          6.19          9.56         9.01 o                         
   4 -14   9        366.45        377.03        12.71 o                         
   5 -14   9        689.83        701.26        13.70 o                         
   6 -14   9          2.65          8.80         8.12 o                         
   7 -14   9         53.80         56.20        11.28 o                         
   8 -14   9        151.51        150.25        11.98 o                         
  -4 -13   9         57.36         59.98         8.89 o                         
  -3 -13   9        457.08        417.46         9.44 o                         
  -2 -13   9         34.71         57.76         8.62 o                         
  -1 -13   9         46.62         44.27         8.89 o                         
   0 -13   9         39.59         37.64         8.52 o                         
   1 -13   9        743.82        737.56        10.29 o                         
   2 -13   9        164.32        168.79         7.50 o                         
   3 -13   9         58.75         39.08         7.48 o                         
   4 -13   9         70.85         60.45         7.81 o                         
   5 -13   9       1052.70       1068.08        15.97 o                         
   6 -13   9         34.95         39.77        12.60 o                         
   7 -13   9         55.99         68.45         9.79 o                         
   8 -13   9         65.18         57.54        14.07 o                         
   9 -13   9        258.19        256.82        10.91 o                         
  -5 -12   9         14.25         23.43         8.87 o                         
  -4 -12   9         42.54         39.71         8.73 o                         
  -3 -12   9        159.09        188.40         8.97 o                         
  -2 -12   9          7.41         18.07        11.46 o                         
  -1 -12   9         34.14         43.20         8.60 o                         
   0 -12   9         66.38         75.34         8.90 o                         
   1 -12   9          3.65          0.66         8.52 o                         
   2 -12   9        205.55        196.18         8.03 o                         
   3 -12   9       1094.99       1094.59        22.97 o                         
   4 -12   9        766.91        724.82        17.39 o                         
   5 -12   9        484.15        485.66         9.28 o                         
   6 -12   9        360.21        368.37         8.39 o                         
   7 -12   9        256.19        286.13        10.85 o                         
   8 -12   9        184.93        182.65        10.57 o                         
   9 -12   9         23.61         31.83        10.73 o                         
  -6 -11   9         22.60         20.34         9.38 o                         
  -5 -11   9        365.54        351.64        19.84 o                         
  -4 -11   9         16.71         15.85         8.09 o                         
  -3 -11   9          2.91         11.16         8.12 o                         
  -2 -11   9          0.25         11.03         8.37 o                         
  -1 -11   9        117.89        144.50         9.66 o                         
   0 -11   9        474.46        480.86        10.63 o                         
   1 -11   9        111.75        144.87        14.25 o                         
   2 -11   9         71.21         64.18        10.10 o                         
   3 -11   9         77.58         70.99         8.12 o                         
   4 -11   9       1117.00       1116.42        25.48 o                         
   5 -11   9        220.74        191.64         8.11 o                         
   6 -11   9         25.43         34.08         8.54 o                         
   7 -11   9        610.63        577.32        19.90 o                         
   8 -11   9        779.61        787.66        19.39 o                         
   9 -11   9         76.67         85.44        13.13 o                         
  10 -11   9         67.76         75.25        12.01 o                         
  -6 -10   9          0.11         -4.94         8.63 o                         
  -5 -10   9          4.10         11.52         9.01 o                         
  -4 -10   9        293.82        254.31         8.49 o                         
  -3 -10   9          5.01          5.73         9.13 o                         
  -2 -10   9         96.59         85.07         8.78 o                         
  -1 -10   9          9.93         -1.89         8.95 o                         
   0 -10   9        272.92        275.63        19.30 o                         
   1 -10   9        443.65        397.35        10.79 o                         
   2 -10   9        322.91        286.19        10.23 o                         
   3 -10   9        100.04         71.13         8.75 o                         
   4 -10   9       1760.94       1851.54        38.39 o                         
   5 -10   9        381.13        378.77        12.84 o                         
   6 -10   9         53.88         59.92         9.57 o                         
   7 -10   9          5.45         18.01         8.47 o                         
   8 -10   9        242.61        245.49        10.96 o                         
   9 -10   9        185.65        158.86        13.44 o                         
  10 -10   9        176.96        174.39        10.95 o                         
  -7  -9   9          9.53         18.50         8.88 o                         
  -6  -9   9        177.93        184.48         8.63 o                         
  -5  -9   9         16.20          4.97         8.06 o                         
  -4  -9   9          4.34          0.58         8.03 o                         
  -3  -9   9         58.05         55.27         8.48 o                         
  -2  -9   9       1344.18       1331.31        11.68 o                         
  -1  -9   9         21.56         19.67         8.96 o                         
   0  -9   9         12.63         29.36         9.85 o                         
   1  -9   9        444.37        801.47        92.17 o                         
   2  -9   9         91.55         70.65        10.58 o                         
   3  -9   9          3.97          3.57         8.88 o                         
   4  -9   9         27.16         33.40         9.39 o                         
   5  -9   9         33.80         33.50        10.01 o                         
   6  -9   9        323.67        333.66        10.91 o                         
   7  -9   9        867.18        898.92        27.02 o                         
   8  -9   9          9.67         15.05        10.31 o                         
   9  -9   9          6.60         -0.92        11.34 o                         
  10  -9   9         39.77         32.75        10.37 o                         
  -8  -8   9         34.57         46.80         8.67 o                         
  -7  -8   9         25.70         39.69        13.68 o                         
  -6  -8   9       1090.92       1105.31        11.12 o                         
  -5  -8   9        716.66        712.74         9.30 o                         
  -4  -8   9         10.93          3.04        15.92 o                         
  -3  -8   9        776.74        772.86        10.41 o                         
  -2  -8   9        303.13        261.04         9.43 o                         
  -1  -8   9       1504.76       1369.49        20.49 o                         
   0  -8   9         22.97         21.86         9.80 o                         
   1  -8   9       1510.20       1368.20        27.62 o                         
   2  -8   9         24.84         43.22        11.17 o                         
   3  -8   9       2147.52       2133.74        49.47 o                         
   4  -8   9        453.47        484.56        15.65 o                         
   5  -8   9       1168.35       1107.43        25.60 o                         
   6  -8   9         39.04         26.75         9.37 o                         
   7  -8   9          1.58          8.84         9.31 o                         
   8  -8   9         31.73         37.28        10.24 o                         
   9  -8   9        109.78        120.10        10.35 o                         
  10  -8   9          7.17         12.90        10.94 o                         
  -8  -7   9         94.37        112.66        11.77 o                         
  -7  -7   9         55.91         43.57         8.25 o                         
  -6  -7   9         37.82         77.36         8.58 o                         
  -5  -7   9        618.59        616.25         9.27 o                         
  -4  -7   9        283.56        251.45         9.68 o                         
  -3  -7   9       1283.00       1218.43        12.27 o                         
  -2  -7   9         61.98        100.87        12.04 o                         
  -1  -7   9         12.37         20.10         9.57 o                         
   0  -7   9        365.49        292.52        21.64 o                         
   1  -7   9       1051.07        910.51        19.51 o                         
   2  -7   9         52.51         65.51        12.02 o                         
   3  -7   9        514.64        536.59        14.02 o                         
   4  -7   9        586.70        604.46        35.52 o                         
   5  -7   9         60.93         71.14        11.26 o                         
   6  -7   9          3.11         -1.46         9.68 o                         
   7  -7   9        353.18        336.68        11.45 o                         
   8  -7   9        245.62        256.41        11.41 o                         
   9  -7   9         43.52         54.23        10.02 o                         
  10  -7   9        124.76        128.81        14.72 o                         
  -9  -6   9          9.91          7.14         8.49 o                         
  -8  -6   9         39.51         40.56         8.27 o                         
  -7  -6   9        596.33        683.43        11.58 o                         
  -6  -6   9          0.60         -6.60         9.73 o                         
  -5  -6   9          7.07         -4.76        10.38 o                         
  -4  -6   9        351.77        392.11        12.55 o                         
  -3  -6   9       1061.06       1113.19        95.20 o                         
  -2  -6   9        947.76        878.16        11.14 o                         
  -1  -6   9       3620.65       3460.52       130.79 o                         
   0  -6   9        399.09        433.33        43.26 o                         
   1  -6   9        645.77        762.76        20.49 o                         
   2  -6   9       2471.30       2300.66        54.57 o                         
   3  -6   9          0.80         15.52        16.23 o                         
   4  -6   9          0.67         48.20        19.28 o                         
   5  -6   9        295.39        293.67        25.19 o                         
   6  -6   9       1073.05       1046.72        16.77 o                         
   7  -6   9          0.55          6.21        11.59 o                         
   8  -6   9        227.53        201.09        14.55 o                         
   9  -6   9        254.89        267.82        29.66 o                         
  10  -6   9        265.36        242.60        15.15 o                         
  -9  -5   9         18.95         26.46        13.86 o                         
  -8  -5   9          0.01         14.31         9.13 o                         
  -7  -5   9         62.53         81.45         9.81 o                         
  -6  -5   9         90.79         76.69        16.51 o                         
  -5  -5   9         28.65        509.56       179.82 o                         
  -4  -5   9        191.23        287.29        10.70 o                         
  -3  -5   9          0.69         36.71        12.36 o                         
  -2  -5   9       4951.83       4848.38        35.45 o                         
  -1  -5   9         22.38        149.92        13.06 o                         
   0  -5   9       1483.77       1224.63        38.75 o                         
   1  -5   9       2384.48       2126.91        56.18 o                         
   2  -5   9          4.71        -13.39        17.62 o                         
   3  -5   9         88.42         85.83        17.48 o                         
   4  -5   9        301.26        253.41        17.72 o                         
   5  -5   9        214.74        216.57        13.24 o                         
   6  -5   9         34.17         56.67        12.60 o                         
   7  -5   9        997.91       1008.50        18.36 o                         
   8  -5   9        884.46        929.63        36.11 o                         
   9  -5   9          2.29          4.32        13.10 o                         
  10  -5   9         32.46         30.52        12.88 o                         
  -9  -4   9          1.44          4.90         9.54 o                         
  -8  -4   9        136.68        165.86        13.72 o                         
  -7  -4   9          5.83         60.77        25.97 o                         
  -6  -4   9        320.52        331.54        10.53 o                         
  -5  -4   9         24.14         21.46        10.54 o                         
  -4  -4   9       1971.03       1785.13        14.02 o                         
  -3  -4   9        276.41        219.43        11.71 o                         
  -2  -4   9        449.30        431.26        13.23 o                         
  -1  -4   9       2765.60       2664.36        18.66 o                         
   0  -4   9       2269.06       1934.95        29.88 o                         
   1  -4   9       1338.02       1470.16        47.21 o                         
   2  -4   9        535.55        556.29        19.71 o                         
   3  -4   9         11.47         60.06        16.64 o                         
   4  -4   9       2469.19       2679.86        25.69 o                         
   5  -4   9        471.22        470.55        13.82 o                         
   6  -4   9       1780.53       1777.52        53.34 o                         
   7  -4   9         70.29         81.33        13.03 o                         
   8  -4   9        366.45        363.34        18.49 o                         
   9  -4   9        329.12        287.92        13.39 o                         
  10  -4   9         62.60         49.03        12.42 o                         
 -10  -3   9          2.05          9.60         9.75 o                         
  -9  -3   9          2.73         39.91        38.89 o                         
  -8  -3   9         48.28         65.37         9.41 o                         
  -7  -3   9         72.28         75.94        14.13 o                         
  -6  -3   9         80.22         66.72        14.80 o                         
  -5  -3   9          3.16         42.97        10.67 o                         
  -4  -3   9        997.15        946.72        23.73 o                         
  -3  -3   9        251.92        216.89        16.78 o                         
  -2  -3   9        892.14        857.18        19.54 o                         
  -1  -3   9         56.55         87.80        11.55 o                         
   0  -3   9         43.53        359.96        16.32 o                         
   2  -3   9        654.05        712.68        20.72 o                         
   3  -3   9       1684.25       1704.01        30.81 o                         
   4  -3   9        705.67        635.53        15.70 o
[truncated: 403,138 more chars]
